# Supplementary material for: Oncogenic RAS commandeers amino acid sensing machinery to aberrantly activate mTORC1 in multiple myeloma
Source: Nat Commun. 2022 Sep 17;13:5469. doi: 10.1038/s41467-022-33142-x (PMC9482638; doi:10.1038/s41467-022-33142-x)
Supplement: Supplementary file 3 — Source Data [file 41467_2022_33142_MOESM3_ESM.xlsx]

## Sheet: Fig. 1b
Figure 1b
CRISPR screen score values for CRISPR Cas9 screens in MM cell lines. Average of 2 technical replicates per cell line.
Gene name	Gene ID	H1112	KMS26	MM1.144	RPMI 8226	XG2	INA6	L363	SKMM1	ARP1C	EJM	JK6L	JJN3	KMS12PE	KMS34	LP1	OCI My5	XG6		Gene Name	RAS-dependent	RAS-independent	Outlier: 0=no, 1=yes			Comparison of Fits
A1BG	1	-0.826	-1.82	-0.169	0.599	-0.14	-0.504	-0.542	0.101	-1.225	-1.326	-0.516	-0.424	-1.159	0.122	0.408	-1.728	-2.09		A1BG	-0.401688	-0.874639	0			Null hypothesis	Slope different for each data set
A1CF	29974	0.194	0.95	-0.137	0.79	-0.276	0.269	0.276	0.168	0.007	0.239	0.059	0.235	0.1725	-0.231	-0.2075	-0.501	0.212		A1CF	0.121969	0.0298889	0			Alternative hypothesis	Slope same for all data sets
A2M	2	0.414	0.024	0.133	0.211	0.087	0.124	0.228	-0.001	0.071	0.02	0.0725	-0.176	0.3375	-0.377	0.0575	-0.243	-0.283		A2M	0.041375	-0.0720833	0
A2ML1	144568	-0.54	0.169	-0.345	-0.023	0.083	-0.233	0.137	-0.184	-0.866	-0.463	0.152	-0.453	-0.1535	-1.489	-0.141	-0.652	-0.141		A2ML1	-0.190281	-0.437528	0			Slope different for each data set
A3GALT2	127550	0.435	0.023	0.371	0.671	0.099	0.162	0.555	0.215	0.138	0.118	0.448	-0.098	-0.1835	0.415	-0.041	0.79	0.461		A3GALT2	0.1675	0.169667	0			Best-fit values
A4GALT	53947	-0.515	0.002	-0.377	0.763	0.048	-0.18	-0.768	0.391	-0.658	0.005	-0.1805	-0.159	-0.2155	0.352	0.163	0.498	-0.317		A4GALT	-0.154719	-0.146944	0			YIntercept	-0.03275
A4GNT	51146	0.296	0.775	-0.416	-0.028	0.187	-0.352	-0.979	-0.567	-0.453	-0.805	-0.023	0.069	-0.112	0.078	0.038	-0.049	-0.158		A4GNT	-0.193594	-0.241417	0			Slope	0.9243
AAAS	8086	-2.675	-1.556	0.649	-0.996	-0.714	-0.898	-3.021	-0.123	-0.37	-1.13	-1.787	-0.548	-1.192	-0.444	-0.175	-2.602	-0.094		AAAS	-0.987792	-1.06489	0			95% CI (profile likelihood)
AACS	65985	-0.177	0.623	0.081	0.187	0.07	0.091	0.031	-0.502	-0.456	-0.133	0.178	0.213	-0.2135	-0.422	0.115	0.535	-0.623		AACS	-0.04875	-0.148528	0			YIntercept	-0.03708 to -0.02843
AADAC	13	-0.17	-0.356	0.289	-0.54	-0.377	-0.106	-0.369	0.008	-0.387	0.018	-0.0285	-0.493	-0.191	-0.365	-0.117	-0.737	-0.239		AADAC	-0.235469	-0.222111	0			Slope	0.9190 to 0.9295
AADACL2	344752	0.414	0.524	-0.769	1.294	-0.265	0.442	-1.551	-0.005	0.528	-0.071	0.137	0.108	0.25	-0.306	0.274	0.201	0.169		AADACL2	-0.0669375	0.0541667	0			Goodness of Fit
AADACL3	126767	0.156	0.009	-0.302	-1.115	-0.274	-0.441	0.145	-0.157	-0.509	-0.226	-0.264	-0.412	0.574	-0.849	-0.3515	-0.548	0.176		AADACL3	-0.285625	-0.156852	0			Degrees of Freedom	19105
AADACL4	343066	-0.567	-0.495	0.19	-0.707	-0.56	-0.213	-1.837	-0.404	-0.604	-0.403	0.3645	-0.643	0.084	0.245	0.1805	-0.844	0.428		AADACL4	-0.516406	-0.191	0			R squared	0.8614
AADAT	51166	-0.432	-0.157	-0.728	-0.109	0.178	0.306	-0.156	-0.417	0.088	0.219	0.254	0.325	-0.15	0.261	-0.333	-0.385	-0.443		AADAT	-0.230375	0.0220833	0			Sum of Squares	1414
AAED1	195827	0.115	-0.499	-0.164	0.353	-0.226	0.088	-0.362	-0.386	-0.337	0.069	-0.4495	-0.02	-0.34	0.353	-0.057	-0.38	0.132		AAED1	-0.1785	-0.135889	0			Sy.x	0.2721
AAGAB	79719	-0.997	-0.168	-2.003	-0.099	0.14	-1.319	-0.18	0.35	-1.254	-2.814	0.0535	1.146	-0.234	-0.857	-0.545	-1.485	0.127		AAGAB	-0.554	-0.907444	0
AAK1	22848	0.349	0.64	-0.084	0.505	-0.595	-0.562	0.02	-0.917	-1.134	-0.37	-0.3795	-0.81	-0.0105	0.1	-0.49	-0.246	-0.38		AAK1	-0.162969	-0.214972	0			Slope same for all data sets
AAMDC	28971	-0.152	-0.298	-0.532	-0.488	-0.29	-0.185	0.026	0.052	0.057	-0.016	0.4	-0.75	0.328	0.2	-0.004	0.295	-0.609		AAMDC	-0.273313	0.0394167	0			Best-fit values
AAMP	14	-2.642	-1.285	-2.702	-1.609	-2.182	-2.33	0.216	0.104	-2.391	-0.557	-0.607	-1.736	-2.4625	-3.297	-1.244	-0.558	-0.238		AAMP	-1.39296	-1.40522	0			YIntercept	-0.03275
AANAT	15	0.034	0.058	0.064	0.511	0.7	0.294	0.299	0.114	0.033	-0.011	0.111	-0.106	0.1375	-0.118	0.6535	0.145	-0.407		AANAT	0.124667	-0.0508519	0			Slope	0.9243
AAR2	25980	-0.001	0.147	-0.015	-0.224	0.226	-0.565	0.11	-0.391	-0.183	-0.596	-0.4005	-0.483	-0.202	-0.035	-0.159	-0.446	-0.403		AAR2	-0.162875	-0.352667	0			95% CI (profile likelihood)
AARD	441376	0.203	-0.12	-0.288	0.349	0.585	-0.105	-0.236	0.24	0.03	0.382	0.3805	0.002	-0.018	-1.012	-0.3115	0.007	0.561		AARD	-0.0199063	0.00691667	0			YIntercept	-0.03708 to -0.02843
AARS	16	-2.541	-1.682	-2.218	-0.941	-1.408	-1.913	-0.406	-0.514	-1.733	-2.549	-1.269	-2.412	-2.8825	-2.942	-2.505	-2.183	-0.57		AARS	-1.28378	-1.98172	1			Slope	0.9190 to 0.9295
AARS2	57505	-1.001	-0.391	-2.36	-1.434	-1.605	-1.99	-1.82	-1.392	-2.24	-1.664	-1.864	-0.458	-1.118	-1.489	-1.3955	-1.816	-0.542		AARS2	-1.30481	-1.61431	0			Goodness of Fit
AARSD1	80755	-0.848	-0.114	-0.141	-0.871	-0.089	-0.213	0.001	-0.315	-0.588	-0.297	0.5575	0.123	0.0695	-0.001	-0.308	0.248	0.591		AARSD1	-0.345625	0.0122593	0			Degrees of Freedom	19105
AASDH	132949	-0.184	-0.377	-0.289	-0.479	-0.308	-0.042	-0.267	0	-0.921	-0.297	-0.414	0.185	-0.4465	-0.622	-0.3275	0.009	0.108		AASDH	-0.272219	-0.316111	0			R squared	0.8614
AASDHPPT	60496	-1.415	-0.579	-2.001	-1.154	-1.698	-3.492	-1.052	-0.259	-1.728	-2.805	-0.622	-0.648	-1.6985	-2.209	-1.798	-0.853	-0.01		AASDHPPT	-1.313	-1.58419	0			Sum of Squares	1414
AASS	10157	0.59	-0.112	0.129	0.299	-0.678	0.35	0.595	0.57	0.375	0.119	0.7745	0.301	0.352	0.255	0.3295	0.481	0.853		AASS	0.089375	0.290444	0			Sy.x	0.2721
AATF	26574	-0.931	-0.28	-1.25	0.222	-0.331	-0.481	-0.075	-0.252	-0.807	-1.616	-0.03	-1.42	-1.064	-0.986	-1.794	-0.024	0.207		AATF	-0.442125	-0.985583	1			Constraints
AATK	9625	0.072	-0.29	-0.453	-0.977	0.098	-0.131	-1.199	-0.277	-0.14	-0.334	-0.146	-0.188	-0.54	-0.553	-0.1825	0.229	-0.652		AATK	-0.378781	-0.299528	0			Slope	Slope is shared
ABAT	18	0.135	-0.087	0.328	0.323	-0.285	0.368	-1.858	0.57	-0.366	0.371	-0.0515	-0.212	-0.127	-0.09	-0.123	0.043	-0.084		ABAT	-0.107781	-0.0864444	0
ABCA1	19	-0.349	0.99	-0.278	-0.073	-0.425	-0.524	-0.708	0.079	-0.032	0.108	0.1595	0.199	-0.4625	-0.026	0.517	0.458	0.501		ABCA1	-0.233833	0.0324444	0			Number of points
ABCA10	10349	0.294	-0.482	0.145	0.79	-0.138	-0.383	0.577	-0.038	-0.309	-0.825	-0.3325	0.446	-0.086	0.096	0.1555	-0.216	0.446		ABCA10	-0.0139688	-0.115056	0			# of X values	19107
ABCA12	26154	-0.076	-0.075	-0.02	0.389	0.074	-0.227	-0.635	0.36	-0.347	-0.398	0.2795	0.331	-0.2545	-0.108	-0.535	0.096	0.366		ABCA12	-0.104813	-0.1995	0			# Y values analyzed	19107
ABCA13	154664	0.047	0.225	0.282	0.329	0.268	-0.219	0.055	0.122	-0.04	-0.04	-0.2205	-0.201	0.3145	0.302	-0.0325	-0.036	0.346		ABCA13	0.0209063	0.0787222	0			Outliers (not excluded, Q=1%)	298
ABCA2	20	0.692	0.568	0.754	0.758	-0.991	-0.244	-1.042	-0.172	-0.589	-0.811	-1.4925	-0.274	-0.567	-0.352	0.216	-1.215	-0.999		ABCA2	-0.0460313	-0.521222	0
ABCA3	21	-0.836	0.439	0.126	-0.019	-0.184	0.13	0.093	0.377	-0.168	-0.262	-0.138	0.191	-0.347	-0.15	-0.0905	0.124	0.227		ABCA3	-0.0849687	-0.115944	0
ABCA4	24	0.045	-0.687	0.385	-0.091	-0.206	-0.758	-1.207	-0.229	-0.566	-1.066	-0.5165	0.4	0.0435	-0.533	0.255	-0.018	0.194		ABCA4	-0.342406	-0.177278	0
ABCA5	23461	-0.451	-0.568	-0.393	0.443	0.492	-0.092	-0.98	-0.812	-0.271	0.303	0.1195	-0.035	-0.0045	-1.252	-0.2575	-0.415	0.087		ABCA5	-0.302781	-0.0133889	0
ABCA6	23460	0.004	0.614	0.12	0.141	-0.177	0.064	0.422	0.672	-0.039	0.04	-0.2255	0.232	-0.398	-0.12	0.1685	0.478	0.191		ABCA6	0.0849688	-0.12725	0
ABCA7	10347	-0.603	0.346	-0.083	-0.383	-0.62	-0.154	-0.704	0.56	-0.084	0.362	-0.9805	-0.437	-0.148	-0.482	0.0005	-0.695	-0.383		ABCA7	-0.256656	-0.329972	0
ABCA8	10351	0.012	0	0.257	-0.327	-0.077	0.303	-1.061	-0.634	0.372	0.946	-0.176	0.141	0.258	-0.343	0.1125	1.054	-0.124		ABCA8	-0.2105	0.133167	0
ABCA9	10350	0.065	0.27	-0.168	0.513	-0.619	-0.651	0.249	0.091	-0.181	-0.373	0.019	-0.221	-0.3985	-0.313	-0.155	-0.752	-0.899		ABCA9	-0.132531	-0.311861	0
ABCB1	5243	0.282	0.016	-0.391	-0.494	-0.179	-0.092	-0.276	-0.41	-0.62	0.047	-0.38	-0.525	-0.4715	-0.382	-0.0045	-0.375	-0.129		ABCB1	-0.232187	-0.184389	0
ABCB10	23456	-0.643	-0.063	-0.15	0.095	-0.419	-0.272	-0.329	-0.039	-0.109	-0.587	0.3015	0.024	0.0015	-0.028	0.1605	0.227	0.301		ABCB10	-0.273313	-0.145778	0
ABCB11	8647	0.042	0.061	0.001	0.094	-0.054	-0.186	0.27	-0.154	-0.334	0.238	0.1965	0.042	0.191	-0.378	0.1175	0.261	0.227		ABCB11	-0.0822188	0.0467778	0
ABCB4	5244	-0.617	-0.574	-0.339	-0.703	-0.193	-0.657	-0.739	-0.708	-0.335	0.356	0.1485	-0.692	0.166	-0.342	-1.343	-0.259	-0.316		ABCB4	-0.53025	-0.0733333	0
ABCB5	340273	-2.097	0.127	-1.321	-1.269	0.936	-0.289	-1.364	-1.91	-1.465	-3.017	-1.9635	-0.095	-0.113	-0.485	-1.1075	-2.776	-2.533		ABCB5	-0.796708	-1.17596	0
ABCB6	10058	-0.829	-0.848	0.006	-0.235	-0.656	-0.305	-0.556	-0.02	-0.505	-0.308	-0.7715	0.118	0.0865	-0.044	0.105	0.069	0.172		ABCB6	-0.421542	-0.262407	0
ABCB7	22	-3.002	-3.556	-4.543	-2.072	-2.583	-3.301	-1.312	-3.615	-4.92	-3.101	-2.3455	-2.476	-3.907	-3.192	-3.349	-3.369	-4.123		ABCB7	-2.50406	-3.29089	1
ABCB8	11194	-0.09	-0.297	-0.248	-1.763	-0.043	-0.587	-2.735	-0.453	-0.087	-1.184	-0.6315	-0.328	-0.662	-0.364	-0.442	-1.033	-1.117		ABCB8	-0.66925	-0.562778	0
ABCB9	23457	-1.369	-0.361	0.231	-0.181	-0.587	0.063	-0.249	-0.607	-0.595	-1.833	-0.1555	-0.269	0.474	-0.452	-0.6145	-0.607	0.637		ABCB9	-0.386312	-0.402278	0
ABCC1	4363	-0.1	-0.521	-0.187	-0.284	0.176	-0.058	-0.649	0.065	0.06	-0.707	-0.4215	-0.026	0.4895	0.025	0.0385	-0.153	0.038		ABCC1	-0.225594	-0.08625	0
ABCC10	89845	-0.12	0.424	0.283	-0.034	-0.496	-0.635	-1.941	0.626	-0.464	-0.845	-0.073	-0.265	-0.012	-0.224	0.2045	0.541	0.146		ABCC10	-0.272042	-0.215111	0
ABCC11	85320	-0.224	0.431	0.143	-1.232	-0.025	-0.332	0.174	-0.325	-0.584	-0.396	0.3445	-0.227	-0.2145	0.007	-0.895	-0.754	-0.389		ABCC11	-0.228375	-0.310556	0
ABCC12	94160	0.072	0.207	0.096	-0.404	0.517	-0.151	-0.336	0.14	0.176	0.405	0.29	-0.172	-0.115	-0.172	-0.0225	0.865	-0.039		ABCC12	-0.0666563	0.0198333	0
ABCC2	1244	-0.134	-0.511	-0.317	-0.103	-0.549	-0.068	-1.121	-0.27	0.027	0.426	-0.2865	0.273	0.03	0.283	0.046	-0.167	-0.115		ABCC2	-0.374281	0.0362778	0
ABCC3	8714	-0.536	-1.713	0.066	-0.798	-0.721	-0.46	-1.219	-0.856	-1.369	-0.224	0.085	0.129	-0.2	0.115	-0.368	-0.951	-0.7		ABCC3	-0.672167	-0.401333	0
ABCC4	10257	0.686	1.068	0.238	0.744	-0.018	0.13	-0.131	0.526	0.224	0.781	-0.2655	0.561	0.275	0.191	0.28	0.367	1.046		ABCC4	0.229083	0.301074	0
ABCC5	10057	-0.423	0.703	0.099	0.406	-0.797	-0.4	-2.451	-0.651	-2.773	-0.519	-1.217	-0.65	-0.394	-1.499	-0.936	-0.77	-2.609		ABCC5	-0.426375	-0.747667	0
ABCC6	368	-0.555	-0.323	-0.27	-0.634	-0.399	0.238	-0.797	0.126	-0.349	-0.124	-0.173	-0.269	0.1065	-0.414	-0.2375	-0.779	-0.051		ABCC6	-0.332187	-0.213611	0
ABCC8	6833	0.25	0.096	0.154	1.103	-0.693	-0.34	0.009	1.096	-0.239	-0.718	0.086	-0.313	-0.074	-0.684	-0.098	-0.03	0.338		ABCC8	0.064125	-0.182944	0
ABCC9	10060	-0.041	-1.788	-0.073	-0.215	-0.605	0.033	0.253	-0.439	0.098	-1.091	-0.2695	-0.148	-0.611	-0.143	-0.0395	-0.488	-0.624		ABCC9	-0.346062	-0.313639	0
ABCD1	215	0.294	-0.151	0.235	0.043	0.346	0.058	0.247	-0.423	-0.047	0.127	0.2415	0.003	-0.1995	0.182	-0.145	-0.438	0.078		ABCD1	-0.00983333	-0.0565185	0
ABCD2	225	0.13	-0.103	-0.059	0.095	-0.059	0.237	-0.17	0.204	-0.032	-0.257	0.2805	0.208	0.121	-0.259	0.45	0.54	-0.033		ABCD2	-0.0497187	-0.0150278	0
ABCD3	5825	-0.077	0.32	0.441	0.172	0.265	0.059	0.298	-0.32	0.212	-0.507	-0.6375	0.097	-0.3	-0.457	-0.303	0.224	-0.029		ABCD3	0.0307812	-0.184	0
ABCD4	5826	-0.014	-0.454	-0.524	0.101	-0.68	0.012	-1.295	-0.463	-0.86	-0.191	-0.666	-0.174	0.383	-0.123	-0.077	0.017	0.033		ABCD4	-0.397125	-0.261528	0
ABCE1	6059	-2.793	-1.028	-2.113	-0.544	-0.566	-2.662	-0.647	-0.389	-2.036	-3.143	-0.4065	-3.952	-2.297	-3.305	-3.8985	-0.499	0.053		ABCE1	-1.21637	-1.95522	1
ABCF1	23	-1.926	-1.944	-2.786	-1.048	-0.967	-2.107	-2.343	-0.085	-1.416	-2.647	-0.8175	-1.823	-1.63	-1.375	-2.1085	-2.019	-1.122		ABCF1	-1.41934	-1.69825	0
ABCF2	10061	0.064	0.812	-0.609	-0.721	-0.407	-0.49	-1.363	0.291	-0.094	-0.953	-0.718	-0.626	-0.1535	-1.111	-0.1285	-0.997	-0.208		ABCF2	-0.334094	-0.516917	0
ABCF3	55324	-1.706	-0.503	-0.357	-1.848	-1.296	-0.793	-2.099	-1.228	-0.638	-0.622	-1.0485	-0.374	-0.673	0.062	0.0545	-0.138	-1.358		ABCF3	-1.05113	-0.425111	0
ABCG1	9619	0.519	-0.673	-0.324	0.472	-0.213	0.016	-0.23	0.328	-0.542	0.079	-0.485	-0.226	0.3825	-0.315	0.2415	-0.095	-0.921		ABCG1	-0.0848437	-0.110889	0
ABCG2	9429	-0.033	0.241	-0.227	-0.479	0.09	-0.153	-0.215	-0.148	0.001	0.09	0.2485	0.051	0.1555	-0.116	-0.195	-0.327	-0.262		ABCG2	-0.177437	-0.051	0
ABCG4	64137	-0.82	-0.756	-1.159	-0.56	0.163	-0.557	-0.136	-0.36	0.192	0.116	0.087	0.024	0.12	0.127	0.1625	-1.428	-0.597		ABCG4	-0.508344	-0.139417	0
ABCG5	64240	-0.567	-0.611	0.244	-0.208	-0.065	-0.169	-0.085	-0.373	-0.177	-0.442	0.2205	0.12	-0.232	-0.375	-0.1175	-0.103	-0.175		ABCG5	-0.259031	-0.222833	0
ABCG8	64241	-0.22	-0.133	0.136	-0.322	0.171	-0.056	-0.241	-0.127	-0.084	0.437	-0.4725	0.174	-0.19	0.176	-0.1115	-0.472	0.043		ABCG8	-0.156125	-0.169296	0
ABHD1	84696	-0.441	0.145	-0.058	-0.818	-0.431	-0.273	-0.273	-0.368	-1.118	-0.686	-0.264	0.296	-0.274	-0.249	-0.594	-1.123	-0.694		ABHD1	-0.337344	-0.469194	0
ABHD10	55347	0.053	-0.093	-0.252	-0.139	-0.531	0.012	-0.021	-0.626	-0.394	0.198	-0.4895	0.092	-0.218	-1.199	-0.4265	-0.257	-0.091		ABHD10	-0.239438	-0.297667	0
ABHD11	83451	-0.873	-0.32	-1.371	-0.703	-0.746	-1.971	-1.625	-1.298	-1.883	-1.678	-1.598	-0.394	-1.1	-0.649	-1.22	-0.426	-2.434		ABHD11	-0.992	-1.18981	0
ABHD12	26090	0.214	-0.393	0.217	-0.119	0.177	-0.337	-0.142	-0.258	0.06	0.274	-0.045	0.62	0.335	0.447	0.546	0.429	-0.801		ABHD12	-0.13925	-0.02325	0
ABHD12B	145447	-0.146	-0.33	0.228	0.295	0.101	0.046	0.319	0.059	-0.27	-0.403	-0.2385	-0.08	-0.0945	-0.37	0.005	-0.643	0.148		ABHD12B	-0.0251875	-0.271667	0
ABHD13	84945	0.667	-0.249	-0.035	0.321	0.244	-0.006	-0.149	0.243	0.186	0.735	0.488	0.409	0.077	0.136	0.5475	0.232	0.024		ABHD13	0.0284062	0.132944	0
ABHD14A	25864	-0.212	-0.388	-0.453	0.117	-0.088	-0.378	-0.251	0.217	-0.017	-0.13	-0.284	0.413	-0.319	0.081	0.173	0.228	0.412		ABHD14A	-0.232542	-0.130407	0
ABHD14B	84836	-0.261	-0.111	-0.037	-0.22	-0.019	-0.215	-0.25	-0.692	-0.049	-0.089	0.061	0.063	-0.0365	-0.016	0.314	-0.276	-1.022		ABHD14B	-0.259333	-0.247519	0
ABHD15	116236	-0.637	-0.117	-1.433	-1.816	-0.229	0.017	-1.791	-1.764	-0.47	-0.191	-0.31	-0.336	-0.486	-0.196	-0.4865	-1.477	-1.121		ABHD15	-0.832875	-0.558083	0
ABHD16A	7920	-0.107	-0.437	-0.109	0.279	0.219	-0.348	0.141	0.263	0.018	-0.233	0.592	-0.545	-0.2415	-0.06	0.3415	0.559	0.149		ABHD16A	-0.0987187	-0.0712222	0
ABHD16B	140701	0.628	0.153	0.354	-0.266	0.105	0.174	0.479	0.735	-0.144	0.082	-0.1965	0.234	-0.0445	-0.373	0.2705	0.373	-0.321		ABHD16B	0.152625	-0.129417	0
ABHD17A	81926	-3.021	-1.582	-2.323	-0.674	-2.422	-2.557	-2.69	-1.608	-2.436	-2.386	-1.1705	-2.716	-1.632	-2.784	-2.5235	-0.842	-0.828		ABHD17A	-1.79725	-1.53944	0
ABHD17B	51104	0.13	0.338	0.113	0.266	-0.438	0.22	0.236	0.03	-0.04	-0.004	0.032	-0.221	0.1685	-0.134	0.173	-0.02	-0.012		ABHD17B	0.001125	-0.0654722	0
ABHD17C	58489	0.072	0.224	0.185	-0.901	0.154	0.051	0.026	-0.445	-0.035	0.183	0.2055	0.076	-0.0935	0.237	0.1415	-0.341	0.103		ABHD17C	-0.138937	-0.102528	0
ABHD18	80167	0.05	0.38	0.694	0.787	0.915	-0.981	0.567	0.438	0.396	-0.602	0.495	-0.87	-0.5195	-0.302	0.212	0.362	0.028		ABHD2	-0.362281	-0.252306	0
ABHD2	11057	-0.164	-0.473	-0.446	-0.812	-0.066	0.025	-0.582	-0.435	-0.406	0.24	-0.795	0.168	-0.2495	-0.043	-0.272	-0.353	0.128		ABHD3	-0.161344	-0.301806	0
ABHD3	171586	0.196	1.019	-0.303	-0.933	0.202	0.046	-0.685	-0.335	0.386	-0.492	-0.3985	0.059	-0.4605	0.212	0.1095	-0.56	-1.132		ABHD4	-0.315656	-0.20225	0
ABHD4	63874	-0.817	-0.269	0.249	-0.143	-0.496	-0.215	-0.874	0.21	0.049	-0.392	0.218	0.148	-0.2545	-0.151	-0.183	-0.624	0.011		ABHD5	-0.130208	0.00974074	0
ABHD5	51099	-0.402	0.541	0.18	-0.232	0.073	0.084	-0.976	0.234	0.352	-0.447	0.3505	-0.047	0.059	0.374	-0.3155	-0.484	-0.433		ABHD6	0.00203125	-0.0149722	0
ABHD6	57406	-0.205	0.527	0.241	0.318	-0.069	0.023	0.162	-0.039	0.105	0.046	-0.1285	0.024	-0.2135	-0.36	0.314	0.151	0.194		ABHD8	-0.439125	-0.327519	0
ABHD8	79575	-0.647	-1.229	-0.533	0.199	-0.162	-0.559	-0.641	-0.037	-0.318	-0.419	0.028	-0.452	-0.632	0.06	-0.3135	0.213	-0.455		ABI1	-0.101437	-0.0766389	0
ABI1	10006	-0.196	0.564	-0.378	0.263	-0.17	-0.121	-0.063	0.085	0.061	-0.281	0.254	0.184	-0.078	0.063	0.2735	0.013	-0.887		ABI2	-0.0937188	-0.0238056	0
ABI2	10152	-0.337	0.752	0.058	-0.283	0.346	-0.422	-0.21	0.155	0.026	-0.064	-0.248	0.203	0.62	-0.443	0.157	-0.251	-0.239		ABI3	-0.263125	-0.189333	0
ABI3	51225	-0.851	0.063	-0.023	-0.246	-0.008	-0.367	-0.598	0.315	-0.404	-0.278	0.3415	-0.26	0.1195	0.098	-0.3085	0.332	-0.51		ABI3BP	-0.302156	-0.35425	0
ABI3BP	25890	-0.752	0.361	0.126	-1.05	-0.151	-0.453	-0.089	-0.064	-0.284	-0.04	0.19	-0.135	0.083	-0.771	0.031	-1.641	0.192		ABL1	-0.194719	-0.169889	0
ABL1	25	-0.023	-0.246	-0.124	0.292	-0.04	-0.131	-0.367	-0.541	-0.108	-0.553	-0.1545	-0.03	-0.019	-0.145	0.0625	-0.329	-0.176		ABL2	-0.633917	-0.471333	0
ABL2	27	-1.322	-0.495	-0.376	-0.321	-0.543	-0.642	-0.247	-1.519	-1.681	-0.859	-0.918	-0.061	-0.566	0.19	-0.7995	-1.045	0.02		ABLIM1	-0.445312	-0.324	0
ABLIM1	3983	-0.867	-0.288	-0.068	-0.307	-0.129	-0.217	-0.767	-1.083	-0.318	-0.165	-0.419	-0.289	-0.439	-0.346	-0.1215	-0.542	-0.802		ABLIM2	-0.467781	-0.441861	0
ABLIM2	84448	-0.117	-0.119	-0.051	-0.946	-0.687	-0.579	-1.286	-0.149	-0.538	-1.012	-1.4195	-0.116	0.2075	-0.427	0.066	0.099	-1.308		ABLIM3	0.130156	0.166083	0
ABLIM3	22885	0.469	1.077	-0.094	0.623	0.163	0.044	0.038	-0.04	0.109	0.452	-0.0845	0.433	0.377	-0.275	0.2515	0.761	0.55		ABO	-0.0199375	0.107139	0
ABO	28	0.564	0.221	0.307	-0.371	0.476	-0.091	-0.73	0.122	-0.194	0.263	0.589	0.552	0.278	0.242	0.1425	0.473	-0.187		ABR	-0.152344	-0.196917	0
ABR	29	0.038	-0.439	-0.136	0.734	-0.03	0.016	-0.565	-0.424	-0.418	-0.07	-0.7925	0.159	-0.1975	-0.694	0.1635	0.502	-0.384		ABRA	-0.0185	-0.0295185	0
ABRA	137735	0.192	0.235	0.468	0.092	0.114	-0.123	-0.399	0.027	-0.467	0.676	0.5735	0.179	-0.267	-0.604	-0.216	0.812	-0.25		ABRACL	-0.157531	0.0915833	0
ABRACL	58527	0.18	-0.307	0.029	-0.366	0.107	0.121	-0.253	-0.418	-0.006	-0.179	0.0725	-0.04	0.0465	0.291	-0.046	0.286	0.561		ABT1	-1.59866	-1.91483	0
ABRAXAS1	84142	0.217	0.771	0.321	-0.116	-0.284	-0.052	0.16	-0.162	-0.05	0.256	-0.266	0.266	-0.167	0.362	0.3455	0.757	-0.201		ABTB1	-0.618062	-0.3815	0
ABRAXAS2	23172	0.336	1.247	0.652	0.557	0.252	0.169	0.413	0.428	0.064	0.58	0.594	0.041	0.4425	-0.263	0.552	1.279	0.222		ABTB2	0.209083	0.163074	0
ABT1	29777	-2.158	-0.656	-2.351	-1.463	-3.174	-1.944	-0.415	-2.588	-0.986	-2.242	-2.1725	-1.699	-2.329	-0.994	-2.06	-2.428	-3.346		ACAA1	-0.452063	-0.277944	0
ABTB1	80325	-0.351	-0.765	-0.49	-0.28	-1.196	-0.167	-0.689	-1.589	-1.038	-0.846	-1.1615	-0.696	-0.1355	-0.547	-0.771	0.42	0.343		ACAA2	-0.059875	-0.192889	0
ABTB2	25841	0.633	0.285	0.325	0.324	0.512	0.163	-0.003	0.666	0.414	0.221	0.8325	0.466	0.2285	-0.116	0.393	0.628	0.672		ACACA	-0.898594	-1.04919	0
ACAA1	30	-0.748	0.068	-0.303	-0.598	0.081	-0.631	-0.705	-0.821	-0.332	-0.384	-0.0065	0.45	0.073	-1.176	0.3775	-0.34	-0.571		ACACB	-0.032125	-0.102417	0
ACAA2	10449	0.215	0.463	-0.428	-0.626	0.11	0.168	-0.202	0.57	-0.688	-0.14	0.4225	0.104	0.116	-1.029	0.187	-1.102	0.11		ACAD10	-0.32325	-0.287074	0
ACACA	31	-1.123	-1.578	-1.35	-2.177	-0.297	-0.892	-0.538	-0.263	-1.305	-1.699	-1.2145	-1.984	-0.1805	-1.093	-1.3835	-1.75	0.453		ACAD11	0.0069375	-0.197028	0
ACACB	32	-0.014	0.007	0.154	0.361	-0.31	0.103	0.145	0.092	-0.45	0.052	0.0615	0.228	0.1905	-0.324	0.2855	-0.18	-0.574		ACAD8	-0.0845625	-0.0125278	0
ACAD10	80724	0.003	0.288	-0.188	-0.365	-0.645	-0.512	-1.039	0.092	-1.722	-0.444	-0.996	0.133	-0.0915	-0.68	0.0065	0.932	0.587		ACAD9	-0.249917	-0.826481	0
ACAD11	84129	0.296	0.907	0.037	0.377	-0.215	-0.038	-0.332	-0.032	0.045	-0.981	-0.1465	0.097	-0.212	-0.721	0.155	-0.215	-0.433		ACADL	-0.312958	-0.245481	0
ACAD8	27034	-0.435	-0.224	0.086	0.436	0.063	-0.117	0.122	0.114	-0.276	0.289	0.2805	0.272	-0.004	0.442	0.3355	-0.357	-0.084		ACADM	-0.00671875	0.0963056	0
ACAD9	28976	-0.831	0.715	-0.67	-0.247	-0.087	-0.738	0.251	0.333	-2.448	-0.887	-0.9685	-0.705	-0.592	-0.624	-0.943	-0.111	-0.212		ACADS	-0.6395	-0.477111	0
ACADL	33	0.514	1.199	0.248	-0.514	0.918	-0.148	-4.11	-0.864	-0.204	-0.001	-0.175	-0.615	0.282	-0.751	-0.1675	-0.271	-1.168		ACADSB	-0.122813	-0.05625	0
ACADM	34	0.154	-0.387	-0.1	0.713	-0.114	-0.063	0.138	0.465	0.138	0.118	0.4445	0.052	0.4735	-0.26	0.23	-0.032	0.145		ACADVL	-0.0785937	-0.123722	0
ACADS	35	-0.246	-0.668	-0.236	-2.08	-0.73	-0.373	-1.577	0.096	-0.213	-1.951	0.0025	-0.077	0.167	0.135	-0.0945	-1.08	-0.506		ACAN	-0.3825	-0.452704	0
ACADSB	36	-0.026	0.136	-0.19	0.998	-0.524	0.177	-0.288	-0.683	-1.03	0.118	-0.1715	0.486	0.2225	0.19	-0.299	0.076	-0.378		ACAP1	0.336062	0.138	0
ACADVL	37	-0.233	0.499	-0.042	-0.772	0.141	0.254	-0.658	0.846	0.027	-0.554	0.327	-0.217	-0.047	0.36	0.141	-0.814	-0.339		ACAP2	-0.13475	-0.124963	0
ACAN	176	-0.508	-1.433	0.17	-0.385	0.006	-0.606	-0.296	-0.077	-0.791	-0.309	-1.524	-0.174	0.1265	0.199	-0.075	-1.8	-0.368		ACAP3	-0.46775	-0.364111	0
ACAP1	9744	1.019	-0.007	0.988	-0.043	0.359	0.518	0.825	0.393	-0.026	0.639	0.919	0.738	0.351	-0.244	0.1355	0.319	0.988		ACAT1	-0.263667	-0.163593	0
ACAP2	23527	0.212	-0.068	-0.117	0.503	0.277	-0.758	-0.381	-0.107	-0.354	-0.007	-0.212	0.122	0.096	0.249	-0.3905	-0.955	-0.079		ACAT2	-0.267167	-0.403704	0
ACAP3	116983	-0.292	-1.263	-0.213	0.163	-0.275	-0.759	-0.786	-0.545	-0.632	-0.847	-0.3475	-0.418	-0.283	-0.009	0.08	-0.827	-0.22		ACBD3	0.023625	0.0124444	0
ACAT1	38	-0.85	0.437	0.015	0.696	-0.071	0.353	-2.388	-0.175	0.521	0.17	-0.5335	0.44	-0.316	-1.624	0.099	1.314	0.101		ACBD4	-0.370969	-0.425778	0
ACAT2	39	0.249	-0.128	0.319	-1.3	-0.435	-0.069	-0.552	-0.099	-2.041	0.543	-1.472	-0.264	-0.192	-0.602	0.2535	-0.569	0.119		ACBD5	0.0160625	-0.0423889	0
ACBD3	64746	0.413	0.097	-0.584	0.748	0.098	0.012	0.253	0.127	0.295	-0.076	0.1515	0.085	0.4265	-0.262	0.831	-0.095	-0.163		ACBD6	0.254125	0.143778	0
ACBD4	79777	-0.539	-0.389	-0.301	-0.56	-0.112	-0.571	-0.077	-0.274	-0.407	-0.096	-0.4185	-1.558	-1.0075	-0.648	-0.217	-0.932	-0.311		ACBD7	0.249344	0.159694	0
ACBD5	91452	0.084	0.733	0.043	-0.104	0.276	-0.546	0.361	0.389	-0.115	0.431	0.36	0.235	-0.161	-0.112	0.265	0.507	-0.162		ACCS	0.0795625	0.0523056	0
ACBD6	84320	0.361	0.666	0.374	0.582	0.557	0.598	0.115	0.085	0.243	0.657	0.3115	0.017	0.1	0.423	0.1735	-0.373	0.347		ACCSL	0.150031	0.0767222	0
ACBD7	414149	0.376	0.675	0.046	0.624	0.55	0.158	0.564	0.481	0.182	0.408	0.659	-0.034	0.419	0.143	-0.046	0.179	0.246		ACD	-0.3435	-0.347583	0
ACCS	84680	0.128	0.365	-0.279	0.687	0.447	0.144	0.035	0.175	0.443	-0.174	0.2965	-0.128	0.152	-0.023	0.0455	0.032	0.146		ACE	-0.413312	0.0133333	0
ACCSL	390110	0.195	1.048	0.504	-0.033	0.474	0.024	-0.103	0.308	0.172	0.045	0.017	0.454	0.0025	-0.163	0.5395	0.645	0.312		ACE2	0.105469	0.0290278	0
ACD	65057	-0.281	-0.589	-0.597	-0.516	-0.041	-0.313	-0.177	-0.104	-0.214	-0.36	0.0385	-0.532	-0.499	-0.134	-0.1675	-0.264	-1.025		ACER1	-0.68025	-0.0721481	0
ACE	1636	-0.409	-0.693	0.088	-0.291	-0.297	-0.062	-1.162	-0.728	-0.069	0.526	0.2515	-0.197	-0.0145	0.278	-0.286	-0.203	0.163		ACER2	0.0457188	0.206167	0
ACE2	59272	0.572	0.102	0.049	0.04	0.301	0.376	-0.043	0.405	0.27	0.437	0.203	0.591	0.1755	-0.069	0.392	0.557	-0.184		ACER3	-0.258875	-0.315741	0
ACER1	125981	-0.111	-1.312	-0.738	-0.912	-0.263	0.021	-2.79	-0.382	-0.243	-0.714	0.9945	-0.108	0.044	-0.022	-1.0705	0.583	1.433		ACHE	-0.724719	-0.583778	0
ACER2	340485	0.02	0.39	0.372	-0.446	0.524	0.108	0.266	0.055	0.293	-0.51	0.4045	0.645	0.1775	0.34	0.175	0.921	1.105		ACIN1	-0.272792	-0.22937	0
ACER3	55331	-1.283	0.36	-0.04	-0.102	-0.143	-0.109	0.048	-0.326	-0.414	-0.704	-0.988	-0.444	-0.1745	-0.339	-0.549	-0.047	-0.88		ACKR1	-0.349094	-0.102694	0
ACHE	43	-0.292	-0.044	-0.369	-1.232	-0.127	-0.276	-3.032	-1.463	-0.714	-1.048	-1.3935	-0.429	-0.2475	-0.274	-0.179	-0.571	-0.038		ACKR2	0.386562	0.319	0
ACIN1	22985	0.637	-0.695	-0.856	-0.677	0.032	-0.696	0.128	0.262	-0.572	-0.558	-0.526	-1.241	-0.683	-0.311	-0.018	1.34	0.534		ACKR3	0.155375	0.133472	0
ACKR1	2532	-0.559	0.25	-0.732	-0.708	-0.162	0.1	-0.665	-0.182	0.214	-0.195	-0.44	0.123	0.015	-0.058	-0.927	-0.148	0.121		ACKR4	0.141	0.00686111	0
ACKR2	1238	0.786	1.001	0.747	-0.094	0.621	0.245	0.463	1.006	0.384	0.082	0.422	0.247	0.4005	0.393	0.453	0.896	0.288		ACLY	-1.73153	-1.34683	0
ACKR3	57007	0.77	0.332	0.559	0.322	0.076	0.045	-0.41	0.637	0.477	0.003	-0.2245	0.812	0.2345	0.003	0.542	0.564	0.31		ACMSD	-0.153531	-0.0450833	0
ACKR4	51554	0.277	0.741	0.506	0.123	0.245	0.146	0.222	0.027	0.118	-0.098	0.2585	0.205	-0.004	0.275	0.26	-0.345	0.265		ACO1	0.148594	-0.0955833	0
ACLY	47	-1.228	-1.522	-1.817	-1.358	-1.815	-4.358	-2.64	-1.386	-1.374	-2.161	-1.9775	-0.8	-1.205	-2.077	-1.695	-1.54	-1.506		ACO2	-0.59025	-1.42178	1
ACMSD	130013	-0.226	0.635	-0.201	-0.104	-0.203	-0.26	0.014	-0.199	-0.435	-0.259	0.24	-0.12	0.2255	-0.186	-0.187	-0.498	0.395		ACOT1	0.134417	0.295963	0
ACO1	48	0.779	0.206	0.09	0.617	0.554	0.06	0.269	-0.285	-0.058	-0.735	-0.2985	0.261	-0.0355	-0.13	0.014	-0.421	0.185		ACOT11	-0.265833	-0.0674815	0
ACO2	50	-0.398	-1.659	-1.314	0.013	-0.533	-1.08	0.291	-0.276	-3.057	-2.173	-0.244	-0.523	-0.6945	-2.3	-1.139	-0.771	-0.246		ACOT12	-0.497125	-0.368259	0
ACOD1	730249	-0.042	-0.442	-1.15	-0.595	-0.715	-0.379	0.036	-0.676	-0.699	-0.305	-1.002	-0.211	-0.612	-0.801	-0.665	-0.685	-0.45		ACOT13	-0.363812	-0.163583	0
ACOT1	641371	0.661	-0.276	0.326	0.95	0.464	-0.217	-0.454	0.668	-0.286	-0.112	0.178	0.266	0.2815	0.357	0.28	1.37	0.328		ACOT2	0.0890833	-0.045963	0
ACOT11	26027	-0.328	0.01	-0.066	-0.299	-0.298	-0.541	0.261	-0.445	0.01	-0.183	-0.28	-0.261	-0.058	-0.325	-0.0475	0.538	0.161		ACOT4	0.0553438	-0.122583	0
ACOT12	134526	-0.126	0.681	-0.922	-0.857	-0.102	-0.662	-1.995	-0.144	-0.642	-0.115	-0.577	-0.259	-0.5535	-0.135	-0.5595	-0.715	-0.654		ACOT6	-0.0410312	-0.0663889	0
ACOT13	55856	-0.237	-0.488	-0.626	-0.358	-0.435	0.049	-0.267	-0.526	-0.019	0.068	-0.073	-0.525	-0.0535	-0.246	0.1245	0.073	-0.607		ACOT7	-0.23	-0.479972	0
ACOT2	10965	0.112	0.536	0.139	-0.458	0.622	0.181	0.334	0.298	0.03	0.078	-0.0765	-0.089	0.1225	-0.01	0.2535	0.062	-0.767		ACOT8	-0.222281	-0.0213056	0
ACOT4	122970	-0.121	0.79	0.37	0.085	0.328	-0.281	0.394	0.006	-0.115	0.316	-0.051	0.055	-0.0545	-1.05	0.2205	0.507	-0.052		ACOT9	0.142125	0.410519	0
ACOT6	641372	-0.297	0.458	0.688	-0.604	0.11	0.084	0.236	-0.258	-0.067	0.055	0.304	0.347	-0.0975	0.193	-0.106	-0.247	0.148		ACOX1	-0.894062	-0.763722	0
ACOT7	11332	-0.061	0.378	-0.331	-0.135	-0.027	-0.454	-0.861	0.088	-0.751	-0.873	-0.6185	-0.338	-0.5365	-0.185	-0.8645	-0.163	-0.065		ACOX2	-0.570125	-0.394444	0
ACOT8	10005	-0.356	-0.897	0.404	0.117	0.166	0.23	-1.114	-0.259	0.209	-0.259	0.246	0.542	0.164	-0.662	-0.3045	-0.269	0.47		ACOX3	-0.0491562	0.0402222	0
ACOT9	23597	0.498	0.075	-0.283	0.337	0.446	0.174	0.337	0.725	0.668	0.728	0.2045	0.498	0.1715	0.204	0.808	0.922	0.726		ACOXL	-0.563042	-0.266037	0
ACOX1	51	-0.675	-0.674	-0.324	-1.393	-1.983	-0.251	-1.769	-1.311	-0.768	-0.771	-0.1525	-0.62	-1.803	-0.913	-0.219	-0.218	-1.091		ACP1	-0.126562	-0.0596944	0
ACOX2	8309	-0.983	-0.228	-0.455	-1.029	-0.454	-0.132	-1.22	-0.474	-0.473	-0.567	-0.1085	-0.046	-0.2685	-0.812	-0.1075	-0.333	-0.34		ACP2	-0.293031	-0.398583	0
ACOX3	8310	-0.167	0.513	0.115	0.055	0.157	-0.234	-0.033	0.052	0.014	0.144	0.262	0.394	0.1095	0.18	0.277	-0.082	0.386		ACP5	-0.283792	-0.416481	0
ACOXL	55289	-0.252	-1.171	-0.634	0.114	-0.828	-0.401	-1.181	-0.623	-0.181	-0.899	-0.872	0.165	-0.07	-0.043	-0.3125	-1.716	0.304		ACP6	-0.263062	-0.377333	0
ACP1	52	0.031	0.459	-0.085	-0.376	0.483	0.13	-1.415	0.202	0.407	0.417	0.6985	0.909	0.519	-0.853	0.152	-0.5	-0.003		ACPP	-0.0663438	-0.00619444	0
ACP2	53	-0.671	-0.348	-1.446	0.671	0.537	-0.123	-0.799	0.152	-0.199	-1.334	-0.288	0.201	-0.3675	-0.188	-0.079	-0.901	0.14		ACPT	-0.222594	-0.176	0
ACP5	54	0.007	-0.318	-0.274	-0.491	-0.541	-0.195	-0.074	-0.135	-0.075	-0.759	0.1055	-0.251	-0.6215	-0.782	-0.39	-1.035	-0.518		ACR	-0.549833	-0.213519	0
ACP6	51205	-0.275	0.565	-0.022	-0.402	-0.143	-0.423	-0.858	-0.19	-0.882	-0.462	-0.6255	-0.451	0.201	-0.649	-0.6955	-0.63	-0.285		ACRBP	-0.386969	-0.274833	0
ACP7	390928	-0.176	-0.027	-0.015	-0.18	0.155	-0.284	-0.087	0.423	-0.208	-0.234	0.2005	-0.056	0.2865	-0.191	0.0375	0.468	0.462		ACRC	0.154833	0.0909259	0
ACPP	55	0.202	1.018	-0.231	0.089	-0.373	0.046	-0.469	-0.006	0.151	-0.801	0.112	-0.119	0.003	-0.15	-0.045	0.937	0.19		ACRV1	0.292813	0.184111	0
ACPT	93650	-0.183	0.092	0.151	-0.476	-0.159	-0.091	-0.594	-0.203	-0.025	-0.232	-0.0705	-0.36	0.228	0.17	-0.107	-0.263	-0.773		ACSBG1	-0.214438	-0.0883333	0
ACR	49	-0.49	-0.684	-1.066	-0.406	-0.332	0.049	-0.746	-1.153	-0.819	0.705	-0.2175	-0.016	-0.0165	-1.16	-0.1305	-0.385	-0.661		ACSBG2	0.0183125	-0.0448333	0
ACRBP	84519	-0.108	-0.235	-0.365	-0.743	-0.707	0.111	-0.344	-0.768	-0.33	-0.18	-0.151	-0.117	-0.3955	-0.446	-0.15	-0.756	-0.185		ACSF2	-0.189156	-0.0884167	0
ACRV1	56	0.632	0.015	0.79	1.101	0.164	0.428	0.156	0.386	0.332	0.779	0.319	0.575	0.33	-0.114	0.223	0.113	-0.03		ACSF3	0.0108438	-0.0114722	0
ACSBG1	23205	0.03	-0.032	-0.266	-0.776	0.226	-0.053	-0.092	-0.413	-0.082	-0.024	0.1575	-0.316	0.2035	-0.338	-0.1835	-0.521	-0.224		ACSL1	-0.134219	-0.00505556	0
ACSBG2	81616	0.14	0.282	-0.06	0.788	-0.048	-0.104	-0.167	0.281	-0.586	-0.974	0.066	-0.234	-0.1325	0.347	0.046	0.47	0.366		ACSL3	-0.493844	-1.276	1
ACSF2	80221	-0.103	-0.347	0.068	-0.157	-0.103	-0.31	0.027	-0.139	-0.341	-0.129	0.263	-0.153	-0.148	0.033	-0.003	0.172	-0.252		ACSL4	-0.8535	-0.861778	0
ACSF3	197322	0.04	0.097	-0.183	0.152	0.079	0.241	0.258	0.295	0.008	-0.269	0.262	0.079	0.1405	0.052	0.313	0.234	0.229		ACSL5	0.0908125	0.0554444	0
ACSL1	2180	0.051	-0.377	0.104	0.428	0.008	0.141	-0.233	-0.783	0.07	-0.116	0.04	0.167	0.392	0.129	0.271	-0.598	0		ACSL6	-0.20675	-0.098963	0
ACSL3	2181	0.137	-0.457	0.741	-0.25	-2.069	-1.093	-0.907	-0.212	-0.453	-1.589	-1.811	-0.785	-1.4575	0.197	-2.4875	-0.282	0.541		ACSM1	-0.00675	-0.0364444	0
ACSL4	2182	0.13	0.337	-0.635	0.158	-1.725	-2.571	0.084	-3.091	0.162	-2.431	-0.137	0.006	-2.596	-0.024	0.195	0.323	-0.484		ACSM2A	-0.0575937	-0.170694	0
ACSL5	51703	0.04	1.583	-0.106	0.24	0.149	0.511	-0.644	0.051	0.132	0.161	-0.193	-0.003	0.2685	-0.16	0.2585	0.03	-0.101		ACSM2B	-0.72525	-0.965278	0
ACSL6	23305	-0.542	-0.331	-0.176	-0.013	-0.209	0.021	-0.069	0.093	0.023	-0.405	-0.39	-0.154	0.154	0.243	-0.384	-0.187	0.231		ACSM3	-0.00759375	-0.0294722	0
ACSM1	116285	-0.408	0.614	0.238	0.367	0.643	0.529	-1.273	-0.091	-0.17	0.281	-0.325	-0.313	-0.371	-0.19	-0.288	0.463	-0.142		ACSM4	-0.387375	-0.01275	0
ACSM2A	123876	0.627	1.111	-0.19	-0.11	-0.581	0.202	0.075	-0.821	0.101	-0.48	-0.049	0.059	-0.033	0.202	-0.216	-0.591	-0.564		ACSM5	0.199	0.0622778	0
ACSM2B	348158	-0.952	-1.065	-1.375	-0.611	-0.794	-0.349	-0.549	-0.755	-0.558	-1.249	-0.806	-1.102	-0.683	-1.589	-1.178	-1.47	-0.201		ACSM6	-0.076875	-0.0280833	0
ACSM3	6296	0.268	-0.212	-0.141	0.085	0.002	0.231	0.018	0.463	-0.285	0.157	0.1995	0.007	-0.0865	0.287	-0.3055	0.435	0.191		ACSS1	-0.632833	-0.126185	0
ACSM4	341392	0.213	-0.972	-0.269	-0.563	-0.2	-0.001	-1.105	-0.465	0.104	-0.001	0.12	-0.058	0.3675	-0.295	-0.5145	-0.448	-0.243		ACSS2	-0.311562	-0.119944	0
ACSM5	54988	0.63	0.47	0.348	0.544	-0.103	0.37	0.516	0.072	-0.113	0.81	0.043	-0.582	0.0875	0.632	0.4075	0.146	0.478		ACSS3	0.00775	-0.00977778	0
ACSM6	142827	-0.521	0.093	0.228	0.12	0.106	-0.32	0.238	0.261	-0.073	0.025	0.512	0.159	-0.099	0.564	-0.0645	0.051	0.279		ACTA1	-0.341906	-0.112167	0
ACSS1	84532	-0.88	-1.317	-1.009	-0.117	0.362	-0.092	-2.462	-0.336	-0.12	0.258	-0.505	0.301	-0.0625	-0.212	0.3105	-0.407	-0.909		ACTA2	-0.0537188	-0.0453611	0
ACSS2	55902	-0.317	-0.523	0.144	-0.649	-0.23	-0.108	-0.358	-0.379	0.181	0.141	0.2375	0.013	-0.078	-0.113	0.059	-0.283	-0.301		ACTB	-0.763813	-0.642917	0
ACSS3	79611	0.258	0.039	0.289	0.473	0.119	0.216	-1.274	0.632	0.163	0.375	-0.277	0.119	0.227	-0.659	-0.0175	0.374	0.796		ACTBL2	0.00896875	0.185528	0
ACTA1	58	-0.194	-0.229	-0.473	0.042	0.009	-0.266	-1.518	-0.071	0.31	-0.191	-0.4985	-0.227	-0.0725	-0.086	0.037	-0.345	-0.405		ACTC1	-0.0572813	0.066	0
ACTA2	59	0.758	-0.657	-0.017	0.772	0.434	0.08	-0.498	-0.84	-0.065	-0.316	-0.64	-0.137	-0.0215	-0.032	-0.0995	0.913	-0.026		ACTG1	-0.926333	-0.609185	0
ACTB	60	-1.769	-0.932	-1.146	-0.384	-0.395	-0.991	-0.664	-0.366	-1.193	-0.845	-0.6085	-1.885	-0.4435	0.802	-0.154	-2.632	0.258		ACTG2	0.148406	0.0542778	0
ACTBL2	345651	0.647	0.218	0.432	0.286	-0.074	-0.293	-1.25	0.886	0.602	0.341	0.097	-0.259	0.076	-0.542	-0.562	-0.175	0.586		ACTL10	-0.0317188	0.01675	0
ACTC1	70	0.046	0.315	0.243	0.236	0.191	-0.358	-0.029	-0.322	0.016	-0.22	0.423	0.116	0.222	0.04	-0.071	0.206	0.503		ACTL6A	-0.904375	-1.60156	1
ACTG1	71	-0.877	-1.254	-0.863	-1.254	-1.209	-0.382	-2.39	-0.515	-1.176	-0.487	-0.044	-0.3	-0.189	-0.318	-0.1675	-2.277	-2.057		ACTL6B	0.03625	-0.0331667	0
ACTG2	72	-0.013	0.599	0.138	0.496	0.284	0.053	0.057	0.854	-0.026	0.041	0.1435	0.153	0.13	0.127	0.118	0.252	0.179		ACTL7A	-0.170042	-0.216778	0
ACTL10	170487	0.135	0.094	0.194	-0.384	0.028	0.122	-0.045	0.335	-0.031	0.032	0.177	0.178	-0.144	0.074	0.2525	-0.218	0.008		ACTL7B	0.108094	-0.0106667	0
ACTL6A	86	-1.949	-0.449	-1.666	-0.472	-0.811	-1.677	0.041	-0.763	-1.776	-2.692	-0.7035	-2.625	-1.9375	-2.548	-2.3615	-0.94	0.129		ACTL8	-0.198563	-0.365833	0
ACTL6B	51412	-0.071	-0.27	0.608	0.46	0.374	0.052	-0.072	0.029	-0.081	-0.444	0.2355	-0.012	-0.0495	-0.136	0.3095	0.595	0.08		ACTL9	-0.483813	-0.526278	0
ACTL7A	10881	-0.418	-0.04	-0.33	-0.176	-0.071	-0.023	0.394	-0.116	-0.378	-0.44	-0.1475	0.02	-0.4275	-0.108	-0.0895	-0.357	-0.277		ACTN1	-0.157031	-0.23775	0
ACTL7B	10880	-0.076	-0.019	0.724	0.42	0.444	-0.017	0.022	0.402	-0.048	0.287	0.106	0.609	-0.1025	-0.058	0.0955	-0.041	0.327		ACTN2	-0.136687	-0.0703333	0
ACTL8	81569	-0.167	0.527	0.332	-1.41	-0.432	-0.225	-0.026	0.312	0.569	-1.09	-0.7145	-0.371	-0.257	-0.158	-0.2375	-1.706	0.358		ACTN3	-0.515062	-0.287028	0
ACTL9	284382	-0.483	0.178	-0.509	-0.387	0.228	-0.46	-1.757	-0.93	-0.602	-1.305	0.346	-0.765	-0.5755	-1.448	-0.2235	0.706	-1.05		ACTN4	-0.45675	-0.284583	0
ACTN1	87	-0.666	0.213	0.346	0.062	-0.622	0.19	0.452	-0.653	-0.639	-0.455	-1.879	-0.177	0.1	-0.465	-0.1375	0.14	0.512		ACTR10	-1.15178	-1.73742	1
ACTN2	88	-0.447	0.277	-0.08	0.39	0.12	-0.224	-0.159	-0.315	-0.349	0.233	-0.1475	-0.109	-0.1805	0.176	0.054	0.929	-0.238		ACTR1A	-0.741781	-0.686306	0
ACTN3	89	-1.095	-0.952	-0.146	-0.793	-0.571	-0.059	-0.648	-0.19	-0.215	-0.988	-1.5125	-0.432	0.3195	-0.444	0.149	-0.183	-0.32		ACTR1B	-0.340813	-0.140389	0
ACTN4	81	-1.18	-0.847	-0.336	-0.968	-0.493	-0.112	0.415	-0.196	-0.335	0.252	-1.555	-0.412	-0.249	-1.378	-0.3615	-0.781	0.147		ACTR2	-1.58696	-1.60011	0
ACTR10	55860	-1.807	-1.436	-1.979	-0.421	-1.357	-1.913	-1.082	-0.395	-1.302	-2.433	-0.6885	-2.542	-2.9045	-1.862	-2.3095	-1.045	-0.984		ACTR3	-0.402833	-0.338593	0
ACTR1A	10121	-1.629	-0.86	-0.333	-0.718	-1.044	-0.349	-1.171	-0.563	-0.834	-0.725	-0.0345	-0.413	-0.5995	-0.017	-2.5215	-0.289	-1.199		ACTR3B	-0.368917	-0.35	0
ACTR1B	10120	-0.401	0.819	-0.485	-0.645	-0.032	-0.914	-0.378	-0.29	-0.438	0.05	-0.7855	0.068	-0.0495	0.355	0.113	0.308	0.22		ACTR3C	-0.380906	-0.4745	0
ACTR2	10097	-1.327	-0.823	-2.531	-1.467	-1.25	-3.968	-0.467	-2.607	-2.153	-1.422	-1.5515	-0.997	-2.507	-0.893	-1.4325	-0.33	-1.582		ACTR5	-0.900583	-0.291148	0
ACTR3	10096	-0.554	-0.281	-0.526	0.037	-0.554	-0.765	-0.289	-0.106	-0.968	-0.499	0.489	-0.318	-0.602	0.046	-0.1135	0.369	0.407		ACTR6	-1.29319	-1.40667	0
ACTR3B	57180	-1.501	0.437	0.165	-0.326	-0.317	-0.295	-0.334	-0.545	-0.065	-0.986	-0.975	-0.418	-0.054	-0.188	-0.309	-0.507	-0.496		ACTR8	-0.194625	-0.606389	0
ACTR3C	653857	-0.712	0.376	-0.382	-0.523	0.04	-0.086	-0.899	-0.823	-0.825	-1.4	-0.445	-0.608	-0.7835	-0.714	-0.434	0.072	-0.06		ACTRT1	-1.27575	-0.318833	1
ACTR5	79913	-1.59	-0.68	-1.032	-1.785	0.242	-0.715	-2.392	-0.393	-0.516	-0.555	-1.195	-0.497	-0.32	0.273	-0.1375	-0.471	0.062		ACTRT2	-0.160094	-0.0597778	0
ACTR6	64431	-1.877	-0.805	-1.852	-1.016	-1.785	-2.071	-0.24	-2.082	-0.735	-2.547	-1.3415	-0.595	-0.332	-2.345	-2.5105	-0.385	-0.266		ACTRT3	-0.684375	-0.416417	0
ACTR8	93973	-1.011	-0.217	-1.09	0.464	0.475	-0.443	0.568	0.457	-2.207	-0.941	-0.0305	-0.159	-1.0775	0.196	-0.432	-0.186	0.856		ACVR1	0.0102917	0.118444	0
ACTRT1	139741	-0.321	-0.114	-3.383	-2.239	-0.685	-1.271	-2.311	-1.582	0.003	-0.138	-0.9535	0.178	0.075	0.543	0.0575	-0.892	-1.362		ACVR1B	-0.25375	-0.120056	0
ACTRT2	140625	-0.361	0.285	-0.013	-0.286	0.091	-0.26	-0.692	0.522	0.069	-0.452	0.2135	-0.305	0.0825	-0.454	-0.0185	0.21	0.28		ACVR1C	-0.1675	-0.0160741	0
ACTRT3	84517	-0.215	-0.051	-0.561	-0.725	-0.038	-1.068	-3.238	-0.311	-0.48	0.026	-0.612	-0.693	-0.435	-1.42	-0.8995	-1.206	0		ACVR2A	-0.269063	-0.222278	0
ACVR1	90	-0.13	-0.197	0.229	0.275	0.243	0.039	0.394	0.099	0.143	0.036	-0.1675	0.122	-0.229	0.654	0.1935	0.943	0.724		ACVR2B	-0.178437	0.0125	0
ACVR1B	91	-0.177	-0.525	-0.614	-0.206	0.06	-0.476	0.062	0.25	0.17	0.232	0.0455	-0.082	-0.163	-1.289	-0.247	0.618	0.063		ACVRL1	0.0232812	0.0432778	0
ACVR1C	130399	-0.247	0.531	-0.4	0.469	-0.608	-0.175	0.176	-0.392	-0.13	-0.053	0.093	-0.287	0.3	0.283	0.0345	-0.541	0.407		ACY1	-0.117906	-0.166694	0
ACVR2A	92	-0.474	-0.227	-0.095	-0.336	-0.095	-0.32	-0.261	-0.029	-0.312	-0.326	-0.457	0.189	-0.389	-0.035	0.39	-0.277	-0.516		ACY3	-1.28894	-0.840611	0
ACVR2B	93	0.273	-0.221	0.055	-0.04	0.067	-0.005	-1.373	0.078	-0.143	0.954	-0.078	0.267	0.108	-0.769	0.328	0.337	0.085		ACYP1	-0.256083	0.102481	0
ACVRL1	94	-0.033	0.097	0.234	0.405	0.524	0.133	-0.421	0.06	0.237	-0.025	0.0665	0.164	-0.0805	-0.413	0.1225	0.158	-0.064		ACYP2	0.226625	0.136333	0
ACY1	95	-0.169	0.453	-0.339	0.471	-0.041	-0.264	0.215	-0.507	0.081	0.019	-0.3	0.138	-0.322	-0.047	-0.3815	0.256	-0.154		ADA	-0.0120938	0.198444	0
ACY3	91703	0.26	-0.463	-0.778	-3.354	-0.945	-2.902	-3.527	-0.462	-0.136	-2.125	-2.244	-0.028	0.544	-1.873	-0.999	-1.346	-0.175		ADAD1	-0.176437	-0.0985556	0
ACYP1	97	-0.002	-1.233	0.27	-0.319	-0.079	0.159	-1.01	0.137	0.285	0.68	0.103	0.446	-0.599	0.463	0.737	-0.666	0.317		ADAD2	-0.389406	-0.312667	0
ACYP2	98	0.35	2.064	0.21	0.447	0.394	0.14	0.082	-0.365	0.464	-0.043	0.002	0.002	0.2565	-0.088	0.2135	1.165	-0.094		ADAL	-0.354437	-0.504889	0
ADA	100	-0.383	1.064	-0.069	-0.106	0.179	-0.137	0.234	0.172	0.272	-0.31	-0.15	-0.083	0.4475	0.404	0.0605	0.928	0.076		ADAM10	-0.184083	-0.245037	0
ADA2	51816	-0.934	0.091	-0.637	-0.261	-0.224	0.485	-0.049	-1.278	-0.753	-0.339	0.356	0.12	-0.295	-0.501	-0.6365	-0.637	-0.239		ADAM11	-0.556167	-0.584519	0
ADAD1	132612	-0.268	-0.503	0.013	-0.767	0.101	-0.117	0.426	0.167	-0.402	-0.332	0.3145	-0.236	-0.1975	0.244	0.271	-0.109	0.185		ADAM12	-0.1945	-0.0738889	0
ADAD2	161931	0.318	-0.651	-0.707	-0.218	-0.739	-0.336	-0.824	0.009	-1.115	-0.06	-0.4145	0.02	0.2115	-1.517	-0.4545	0.548	-0.578		ADAM15	-0.364	-0.38575	0
ADAL	161823	-0.37	-0.762	0.037	-0.101	-0.564	-0.412	-0.031	-0.548	-0.812	-0.114	-1.021	0.086	-0.1955	-1.099	-0.39	-1.047	-1.094		ADAM17	-0.190292	-0.442852	0
ADAM10	102	-0.053	-0.433	-0.739	0.264	0.054	-0.112	0.223	-0.169	-0.491	-0.529	-0.093	0.013	0.17	-0.282	-0.687	0.358	0.239		ADAM18	-0.046125	0.202611	0
ADAM11	4185	-0.384	-0.846	-0.335	-1.466	-0.524	-0.293	-0.55	-0.505	-0.281	-0.545	-0.2715	-0.14	-0.0315	-0.473	-0.4145	-1.539	-1.495		ADAM19	-0.478563	-0.350667	0
ADAM12	8038	-0.648	0	0.333	0.55	-0.448	0.202	-1.356	0.145	0.018	-0.085	0.1585	-0.265	0.14	-0.334	-0.3135	-0.544	0.209		ADAM2	-0.00078125	-0.0874444	0
ADAM15	8751	0.523	-1.246	-0.308	-0.747	-0.863	-0.223	-0.05	-0.075	-0.883	-0.527	-0.401	-0.547	-0.0285	-0.544	-1.2275	-0.115	-0.176		ADAM20	0.0732813	0.153722	0
ADAM17	6868	-0.223	-0.481	-0.23	0.188	-0.354	0.027	0.042	-0.057	-3.747	0.021	0.465	0.551	-0.048	0.04	-0.2175	-0.27	-0.148		ADAM21	0.306125	0.324056	0
ADAM18	8749	0.384	0.953	-0.332	-0.648	-0.299	0.344	-0.112	0.127	-0.058	0.54	0.4485	-0.392	0.187	0.183	0.0965	0.046	0.143		ADAM22	-0.15075	-0.266139	0
ADAM19	8728	-0.37	1.61	0.177	-0.83	-1.446	0.249	-2.949	-0.558	-0.402	-0.716	-1.148	-0.339	-0.3525	0.504	-0.553	-1.977	-0.238		ADAM23	-0.21475	-0.0541944	0
ADAM2	2515	0.287	0.218	0.323	-0.038	-0.336	-0.096	0.211	0.311	-0.331	-0.031	0.0675	0.022	-0.0675	0.023	0.1655	-0.711	-0.047		ADAM28	0.0702083	0.151481	0
ADAM20	8748	0.096	0.208	0.058	0.255	0.211	0.223	0.432	0.125	0.193	0.185	0.286	0.318	0.133	0.127	-0.0865	0.772	0.113		ADAM29	-0.240458	-0.145926	0
ADAM21	8747	0.857	0.224	0.468	0.472	0.527	0.277	0.383	0.661	0.458	0.523	0.886	0.283	0.304	0.39	0.212	0.727	0.637		ADAM30	0.0330937	0.0714167	0
ADAM22	53616	-0.554	0.34	0.066	0.838	-0.18	-0.262	-0.139	-0.664	-0.368	-0.444	0.213	-0.115	-0.014	-0.34	-0.744	0.027	-0.183		ADAM32	0.0380625	-0.0601944	0
ADAM23	8745	-0.183	-0.096	0.184	-0.096	0.041	0.127	-1.287	-0.209	-0.286	0.352	-0.6695	0.571	-0.4055	-0.155	-0.1745	0.3	-0.856		ADAM33	-0.479406	-0.37225	0
ADAM28	10863	0.498	0.378	-0.005	1.107	-0.094	0.14	0.065	-0.532	0.25	-0.257	-0.412	0.658	0.359	0.103	-0.046	1.06	0.707		ADAM7	0.150375	0.224926	0
ADAM29	11086	-0.326	-0.011	-0.364	0.229	-0.366	-0.03	-0.259	-0.419	0.351	-0.227	-0.5565	0.028	0.205	-0.268	0.1625	-0.53	-0.037		ADAM8	-0.0161562	-0.00447222	0
ADAM30	11085	0.072	1.497	0.5	-1.248	0.316	-0.113	-0.631	0.874	-0.208	0.416	-0.1895	-0.154	0.523	0.483	-0.27	-0.236	0.473		ADAM9	-0.249906	-0.0186111	0
ADAM32	203102	-0.001	1.468	0.156	-0.722	-0.1	0.295	-0.286	0.524	-0.095	0.195	0.394	-0.179	0.3075	0.097	-0.0305	-0.623	-0.6		ADAMDEC1	-0.111167	-0.18	0
ADAM33	80332	-0.329	0.7	-0.998	-1.02	-0.736	-0.353	-0.747	-0.351	-0.684	-0.542	-0.212	-0.172	-0.333	-0.174	0.0975	-0.317	-0.817		ADAMTS1	0.0592188	0.0293056	0
ADAM7	8756	0.107	0.373	0.47	0.54	0.19	0.371	0.226	0.055	0.385	0.544	-0.179	0.157	0.3455	0.605	0.2495	0.693	0.437		ADAMTS10	-0.71875	-0.576361	0
ADAM8	101	-0.427	-0.295	-0.378	0.999	0.282	-0.024	-0.005	0.628	-0.221	0.216	0.46	0.501	0.14	-0.16	-0.018	0.578	0.209		ADAMTS12	-0.615833	-0.399815	0
ADAM9	8754	-0.366	0.319	-0.418	0.435	-0.4	0.103	-1.545	0.166	-0.531	0.267	0.503	0.501	-0.222	0.122	-0.082	0.249	0.196		ADAMTS13	0.13775	-0.0165556	0
ADAMDEC1	27299	0.439	-0.472	-0.657	-0.599	0.207	-0.005	0.189	0.591	0.14	-0.386	-0.145	0.073	0.158	-0.605	-0.2445	-0.37	0.369		ADAMTS14	-0.304063	-0.148972	0
ADAMTS1	9510	0.534	-0.076	0.002	0.191	0.422	0.068	-0.077	0.3	-0.274	0.345	0.3615	0.558	0.18	0.247	0.445	0.176	-0.192		ADAMTS15	-0.0132813	0.0291111	0
ADAMTS10	81794	-0.809	-0.683	-0.962	-0.999	-0.563	-0.365	-1.399	-0.716	-0.44	-1.642	-1.4275	-0.313	-0.4835	-1.193	-0.8505	-0.523	-0.651		ADAMTS16	0.0113333	0.0985556	0
ADAMTS12	81792	-0.034	0.239	-1.072	-1.025	0.044	-0.301	-2.251	-1.152	-0.306	-0.89	-0.1795	-0.624	-0.2955	-0.659	0.43	-0.858	0.315		ADAMTS17	-0.09075	0.069	0
ADAMTS13	11093	0.551	-0.011	0.354	0.101	0.731	-0.096	0.493	0.069	-0.137	0.095	0.628	0.337	0.4195	-0.28	0.562	-0.382	-0.392		ADAMTS18	0.0265937	0.146389	0
ADAMTS14	140766	-0.598	-0.242	-0.265	0.187	0.16	0.074	-1.335	-0.344	-0.047	0.576	-0.5905	0.027	0.097	-0.784	0.152	-0.526	-0.238		ADAMTS19	-0.090875	0.0245926	0
ADAMTS15	170689	-0.651	0.879	-0.224	0.367	0.464	-0.037	0.202	-0.076	0.061	0.05	0.331	-0.081	-0.318	0.403	0.1395	-0.322	0.159		ADAMTS2	0.0722083	-0.0133333	0
ADAMTS16	170690	0.304	-0.196	0.382	-0.198	0.261	0.158	0.125	-0.009	0.521	0.487	0.062	-0.674	-0.291	-0.186	0.614	0.671	-0.064		ADAMTS20	-0.0498125	-0.180306	0
ADAMTS17	170691	0.015	0.171	0.01	0.215	-0.224	0.075	-0.102	-0.234	0.257	0.364	0.2395	0.02	0.013	0.201	0.1455	0.086	-0.267		ADAMTS3	-0.327167	-0.589259	0
ADAMTS18	170692	0.099	0.3	0.228	0.08	0.049	0.139	-0.087	0.3	0.154	0.185	0.371	0.057	0.2145	-0.02	0.08	0.041	0.202		ADAMTS4	-0.503188	-0.486028	0
ADAMTS19	171019	0.04	-0.137	0.239	0.212	0.155	0.025	-0.619	-0.111	0.459	-0.583	0.392	0.362	-0.12	0.546	-0.103	0.705	-0.085		ADAMTS5	-0.121437	0.00933333	0
ADAMTS2	9509	0.106	0.67	0.271	-0.393	-0.094	0.195	0.519	0.385	-0.286	-0.034	0.16	0.107	-0.2135	0.433	0.353	0.34	0.388		ADAMTS6	-0.50825	-0.432556	0
ADAMTS20	80070	0.315	0.62	-0.391	-0.116	0.142	0.241	-0.217	-0.26	0.242	0.361	-1.056	0.349	0.6295	-1.068	-0.1965	-0.616	-1.088		ADAMTS7	-0.46325	-0.200667	0
ADAMTS3	9508	-0.39	0.8	-0.039	-1.514	-0.353	-0.032	0.508	-1.366	-0.758	-1.629	-1.6395	-0.462	-0.4445	0.242	-0.617	-0.97	-0.659		ADAMTS8	-0.0178125	-0.104639	0
ADAMTS4	9507	-0.648	-0.159	-0.672	-0.884	-0.718	-0.447	-0.608	0.004	0.046	-0.232	0.206	-0.095	-0.6015	-1.297	-1.5685	0.006	-0.57		ADAMTS9	-0.220344	-0.0894722	0
ADAMTS5	11096	-0.09	-0.053	-0.145	0.17	-0.219	0.117	-0.462	0.274	-0.16	-0.369	0.1715	0.368	-0.0545	0.415	0.1135	0.279	0.501		ADAMTSL1	-0.0260625	-0.0785278	0
ADAMTS6	11174	-0.648	-0.269	-0.339	-0.333	-0.141	-0.741	-1.133	-0.67	-1.095	-0.68	-0.5075	-0.672	0.4925	-1.412	-0.2825	-0.793	-2.412		ADAMTSL2	-0.287219	-0.146028	0
ADAMTS7	11173	-1.155	-0.216	-0.564	-1.1	0.03	-0.404	-0.148	-0.154	0.206	-0.201	-0.5135	-0.744	-0.5115	-0.584	-0.321	-0.93	-0.013		ADAMTSL3	-0.30175	-0.0701667	0
ADAMTS8	11095	-0.651	-0.059	0.227	0.638	0.379	-0.128	-0.11	0.446	-0.093	-0.008	-0.169	0.342	-0.3505	0.006	0.3055	0.14	0.728		ADAMTSL4	-1.01106	-0.716833	0
ADAMTS9	56999	0.462	-1.331	-0.235	-0.202	-0.133	-0.185	0.027	0.045	-0.333	-0.037	0.074	0.24	-0.1985	-0.389	0.2615	0.05	0.086		ADAMTSL5	-0.3655	-0.297611	0
ADAMTSL1	92949	0.384	0.61	-0.172	-0.337	0.267	0.018	-0.181	0.003	0.143	-0.368	-0.472	0.252	0.3	-0.053	-0.051	-0.643	0.524		ADAP1	-0.415844	-0.240528	0
ADAMTSL2	9719	0.241	-0.281	0.05	-0.967	0.322	-0.005	-1.355	-0.355	-0.342	-0.216	-0.391	0.028	-0.3335	0.003	-0.027	-0.05	0.187		ADAP2	-0.509875	-0.315944	0
ADAMTSL3	57188	-0.43	0.965	-0.01	0.262	-0.177	-0.456	-1.856	-0.456	-0.004	-0.28	-0.7255	0.135	0.721	0.059	-0.2155	-0.146	-0.191		ADAR	-0.803063	-0.909667	0
ADAMTSL4	54507	-1.585	-1.287	-1.19	-1.49	-1.192	-0.998	-0.919	-0.593	-2.345	-0.419	-1.233	-1.048	-1.0105	-0.31	-1.778	-0.341	-0.337		ADARB1	0.00134375	-0.139667	0
ADAMTSL5	339366	-0.176	-1.172	-1.109	0.465	-0.361	-0.052	-0.624	0.117	-0.139	-0.909	-0.6545	-0.817	-0.525	-0.117	-0.33	-0.177	0.653		ADARB2	-0.196938	-0.00361111	0
ADAP1	11033	-0.889	-0.233	-0.1	-0.483	-0.404	0.015	-1.888	0.505	-0.949	0.357	-0.3405	-1.129	0.2775	-0.052	-0.2865	-0.652	-0.696		ADAT1	-0.075875	0.191972	0
ADAP2	55803	-0.733	-0.289	-0.616	-0.691	-0.547	-0.727	0.227	-0.743	-1.072	-0.41	-0.4995	-0.392	0.027	-0.693	0.2905	-0.319	-0.054		ADAT2	-0.733812	-1.61444	1
ADAR	103	-0.378	0.212	-1.782	-0.999	-1.505	-0.857	-1.348	-0.374	-1.477	-0.373	-0.642	-0.58	-1.8435	-0.022	-0.8935	-1.011	-0.084		ADAT3	-0.143917	-0.531889	0
ADARB1	104	0.39	-0.308	0.247	-0.261	-0.08	0.223	0.374	0.172	-0.094	0.099	0.378	0.157	-0.12	0.177	0.1095	-0.96	0.24		ADCK1	0.010625	-0.0671111	0
ADARB2	105	-1.082	0.456	-0.259	-0.09	0.061	-0.302	0.196	0.135	-0.132	-0.256	0.017	0.263	-0.06	0.006	-0.2365	0.578	0.383		ADCK2	-0.221708	-0.395037	0
ADAT1	23536	0.219	-0.026	0.055	-0.082	-0.434	0.291	0.183	-0.189	0.317	0.236	0.0115	-0.177	-0.149	0.636	0.0115	0.312	0.148		ADCK3	-0.138313	-0.0715278	0
ADAT2	134637	-0.488	0.617	-1.277	-0.37	-0.634	-2.822	0.255	-1.119	-2.971	-1.035	-1.2935	0.161	-0.9965	-1.42	-1.4705	-0.88	-0.463		ADCK4	-0.18225	-0.317296	0
ADAT3	113179	-0.235	0.646	-0.097	0.293	-0.063	-1.088	0.075	0.209	-0.865	-0.568	0.516	0.483	-0.5515	-0.566	-1.025	0.333	0.182		ADCK5	0.190781	0.124167	0
ADCK1	57143	-0.001	1.223	0.054	-0.616	-0.282	0.276	-0.155	0.565	0.209	0.322	0.111	0.488	0.005	-0.37	0.123	0.213	0.172		ADCY1	-0.289625	-0.169889	0
ADCK2	90956	-0.206	1.413	-0.46	-0.043	-0.525	-0.345	-0.608	-0.375	-0.146	-1.171	-0.9405	-0.229	-0.478	-0.544	-0.019	-0.798	0.028		ADCY10	-0.340594	-0.0724722	0
ADCK5	203054	0.154	0.123	0.202	0.307	0.642	0.318	0.534	0.483	0.213	0.331	0.153	-0.146	0.0805	0.224	0.3575	0.896	0.273		ADCY2	-0.0674063	-0.303722	0
ADCY1	107	0.148	-0.377	-0.089	-0.862	0.075	0.043	-1.046	-0.206	0.119	-0.399	0.353	0.062	-0.0295	0.166	0.1985	0.607	-0.662		ADCY3	-0.758792	-0.568611	0
ADCY10	55811	-0.734	-0.639	-0.099	-0.377	-0.491	-0.262	0.256	-0.195	0.025	-0.02	-0.0225	-0.043	-0.4045	0.122	-0.924	0.118	0.344		ADCY4	-0.29675	-0.261833	0
ADCY2	108	0.237	0.298	-0.256	-0.149	0.009	-0.174	0.197	0.089	-0.28	0.13	-0.7455	-0.128	-0.4535	-1.149	-0.4175	-0.134	-0.076		ADCY5	-0.179917	-0.494407	0
ADCY3	109	-1.693	-1.239	-1.91	-0.726	-1.235	0.222	-0.674	0.534	-1.231	-0.121	0.9005	0.915	0.424	-1.265	-0.7985	-4.659	-1.494		ADCY6	-0.443187	-0.249528	0
ADCY4	196883	-1.195	0.023	0.231	-0.461	-0.438	-0.365	-0.05	0.271	-0.461	-0.341	-0.8915	0.258	0.205	-0.121	-0.398	0.141	-1.054		ADCY7	-0.0551875	0.519056	0
ADCY5	111	-0.079	0.792	0.376	-0.916	-0.045	-0.605	-0.451	0.063	-0.065	-0.066	-1.084	-0.023	-0.668	-0.894	-0.2505	-0.537	-0.926		ADCY8	-0.179406	-0.00352778	0
ADCY6	112	-0.396	-0.23	-0.955	-0.039	-0.19	-0.314	-0.955	-0.538	-0.08	-0.392	-0.0405	0.189	-0.518	-0.452	-0.148	0.338	-0.472		ADCY9	-0.111469	0.0573333	0
ADCY7	113	0.159	-0.149	0.397	0.399	0.307	-0.64	-0.144	-0.013	0.14	2.781	0.4465	0.947	0.1575	0.019	-0.241	2.187	0.763		ADCYAP1	0.11125	-0.000611111	0
ADCY8	114	0.106	-0.206	-0.287	-0.085	-0.232	0.028	-0.281	-0.059	-0.281	-0.233	0.138	0.132	0.372	-0.138	0.2355	-0.598	-0.102		ADCYAP1R1	-0.180031	-0.0805556	0
ADCY9	115	-0.371	-0.596	0.19	0.401	0.061	-0.073	-0.256	0.314	-0.083	-0.085	0.0105	0.215	-0.0565	0.492	0.311	0.725	-0.244		ADD1	-0.0990625	0.0147222	0
ADCYAP1	116	-0.528	1.576	0.23	0.675	-0.076	0.01	0.364	0.028	0.247	-0.176	0.3825	0.39	0.119	-0.164	0.3645	1.777	0.46		ADD2	-0.065125	-0.130389	0
ADCYAP1R1	117	-0.009	0.053	-0.136	-0.294	-0.181	-0.408	-0.131	0.218	0.14	-0.161	-0.381	-0.13	-0.0365	-0.011	0.005	-0.143	-0.333		ADD3	-0.262167	-0.136148	0
ADD1	118	-0.125	0.574	0.058	0.228	0.025	-0.368	-0.423	-0.013	0.014	-0.019	0.1085	0.101	-0.014	0.052	0.296	-0.023	0.026		ADGB	0.062125	-0.238111	0
ADD2	119	0.245	0.64	-0.384	0.224	0.127	-0.119	-0.581	0.1	-0.072	0.103	-0.063	0.251	0.0715	0.075	0.0715	-0.125	0.165		ADGRA1	-0.483875	-0.122889	0
ADD3	120	-0.458	0.397	-0.196	-0.378	-0.471	0.154	0.064	-0.874	0.074	-0.912	0.3485	0.269	0.246	0.024	-0.07	-1.067	-0.003		ADGRA2	-0.364531	-0.257	0
ADGB	79747	0.719	0.662	0.563	-0.278	0.024	0.103	-0.754	0.31	-0.685	-0.046	0.2885	-0.227	-0.125	-0.535	0.3785	-0.487	0.092		ADGRA3	-0.0674688	-0.126	0
ADGRA1	84435	-0.457	-0.998	-0.457	1.327	-0.667	-0.237	-2.047	-0.694	0.086	-0.318	-0.349	0.135	0.165	0.766	0.585	-1.439	0.455		ADGRB1	-0.527708	-0.256704	0
ADGRA2	25960	-0.663	0.047	-0.726	0.3	-0.264	-0.134	-1.971	0.577	-1.152	-0.064	0.0935	0.807	-0.058	-0.003	0.045	-0.222	0.256		ADGRB2	-0.42275	-0.0978889	0
ADGRA3	166647	-0.214	0.331	-0.226	-0.031	0.165	0.025	-0.018	0.21	-0.16	-0.236	-0.1475	0.502	0.021	-0.776	-0.738	0.235	-0.079		ADGRB3	-0.601833	-0.369407	0
ADGRB1	575	-0.274	-0.886	-0.148	-0.543	-0.68	-0.458	-1.586	-0.079	-0.051	-0.04	-0.756	-0.142	0.4635	-0.838	0.2095	-1.237	-1.347		ADGRD1	-0.112917	-0.197333	0
ADGRB2	576	-0.2	0.1	-0.133	-1.578	-0.341	-0.49	-0.378	-0.392	-0.347	-0.099	-0.223	-0.09	-0.1565	-0.399	0.379	-0.267	-0.291		ADGRE1	-0.582458	-0.38163	0
ADGRB3	577	-0.312	-0.352	-0.785	-0.269	-0.156	-0.7	-2.29	-0.474	-0.159	-1.13	0.179	-0.226	-0.6755	0.23	-0.1655	-0.951	-0.252		ADGRE2	-0.162875	-0.103028	0
ADGRD1	283383	0.222	0.887	-0.218	-0.065	0.226	0.122	-1.146	-0.39	0.334	-0.579	-0.2725	-0.455	0.253	-0.394	-0.1495	-0.158	-0.718		ADGRE3	-0.198312	-0.0474167	0
ADGRE1	2015	-0.707	-0.107	-0.29	0.63	-0.327	-0.1	-4.984	0.475	-0.68	-1.012	-0.7685	-0.271	-1.0055	-1.096	-0.1155	-0.5	0.398		ADGRE5	-0.442187	-0.746139	0
ADGRE2	30817	-0.178	0.104	-0.086	0.593	-0.177	-0.332	-0.41	-0.247	-0.147	-0.002	0.061	-0.142	-0.185	-0.191	-0.056	0.113	-0.181		ADGRF1	0.152438	-0.0103333	0
ADGRE3	84658	-0.527	0.242	-0.102	0.038	-0.307	0.153	-0.796	0.14	-0.491	0.043	-0.2645	-0.217	-0.1165	0.073	-0.368	-0.651	0.638		ADGRF2	0.0405625	0.168056	0
ADGRE5	976	-0.549	-0.193	-0.058	-0.273	0.153	-0.248	-2.221	-0.445	-0.871	-0.582	-0.8575	-0.64	-0.7415	-1.794	-0.136	-0.991	-0.531		ADGRF3	-0.121667	-0.0436296	0
ADGRF1	266977	0.418	0.006	0.499	0.278	-0.071	0.137	0.417	0.69	0.128	0.491	0.269	0.563	0.1625	-0.357	0.291	0.165	-0.491		ADGRF4	-0.219969	0.171528	0
ADGRF2	222611	0.42	0.522	0.51	-0.409	0.189	0.273	-0.387	0.003	0.262	0.424	-0.074	0.046	0.109	-0.018	0.104	0.511	0.441		ADGRF5	-0.24975	-0.109917	0
ADGRF3	165082	-0.007	-0.012	-0.089	-0.389	0.433	0.203	-0.347	-0.303	-0.202	-0.182	0.2435	0.056	-0.219	-0.031	0.0565	0.377	-0.772		ADGRG1	-0.355542	0.0711111	0
ADGRF4	221393	-0.28	-0.25	0.106	0.538	0.171	-0.366	-0.798	-0.556	0.33	0.805	0.0905	0.271	0.2855	0.116	-0.0375	-0.707	0.553		ADGRG2	0.0801875	0.023	0
ADGRF5	221395	-0.437	-0.453	0.015	0.484	-0.03	0.05	-1.171	-0.294	0.075	0.279	0.1715	0.071	0.0175	-0.036	0.3965	-0.589	-0.039		ADGRG3	-0.284563	-0.0756667	0
ADGRG1	9289	0.309	0.008	-0.222	-0.862	-0.14	-0.384	-1.577	-0.02	0.383	0.433	-0.1125	-0.515	-0.248	0.193	-0.115	0.85	-0.101		ADGRG4	-0.1795	0.177556	0
ADGRG2	10149	0.472	-0.17	0.307	0.393	0.212	0.33	-0.282	0.224	0.217	0.523	0.0045	-0.05	-0.109	-0.278	0.032	0.572	0.459		ADGRG5	-0.1465	-0.0599722	0
ADGRG3	222487	0.243	0.416	0	-0.685	-0.222	-0.134	-1.125	-0.648	-0.005	-0.361	-0.166	-0.603	0.075	-0.136	-0.113	0.171	-0.584		ADGRG6	-0.260844	-0.261306	0
ADGRG4	139378	0.608	-0.327	-0.364	-0.674	-0.145	-0.041	-0.098	-0.026	0.228	0.639	-0.21	0.202	0.297	0.076	-0.0595	-0.061	0.699		ADGRG7	-0.0711875	-0.0304167	0
ADGRG5	221188	0.374	1.063	-0.556	-0.626	0.099	-0.026	-0.994	0.058	-0.24	0.275	0.005	-0.172	0.343	-0.234	-0.224	0.339	-0.128		ADGRL1	-0.146469	0.0299722	0
ADGRG6	57211	0.339	-0.659	0.014	-0.988	-0.231	0.026	0.016	-0.497	-0.009	0.078	-0.147	-0.153	-0.344	-0.333	-0.591	-1.585	0.044		ADGRL2	-0.180906	-0.262167	0
ADGRG7	84873	0.067	1.014	-0.118	0.354	-0.027	-0.304	-0.036	-0.658	-0.214	0.271	-0.026	-0.035	-0.258	-0.148	0.0805	0.062	-0.093		ADGRL3	-0.0294062	0.0524444	0
ADGRL1	22859	-0.325	-0.444	0.184	-0.539	0.448	-0.049	-0.769	0.737	0.1	0.065	0.3215	0.204	0.08	-0.628	-0.0355	0.576	0.463		ADGRL4	0.456813	0.310056	0
ADGRL2	23266	0.132	-0.025	-0.454	-0.023	-0.348	-0.327	0.102	0.07	0.246	-0.315	-1.157	-0.234	-0.2285	-0.109	0.216	-0.238	-0.777		ADGRV1	-0.244969	-0.00397222	0
ADGRL3	23284	0.405	0.266	-0.208	0.731	0.044	-0.058	-0.69	0.039	0.078	0.021	0.245	0.356	-0.1265	0.163	0.331	-0.113	0.689		ADH1A	-0.124792	-0.344778	0
ADGRL4	64123	1.035	1.02	0.622	0.791	0.034	0.503	0.796	0.711	0.574	0.676	0.7065	0.386	0.687	0.367	0.382	0.491	0.342		ADH1B	0.15625	-0.00416667	0
ADGRV1	84059	-0.054	-0.131	-0.268	-0.564	0.037	-0.275	-0.715	0.314	0.15	-0.047	-0.5875	0.106	0.2785	0.228	-0.083	0.134	0.312		ADH1C	0.0988125	-0.192111	0
ADH1A	124	0.348	-1.245	-0.802	0.612	0.311	-0.25	0.291	0.288	-0.119	0.03	-0.715	-0.054	0.527	-0.807	-0.418	-1.059	-0.735		ADH4	-0.0413437	-0.120139	0
ADH1B	125	0.212	-0.075	0.328	0.777	-0.054	0.273	0.7	0.276	0.126	0.456	-0.2265	0.175	0.321	0.01	0.3005	-0.042	0.549		ADH5	-0.745563	-0.339556	0
ADH1C	126	0.595	0.101	-0.07	-0.075	0.503	0.104	0.002	0.636	0.16	-0.357	0.1505	0.32	0.1855	-1.025	-0.0225	-0.196	0.083		ADH6	0.183844	-0.00711111	0
ADH4	127	-0.293	0.085	0.248	0.702	-0.255	-0.172	0.389	-0.158	0.04	0.168	-0.251	-0.305	0.046	-0.094	-0.226	-0.548	-0.56		ADH7	-0.183219	-0.0744722	0
ADH5	128	-0.405	2.377	-1.544	-0.458	-0.395	-0.308	-5.332	-0.682	-0.084	-0.741	-1.4365	-0.962	-0.242	-1.244	-0.5385	1.165	-0.786		ADHFE1	-0.73025	-0.569593	0
ADH6	130	0.347	0.523	0.214	0.672	0.057	0.156	0.402	0.414	0.488	-0.022	0.4865	0.304	0.013	-0.004	-0.0095	-0.381	0.179		ADI1	-0.183167	-0.0727407	0
ADH7	131	0.259	0.298	-0.386	-0.916	-0.148	-0.1	0.392	-0.351	0.081	0.297	0.3555	-0.198	-0.007	-0.556	-0.3935	0.274	0.657		ADIG	0.0703125	0.277889	0
ADHFE1	137872	-0.087	-0.774	-2.032	0.65	-1.665	-0.47	-2.206	0.09	-0.083	0.71	-1.7145	0.109	0.186	-1.907	-1.084	-4.117	0.177		ADIPOQ	-0.126656	-0.106611	0
ADI1	55256	-0.628	0.726	-0.015	-0.618	0.188	-0.529	-0.149	0.237	-0.35	-0.813	-0.3275	-0.419	0.5775	0.292	-0.255	-1.206	-0.377		ADIPOR1	-0.231042	-0.269704	0
ADIG	149685	0.24	0.538	0.707	-0.509	0.324	0.2	0.075	-0.107	0.258	0.288	0.371	0.58	0.212	0.308	0.0055	1.151	0.007		ADIPOR2	-1.14479	-0.957593	0
ADIPOQ	9370	-0.02	0.123	0.161	-0.168	0.333	-0.132	-0.16	-0.624	-1.182	0.748	0.582	0.351	0.073	-0.286	0.1205	-0.205	-0.182		ADIRF	-0.277333	-0.0867778	0
ADIPOR1	51094	-0.71	0.032	-0.238	0.786	0.22	-1.331	-0.069	0.179	0.02	-1.259	-0.1385	0.422	-0.289	-0.124	-0.3315	-0.34	0.581		ADK	-0.127281	-0.233972	0
ADIPOR2	79602	-0.618	-0.492	-0.696	0.001	-1.743	-4.275	-1.037	-1.125	-0.252	-0.952	-0.1545	-0.746	-4.4485	0.003	-0.1775	0.207	-0.425		ADM	-0.376656	-0.303194	0
ADIRF	10974	-0.661	0.231	-0.019	-0.061	0.066	-0.351	-0.63	-0.478	-0.23	-0.257	0.44	0.209	0.398	-0.535	0.115	-0.537	-0.137		ADM2	-0.132458	0.0272963	0
ADK	132	-0.261	0.208	0.242	-0.107	-0.063	0.074	-0.254	-0.314	-0.156	-0.853	-0.3115	-0.496	0.054	-0.269	-0.1785	-0.377	0.072		ADM5	-0.384062	-0.250139	0
ADM	133	-0.623	0.808	-0.176	0.601	-0.706	-0.216	-2.059	-0.565	-0.045	-0.298	-0.7505	0.551	-0.133	-0.986	0.1945	0.376	-1.062		ADNP	-0.563583	-0.492593	0
ADM2	79924	-0.125	-0.376	-0.153	0.537	0.292	0.212	-0.731	-0.306	-0.019	0.48	-0.3515	0.752	0.3645	0.542	-0.103	-1.082	-0.269		ADNP2	0.0971875	-0.0361667	0
ADM5	199800	-1.027	1.366	-0.711	-1.114	0.055	-0.488	-0.506	-0.302	-1.146	-0.773	-1.9475	-0.24	-0.54	-1.617	-0.3985	-0.912	-0.6		ADO	-0.306219	-0.119083	0
ADNP	23394	-1.997	-0.915	-1.044	-0.148	-0.416	-0.38	0.274	0.04	-0.213	-0.891	-0.711	0.168	-0.9185	0.373	-1.066	0.19	-0.554		ADORA1	-0.470406	-0.190694	0
ADNP2	22850	0.936	1.116	0.566	-0.405	0.647	-0.25	-0.361	-0.481	-0.545	0.099	-0.8575	-0.116	0.219	-0.005	0.3915	0.013	-0.657		ADORA2A	-0.177187	0.209944	0
ADO	84890	-0.479	0.378	0.057	-0.8	0.166	-0.264	-1.187	-0.163	-0.776	0.336	-0.266	-0.054	0.203	-0.215	-0.2755	-0.427	-0.478		ADORA2B	-0.136958	-0.116704	0
ADORA1	134	-0.393	-0.901	-0.878	-0.031	0.131	-0.183	-1.624	-0.2	-0.301	-0.517	-0.16	-0.193	0.101	-0.351	-1.053	0.475	0.125		ADORA3	-0.0167812	0.164694	0
ADORA2A	135	-0.864	-0.208	0.502	0.26	-0.068	0.043	-0.611	-0.058	0.205	1.096	0.3275	0.464	0.0055	0.119	0.2315	1.077	-0.006		ADPGK	0.25225	0.0767037	0
ADORA2B	136	-0.238	-0.554	0.379	0.349	-0.186	0.258	-0.895	0.147	0.058	-0.014	0.4445	0.082	-0.4035	-0.268	0.252	0.605	0.749		ADPRH	-0.0259062	-0.247	0
ADORA3	140	0.542	-0.036	-0.217	0.318	-0.006	-0.013	0.175	-0.098	0.331	0.493	-0.0585	-0.014	0.0855	-0.237	0.3385	0.319	0.245		ADPRHL1	-0.0473125	-0.111806	0
ADPGK	83440	0.381	0.404	0.05	0.533	0.567	0.225	0.316	0.978	0.219	0.167	0.241	0.268	-0.0905	0.479	0.3005	0.068	0.286		ADPRHL2	-0.54125	-0.266944	0
ADPRH	141	0.144	0.022	-0.052	0.213	-0.027	-0.16	0.245	0.274	-0.491	-0.494	0.3235	-0.069	-0.0405	-0.578	0.443	-0.211	-0.145		ADPRM	0.262375	-0.044037	0
ADPRHL1	113622	-0.147	-0.328	0.24	0.173	0.467	0	-0.35	0.216	-0.026	0.011	-0.0765	0.164	-0.4355	0.532	0.159	0.446	-1.1		ADRA1A	0.05125	0.240917	0
ADPRHL2	54936	0.306	-0.962	-0.596	-1.119	-0.148	-0.495	-0.967	-0.86	-0.563	0.367	-1.573	0.003	0.3305	-0.045	0.098	-0.82	-0.747		ADRA1B	-0.021	-0.135722	0
ADPRM	56985	0.504	0.616	0.522	0.025	0.768	0.286	0.331	0.403	-0.001	0.277	0.474	-0.023	0.4445	-2.128	-0.1365	0.134	0.421		ADRA1D	-0.358	-0.5365	0
ADRA1A	148	0.253	-0.024	0.368	0.477	0.362	0.087	-0.517	0.239	0.49	0.422	0.603	0.224	0.446	0.296	0.3915	0.7	0.284		ADRA2A	0.006375	-0.042	0
ADRA1B	147	-0.137	0.934	-0.057	0.094	0.25	0.106	-1.274	0.74	-0.155	0.21	0.1205	0.589	-0.614	-0.521	-0.326	-0.466	0.396		ADRA2B	-0.629125	-0.092	0
ADRA1D	146	-0.836	1.086	0.102	-1.327	-0.243	-0.665	0.353	-0.974	-0.478	-0.587	0.123	-1.223	-0.542	-0.987	-0.57	-0.753	-2.083		ADRA2C	-0.0415937	-0.0849722	0
ADRA2A	150	-0.009	0.561	-0.005	0.255	-0.129	0.371	-0.025	-0.095	0.347	-0.15	-0.591	-0.509	-0.606	0.054	0.5115	0.133	-0.091		ADRB1	-0.122625	-0.00555556	0
ADRA2B	151	-0.456	-0.853	-0.129	-1.027	0.132	-0.565	-2.771	-0.162	-0.373	-0.395	-0.3065	0.07	-0.3415	0.339	0.307	0.236	0.33		ADRB2	-0.11625	-0.0616389	0
ADRA2C	152	0.466	-0.272	0.03	0.149	-0.195	-0.371	0.565	0.116	0.316	0.366	-0.191	-0.095	-0.609	0.233	0.0365	-0.409	-0.285		ADRB3	-0.220906	0.0348333	0
ADRB1	153	-0.875	0.267	0.383	-0.544	0.285	0.338	0.537	-0.795	-0.062	0.454	0.0695	-0.374	-0.49	0.01	-0.1545	-0.141	0.205		ADRBK1	-0.113958	-0.306519	0
ADRB2	154	-0.364	0.361	-0.19	-0.486	0.223	0.032	0.151	0.02	0.314	0.154	0.2735	0.065	-0.3685	-0.639	0.184	0.257	-0.174		ADRBK2	-0.114969	-0.0714167	0
ADRB3	155	-0.251	0.193	0.1	0.22	-0.741	-0.001	-1.057	0.124	-0.242	0.274	-0.444	-0.489	0.134	0.118	-0.152	0.169	-0.322		ADRM1	-1.17317	-1.21	0
ADRM1	11047	-2.471	-2.617	-1.882	-0.961	-1.416	-0.571	-0.256	-0.74	-1.517	-2.166	-0.306	-0.09	-1.3005	-2.261	-0.535	-0.591	-2.151		ADSL	-2.80437	-3.15825	0
ADSL	158	-3.414	-2.253	-3.169	-4.172	-3.578	-3.178	-2.916	-4.534	-4.675	-3.156	-3.137	-3.093	-3.0695	-5.079	-3.13	-2.312	-3.409		ADSS	-0.9645	-1.56989	1
ADSS	159	-1.452	-1.75	-2.657	-1.442	-0.52	-1.145	0.437	-0.024	-2.673	-2.409	-1.003	-3.856	-1.413	-2.424	-3.6955	-0.828	0.718		ADSSL1	-0.063125	-0.328222	0
ADSSL1	122622	-0.235	-0.016	0.334	0.072	0.091	-0.167	0.51	-0.329	-0.357	-0.158	-0.367	0.062	-0.5755	0.391	-0.188	-0.529	-0.036		ADTRP	-0.138125	-0.101944	0
ADTRP	84830	0.378	0.243	0.161	-0.931	-0.1	0.098	-0.651	0.115	-0.358	-1.179	0.464	0.258	0.562	-0.134	0.515	-0.852	0.36		AEBP1	-0.393875	-0.212815	0
AEBP1	165	-0.659	0.016	-0.372	-0.599	-0.168	0.011	-0.378	-1.015	-0.159	0.005	-0.9855	-0.613	0.224	0.061	-0.1965	-0.982	-0.042		AEBP2	0.00745833	0.521481	0
AEBP2	121536	0.88	1.367	0.097	0.485	-0.384	0.268	-1.002	-0.868	0.212	0.721	0.786	0.363	0.0445	-0.013	0.2095	2.178	0.119		AEN	-0.100344	-0.162694	0
AEN	64782	-0.041	0.057	-0.313	0.154	-0.199	0.196	-0.326	0.302	-0.438	0.434	0.7075	-0.1	-0.4995	-0.046	-0.2205	-0.132	0.311		AES	-0.59225	-0.337259	0
AES	166	-0.69	-0.101	-0.064	-0.971	-0.726	-0.773	-1.349	-0.448	-0.747	-1.516	-0.216	-2.031	-0.2335	-0.998	-0.7365	0.034	0.688		AFAP1	-0.539667	-0.486407	0
AFAP1	60312	-0.49	-0.056	-1.224	-0.468	-0.12	-0.874	-0.667	-0.523	-0.901	0.153	-0.3165	-0.254	-0.2405	-1.321	0.099	-0.623	-0.435		AFAP1L1	0.316708	0.0502963	0
AFAP1L1	134265	0.369	1.175	0.514	0.964	0.556	0.089	-0.438	0.897	0.143	0.145	0.557	-0.14	-0.1725	-0.334	-0.027	1.146	0.462		AFAP1L2	-0.0979583	-0.0940741	0
AFAP1L2	84632	-0.542	0.186	-0.106	0.022	0.719	0.245	-0.317	-0.408	-0.324	0.33	-0.64	-0.219	0.3395	-0.034	-0.3415	-0.866	0.196		AFF1	-0.44075	-0.959	0
AFDN	4301	-0.354	-0.32	0.155	-0.034	-0.538	-0.392	-0.028	-0.437	-0.157	-0.153	-0.5175	0.177	-0.2085	0.029	-0.0185	-0.941	0.199		AFF2	0.191563	0.0988889	0
AFF1	4299	0.199	-0.25	-1.169	-0.953	-1.157	-0.205	0.25	-0.211	-0.029	-0.378	-1.754	-0.243	-0.672	-0.283	-1.1375	-2.466	-1.022		AFF3	-0.324031	-0.247861	0
AFF2	2334	0.65	0.442	-0.013	0.921	0.166	0.147	-0.07	0.566	0.13	0.228	0.5655	0.548	0.2455	-0.205	0.3455	0.026	-0.103		AFF4	-0.05525	-0.0928611	0
AFF3	3899	-0.5	1.167	-0.218	-1.782	-0.293	-0.331	-0.172	-0.104	-0.716	-0.955	-0.419	0.02	-0.2055	-0.053	0.0895	-0.58	-0.196		AFG3L2	-1.30397	-1.62411	0
AFF4	27125	0.263	0.008	-0.418	0.031	0.5	-0.06	0.371	-0.394	-0.446	-0.542	-1.3555	-1.133	-0.025	0.446	-0.0625	0.183	0.526		AFM	-0.157062	-0.0796944	0
AFG1L	246269	0.065	0.418	0.394	0.063	0.386	0.031	-4.149	0.321	0.029	0.36	-0.6525	0.442	0.2775	0.019	0.367	-0.109	0.044		AFMID	-0.233125	-0.0346111	0
AFG3L2	10939	-1.795	-1.303	-2.562	-0.813	-1.832	-2.259	-0.402	-0.777	-0.976	-2.133	-1.005	-1.942	-1.499	-1.65	-2.4235	-1.116	-1.868		AFP	-0.0854167	-0.043963	0
AFM	173	0.001	-0.018	0.006	-0.481	-0.041	0.007	-0.173	-0.094	0.103	0.002	0.427	0.279	-0.4905	-0.233	-0.3305	0.935	0.16		AFTPH	-0.283312	-0.227222	0
AFMID	125061	-0.917	0.577	0.198	-0.542	-0.014	0.163	-1.818	0.787	0.154	-0.127	0.2025	0.001	0.0365	-0.11	-0.0815	-0.142	-0.278		AGA	0.013125	0.150111	0
AFP	174	0.091	-0.015	-0.011	-0.129	0.18	0.234	-0.122	-0.351	-0.21	0.409	-0.219	0.248	0.025	-0.246	-0.396	0.622	-0.236		AGAP1	-0.21725	-0.275861	0
AFTPH	54812	-0.374	0.437	-0.31	-0.684	-0.099	-0.405	-0.183	-0.266	-0.432	0.123	-0.4135	0.21	-0.3525	-0.472	-0.371	-0.139	-0.018		AGAP11	-0.646937	-0.550556	0
AGA	175	0.343	-0.565	0.029	0.311	0.115	0.173	-0.147	0.599	0.437	0.576	1.258	-0.141	0.22	-0.001	0.0515	-0.409	0.308		AGAP2	-0.43275	-0.477278	0
AGAP1	116987	0.319	-0.362	0.032	-0.417	-0.178	-0.305	-0.399	-0.131	-0.221	-0.133	-0.2005	0.017	-0.1975	-0.601	-0.114	-1.002	-0.334		AGAP3	-0.0610625	-0.0202778	0
AGAP11	119385	-1.423	-1.131	-0.28	-0.03	0.121	-2.304	-0.32	0.061	-1.103	-1.437	-0.907	-1.836	-0.2105	-0.984	-1.2585	0.1	0.265		AGAP4	-2.77122	-2.58239	0
AGAP2	116986	-0.154	-0.25	-0.209	-1.559	0.305	-0.609	-0.539	-0.579	-2.129	-0.243	0.306	0.149	0.28	-0.376	-0.0505	-1.405	-0.617		AGAP5	-1.22829	-1.22322	0
AGAP3	116988	-0.352	0.208	-0.211	0.619	0.467	-0.254	-0.253	0.11	0.171	-0.26	0	-0.208	-0.1185	0.074	0.282	0.31	0.389		AGAP6	-1.62594	-1.40739	0
AGAP4	119016	-4.329	-2.428	-3	-2.751	-4.043	-4.222	-2.48	-3.177	-2.828	-2.9	-3.4465	-2.693	-2.0755	-3.162	-1.9345	-3.208	-6.001		AGAP9	-1.67031	-1.59222	0
AGAP5	729092	-2.56	-1.525	-0.906	-0.59	-1.013	-1.785	-1.716	-1.275	-2.309	-2.398	-1.2575	-1.908	-1.377	-1.157	-0.9425	-0.71	-1.05		AGBL1	-0.124188	-0.0903333	0
AGAP6	414189	-2.749	-2.329	-3.011	-1.06	-1.866	-2.048	-1.172	-0.909	-1.781	-2.476	-1.5615	-2.744	-1.6865	-2.648	-1.7405	-0.932	-0.345		AGBL2	-0.0955312	-0.0988333	0
AGAP9	642517	-2.248	-1.613	-1.955	-1.588	-1.758	-2.941	-2.212	-1.318	-2.874	-2.393	-1.8975	-1.351	-1.527	-1.91	-1.375	-0.882	-1.9		AGBL3	-0.05275	-0.229815	0
AGBL1	123624	0.823	-0.901	0.313	0.278	-0.152	-0.154	-0.483	-0.394	-1.432	0.322	0.2665	-0.38	0.0305	0.154	-0.2575	-0.622	-0.235		AGBL4	0.136875	0.217185	0
AGBL2	79841	-0.121	0.131	-0.035	0.041	0.018	0.136	-0.435	0.111	0.114	0.4	-0.0185	-0.222	-0.157	-0.285	-0.084	-0.058	0		AGBL5	-0.255042	-0.23863	0
AGBL3	340351	0.366	0.982	-0.141	-0.48	0.439	-0.377	0.114	-0.471	-0.037	-0.709	-0.2775	-0.309	-0.3535	-0.603	-0.2005	-0.136	-0.262		AGER	0.046	-0.0509722	0
AGBL4	84871	0.119	0.138	0.598	0.681	0.061	0.493	-0.046	0.07	0.44	0.922	0.4765	0.328	0.3965	0.033	0.4	0.405	0.093		AGFG1	0.025375	-0.0525278	0
AGBL5	60509	-0.257	-0.938	-0.528	-0.344	0.656	-0.321	0.103	-0.148	-0.17	0.125	-0.061	0.666	0.35	-0.804	-0.1945	-0.582	0.224		AGFG2	0.0726562	-0.0461667	0
AGER	177	0.03	0.301	0.407	0.675	-0.184	-0.052	0.218	-0.019	0.327	0.011	-0.0665	0.113	-0.025	0.051	0.4645	0.252	-0.148		AGGF1	-0.494469	-0.103306	0
AGFG1	3267	0.518	0.331	-0.059	-0.547	0.512	0.078	0.274	-0.042	0.021	-0.121	0.37	-0.136	0.2755	-0.022	-0.0215	-0.09	-0.546		AGK	-0.45175	-0.547917	0
AGFG2	3268	0.366	0.244	0.134	-0.028	0.257	-0.074	0.358	0.367	0.395	0.096	0.353	0.469	-0.043	-0.019	-0.1165	0.433	0.159		AGL	-0.180688	-0.293889	0
AGGF1	55109	-0.32	-0.752	-0.659	-0.699	-0.009	-0.315	-0.665	-0.844	-0.09	0.365	-0.211	0.34	-0.098	0.162	-0.3105	-0.435	-0.4		AGMAT	-0.8995	-0.105583	0
AGK	55750	-0.301	-0.438	-0.946	-0.673	-0.59	-0.543	0.053	-0.139	-0.479	-1.023	-1.271	-0.663	-0.834	-0.512	-0.5545	0.037	-0.068		AGMO	0.233917	0.128556	0
AGL	178	0.243	0.146	0.201	-0.254	-0.012	-0.376	-0.151	-0.81	-0.163	-0.401	-0.003	-0.536	-0.1255	-0.344	0.001	-0.663	-0.406		AGO1	-0.34075	-0.430583	0
AGMAT	79814	0.289	-2.296	-0.985	-0.896	-2.215	-0.233	-1.712	-0.561	0.571	-0.21	0.1405	-0.857	-0.2745	-0.417	-0.8315	-0.612	0.387		AGO2	-0.524042	-0.278296	0
AGMO	392636	0.686	1.704	0.086	0.637	-0.058	0.169	-0.013	0.162	0.048	0.992	0.385	0.249	0.3555	-0.152	0.0545	-0.324	0.071		AGO3	-0.442344	-0.323417	0
AGO1	26523	-0.822	-0.17	-0.232	-0.495	0.381	-0.455	-0.154	-0.589	-0.612	-0.245	-0.851	-0.321	-0.3485	-0.142	-0.162	-0.532	-0.45		AGO4	-0.302687	-0.0601667	0
AGO2	27161	-1.396	-0.522	-1.37	-0.428	0.072	-0.701	0.286	-0.083	0.022	-0.324	-0.4245	0.009	-0.551	-0.054	0.004	-0.732	0.068		AGPAT1	-0.808094	-0.489556	0
AGO3	192669	-0.168	0.491	-0.341	-0.883	-0.767	-0.604	-1.125	-0.135	-0.865	-0.328	-0.0375	-0.314	0.2535	-0.682	-0.343	-0.156	-0.755		AGPAT2	-0.687156	-0.503917	0
AGO4	192670	-0.037	-0.134	-0.634	-0.548	0.222	-0.226	-0.399	-0.486	-0.372	0.168	-0.3125	-0.25	0.2185	-0.083	-0.206	-0.145	-0.192		AGPAT3	-0.283656	-0.469083	0
AGPAT1	10554	-1.078	-1.263	-0.186	-0.229	-0.555	-2.666	-1.063	0.055	-0.233	-3.231	0.0595	-0.022	-0.989	0.94	0.0635	-0.273	0.385		AGPAT4	-0.196125	-0.321	0
AGPAT2	10555	-0.457	-1.025	-0.168	-0.918	-1.25	-0.362	-2.521	0.356	-0.677	-0.82	0.258	-0.683	-0.2335	-1.641	-0.1215	-0.002	-0.002		AGPAT5	-1.35604	-0.292407	1
AGPAT3	56894	-0.062	-0.15	-0.894	0.005	-0.092	-0.027	-0.152	-0.635	-0.332	-0.407	-0.211	-0.376	-0.7945	-0.412	0.126	-0.716	-0.635		AGPAT6	-0.544833	-1.10533	1
AGPAT4	56895	0.333	-0.488	0.084	-0.132	-0.178	0.065	-0.865	-0.176	0.02	-0.535	-0.3985	-0.255	-0.303	-0.085	0.115	-0.276	-0.59		AGPAT9	-0.0882813	-0.0913333	0
AGPAT5	55326	-0.906	-0.869	-0.648	-0.583	-2.349	-2.783	-0.29	-4.091	0.164	-0.674	0.1095	-0.591	-0.989	-2.044	-0.2595	-0.007	0.385		AGPS	-0.711187	-0.121556	0
AGPS	8540	-0.395	-0.944	-0.629	-0.4	-0.376	-1.26	-1.347	-1.003	0.391	-0.807	-0.9905	-0.681	-0.2835	-0.212	0.0435	-0.07	0.269		AGR2	-0.0891875	0.0211111	0
AGR2	10551	0.127	0.825	-0.207	-0.499	0.001	0.101	0.123	-0.467	0.196	0.777	-0.0705	0.087	0.2035	0.333	0.0215	-0.159	0.184		AGR3	-0.0159687	0.109278	0
AGR3	155465	0.372	0.193	-0.181	-0.211	-0.1	0.114	0.259	0.261	0.206	-0.001	-0.217	-0.025	0.3185	0.187	0.5615	0.216	0.573		AGRN	-0.574562	-0.348667	0
AGRN	375790	-0.872	0.107	-0.601	-0.063	-0.879	-0.417	-1.389	-0.783	-0.653	-0.974	0.1755	-0.433	-0.32	-1.091	0.125	0.044	-0.762		AGRP	-0.0385312	0.0659167	0
AGRP	181	-0.178	-0.076	0.372	0.301	-0.087	0.073	0.127	-0.096	0.032	0.282	0.296	-0.449	0.048	0.261	-0.084	0.544	0.073		AGT	-0.892688	-0.715167	0
AGT	183	-1.075	-0.75	-1.204	-2.031	-0.473	-0.654	-0.547	-1.428	-0.676	-1.675	-0.898	-0.893	-0.7575	-1.87	-0.881	-1.351	0.422		AGTPBP1	-0.119667	-0.11463	0
AGTPBP1	23287	-0.023	0.235	-0.074	0.584	0.19	0	-0.242	-1.074	0.197	0.03	0.38	-0.329	-0.137	0.139	0.4925	-0.596	-0.401		AGTR1	-0.338208	-0.368778	0
AGTR1	185	-0.063	-0.2	0.431	-1.156	-0.75	-0.126	-0.645	-0.2	-1.377	-0.782	-2.278	-0.532	-0.0925	-0.285	-0.6995	-0.258	-0.305		AGTR2	-0.0501563	0.0369722	0
AGTR2	186	0.427	0.373	-0.316	0.13	-0.06	-0.21	0.065	0.019	0.253	-0.107	-0.0485	-0.098	0.08	0.293	0.3275	-0.208	0.368		AGTRAP	-0.248781	0.0428889	0
AGTRAP	57085	-0.401	0.171	-0.524	-0.445	0.119	-0.099	-1.128	0.654	0.101	0.034	0.2025	-0.362	0.554	0.117	-0.5215	0.164	-0.187		AGXT	0.130333	0.166444	0
AGXT	189	0.361	1.833	0.549	0.676	0.435	0.145	-2.214	0.304	0.397	0.287	0.539	0.197	0.199	0.223	0.1165	0.471	0.351		AGXT2	-0.173625	-0.222444	0
AGXT2	64902	0.59	0.393	-0.039	-0.336	-0.281	-0.168	-0.706	-0.436	-0.233	-0.266	-0.8035	-0.375	-0.023	-0.577	-0.0765	-0.182	-0.018		AHCTF1	-1.59356	-1.45714	0
AHCTF1	25909	-2.519	-2.463	-1.515	-1.099	-1.752	-2.176	-2.521	-1.082	-1.871	-1.616	-1.323	-2.611	-2.9165	-1.412	-2.1	-2.703	0.367		AHCY	-1.73454	-2.49422	1
AHCY	191	-1.987	-1.497	-2.981	-1.403	-1.388	-3.518	-2.157	-1.157	-3.909	-3.194	-1.8915	-0.785	-1.755	-3.72	-3.2335	-1.303	-1.485		AHCYL1	-0.876958	-0.70463	0
AHCYL1	10768	-1.264	-1.014	-0.619	-0.601	-0.312	-1.859	0.325	-2.423	-0.121	-0.614	-0.0175	-0.349	-0.4215	-1.632	-2.659	-0.121	-0.916		AHCYL2	-0.301125	-0.483111	0
AHCYL2	23382	-0.215	0.316	-0.55	-0.642	-0.595	-0.333	-0.69	0.645	-0.591	-1.241	-0.8485	-0.552	-0.2465	-1.345	-0.5745	0.385	-0.265		AHDC1	-0.743375	-0.509148	0
AHDC1	27245	-0.024	-0.595	-0.572	-0.312	-0.66	-0.332	-4.195	-0.403	-1.965	-0.189	-1.238	-0.403	-0.775	-0.165	-0.631	-1.175	-0.377		AHI1	0.0354688	-0.219694	0
AHI1	54806	0.485	-0.218	0.345	0.241	0.061	0.038	0.229	-0.066	-0.649	-0.834	-0.4745	-0.124	0.077	0.289	0.129	-0.255	0.601		AHNAK	0.160688	0.148694	0
AHNAK	79026	0.608	0.466	0.138	0.459	0.341	0.252	-0.2	0.353	0.522	0.655	-0.029	0.18	0.046	-0.121	-0.0465	0.272	-0.041		AHNAK2	-0.229	-0.151074	0
AHNAK2	113146	-0.458	0.564	0.448	-0.548	-0.153	-0.234	-0.227	-0.832	0.364	0.199	0.169	0.347	-0.1975	-0.189	-0.0825	-1.333	-0.235		AHR	-0.13925	0.06575	0
AHR	196	0.498	2.183	0.725	-0.608	-0.203	0.221	-0.51	-2.977	0.274	-0.59	0.248	1.023	0.1135	0.032	0.4015	0.349	-0.17		AHRR	-0.208094	-0.222472	0
AHRR	57491	-0.167	-0.327	0.313	-0.005	-0.86	-0.11	-0.119	0.005	0.095	-0.245	-0.119	-1.919	-1.873	-0.052	0.1235	0.139	-0.297		AHSA1	-0.172406	-0.16675	0
AHSA1	10598	-0.492	0.821	-0.196	0.767	-0.674	-0.142	-0.974	0.16	-0.126	0.665	0.325	-0.022	-0.1635	-0.391	-0.68	-0.38	-0.528		AHSA2	-0.363375	-0.358704	0
AHSA2	130872	-0.209	-0.53	-0.426	-0.979	0.052	-0.214	-0.07	-0.514	-0.512	-0.469	-0.1405	0.124	-0.988	0.123	-0.209	-0.046	-0.132		AHSG	-0.452344	-0.119139	0
AHSG	197	-0.472	0.49	-0.379	0.17	-0.522	-0.615	-2.539	0.165	-0.416	-0.329	0.0815	0.528	-0.259	-0.283	-0.208	-0.203	1.118		AHSP	-0.184656	-0.176389	0
AHSP	51327	0.029	-0.451	0.237	-0.867	0.316	0.316	-0.481	-0.391	-0.848	-0.331	-0.512	-0.164	0.0835	0.128	-0.765	-0.209	-0.284		AICDA	-0.940187	-0.254102	1
AICDA	57379	-2.011	-2.916	-0.844	-0.248	-0.979	-0.481	-0.606	-0.692	-0.753	-3.297	0.2455	-0.302	-0.066	-0.539	0.101	-0.068	-1.925		AIDA	-0.279417	-0.328556	0
AIDA	64853	-0.703	-0.673	0.006	0.034	0.133	-0.361	-0.14	-0.276	-0.137	-0.58	0.029	0.002	-0.134	-0.014	-0.275	-0.442	-0.501		AIF1	-0.160781	0.0946389	0
AIF1	199	-0.225	0.36	-0.131	0.543	-0.518	-0.154	-0.323	-0.226	-0.108	-0.366	-0.227	-0.083	-0.046	0.433	0.195	0.391	0.012		AIF1L	-0.362542	-0.207963	0
AIF1L	83543	0.408	-0.048	-0.5	-0.382	-1.623	-0.408	-0.142	-0.007	-0.627	-0.564	-0.0185	-0.062	-0.1635	0.058	-0.1715	0.663	-0.174		AIFM1	-0.8135	-0.421389	0
AIFM1	9131	-0.852	-1.271	-0.169	-0.296	-0.687	-1.701	-0.668	-1.653	-0.099	0.451	-0.99	-1.121	-0.488	-0.405	-0.907	-0.212	-1.598		AIFM2	-0.123792	0.0371852	0
AIFM2	84883	-0.422	0.355	0.198	0.52	0.089	-0.349	-0.367	-0.34	-0.856	0.758	-0.2715	0.497	0.333	-0.103	-0.481	0.487	0.308		AIFM3	0.0702917	-0.0676667	0
AIFM3	150209	-0.13	1.161	-0.289	0.24	0.112	0.307	0.001	0.314	0.026	-0.195	-0.1515	-0.139	-0.0355	0.412	0.0495	-0.594	-0.553		AIG1	-0.259813	-0.307	0
AIG1	51390	0.712	-1.206	0.013	-0.536	-0.493	0.109	-0.09	-0.591	-0.548	-0.355	0.2	-0.67	-1.455	-0.404	-0.5665	-0.379	-0.015		AIM1	0.138375	-0.0236389	0
AIM2	9447	-0.995	-0.43	-0.206	-0.555	0.024	-0.272	0.068	0.535	0.09	0.041	-0.581	-0.147	0.096	-0.362	-1.4215	0.748	-0.025		AIM1L	-0.292063	-0.207889	0
AIMP1	9255	0.01	0.305	-0.333	0.413	-0.793	0.129	-0.549	0.287	-0.813	-0.447	-0.7895	0.037	-0.3485	0.059	0.0105	0.143	-0.04		AIM2	-0.275938	-0.148667	0
AIMP2	7965	-1.792	-1.529	-1.446	-3.747	-0.954	-1.882	-3.542	-2.215	-0.999	0.004	-3.9665	-2.366	-1.6885	-0.15	-1.295	-0.858	-1.675		AIMP1	-0.141656	-0.171556	0
AIP	9049	-0.185	-0.029	-0.665	-1.094	-0.646	-0.435	-0.433	-0.435	-0.468	-1.011	-0.3485	-0.254	-0.3245	-0.617	-1.186	-1.158	-0.34		AIMP2	-1.75731	-1.15394	0
AIPL1	23746	-0.236	0.837	0.265	-0.23	0.148	-0.004	0.008	-0.052	0.234	-0.443	0.061	0.102	0.1985	-0.249	-0.273	0.04	0.066		AIP	-0.477792	-0.524926	0
AIRE	326	-1.606	-3.962	-1.715	-1.663	0.519	-0.611	-1.255	-2.301	-1.141	-0.546	-1.098	-0.613	-1.6895	-0.63	-0.5435	-2.566	-0.446		AIPL1	-0.0196563	0.0409167	0
AJAP1	55966	0.638	0.277	0.501	0.193	0.716	0.178	0.014	0.379	0.233	0.581	1.283	0.304	0.259	-0.061	0.573	-0.065	-0.008		AIRE	-1.28059	-1.01914	0
AJUBA	84962	0.252	0.539	0.353	0.409	0.391	0.011	0.469	1.099	0.257	-0.66	0.4955	0.214	0.2965	-0.174	0.427	0.585	0.624		AJAP1	0.213375	0.135778	0
AK1	203	0.308	0.176	0.106	-0.312	-0.395	-0.201	0.174	-0.461	-0.216	-0.483	-0.6445	-0.398	-0.132	0.062	-0.053	-0.036	0.038		AJUBA	0.252375	0.0614444	0
AK2	204	-2.986	-2.532	-1.177	-1.502	-0.032	-3.47	-1.143	-1.561	-1.201	-2.962	-0.2605	-1.793	-1.9205	-2.505	-3.023	-2.347	-1.345		AK1	-0.144969	-0.175333	0
AK3	50808	-0.424	0.592	-0.301	-0.713	-0.581	-0.155	0.086	-0.617	-0.156	-0.703	-1.288	-0.003	-0.6875	-0.24	0.01	-1.227	-0.45		AK2	-1.54788	-2.12497	1
AK4	205	-0.864	0.2	-0.178	-0.486	0.111	-0.789	0.067	0.076	-0.224	-0.288	-0.16	-0.854	0.0555	-0.298	0.446	0.504	0.234		AK3	-0.306625	-0.473556	0
AK5	26289	0.059	-0.645	-0.054	-0.166	-0.294	-0.285	-1.103	-0.143	-0.336	-0.132	-0.747	-0.795	0.223	0.126	-0.1265	-0.185	-0.063		AK4	-0.292844	-0.0705556	0
AK6	102157402	-1.003	-0.512	-0.661	-1.466	-1.237	-1.633	-0.851	-1.6	-2.72	-0.559	0.01	-1.327	-1.3515	-1.791	-2.013	-2.386	-0.895		AK5	-0.328187	-0.139	0
AK7	122481	0.704	0.393	0.441	0.376	0.425	-0.154	0.26	0.395	-0.136	-0.161	0.56	0.147	0.066	-0.451	0.466	1.277	0.439		AK6	-0.989187	-1.43242	0
AK8	158067	0.023	-1.122	-0.582	-0.57	-0.292	-0.208	-1.73	0.445	-0.356	-0.722	-0.3905	0.375	-0.007	-0.374	0.1575	0.598	-0.02		AK7	0.195281	0.056	0
AK9	221264	0.462	0.504	0.005	-0.101	0.419	0.253	-0.291	0.079	-0.283	0.597	0.1255	0.795	0.459	0.2	0.4505	-0.247	0.343		AK8	-0.459437	-0.08325	0
AKAIN1	642597	0.123	0.231	0.368	0.054	-0.085	0.329	0.293	0.227	0.41	0.217	-0.056	-0.062	-0.3	-0.012	0.286	0.036	-0.384		AK9	0.0553333	0.0706296	0
AKAP1	8165	-0.416	-0.469	0.056	-0.25	0.433	-0.53	-0.815	-0.152	-0.236	-0.67	0.067	0.738	0.239	-0.39	0.04	-0.786	-0.635		AKAP1	-0.28925	-0.203963	0
AKAP10	11216	0.354	0.174	-0.184	0.394	0.212	0.158	-0.234	-0.144	-0.374	0.494	0.0215	-0.441	-0.0215	0.59	0.2195	0.292	-0.407		AKAP10	-0.0060625	0.0210556	0
AKAP11	11215	0.581	-0.215	0.016	-1.226	0.065	-0.915	-0.057	0.18	-2.314	-0.75	-0.9315	-0.216	-0.208	-0.549	-0.1475	-0.869	-1.195		AKAP11	-0.241937	-0.780333	0
AKAP12	9590	0.236	-0.453	-0.319	-0.705	0.079	-0.447	-0.779	0.128	-0.462	-0.768	0.397	-0.04	0.027	-0.596	0.368	-0.305	-0.254		AKAP12	-0.298531	-0.281083	0
AKAP13	11214	-0.133	0.147	0.16	0.532	-0.114	-0.244	0.31	-0.459	-0.124	0.444	-0.069	0.5	-0.0555	0.437	0.1375	-0.356	0.266		AKAP13	-0.0732187	0.0508889	0
AKAP14	158798	0.404	0.099	-0.48	0.294	-0.114	0.159	0.219	0.052	0.222	0.015	0.1615	-0.228	0.2635	0.079	0.0545	-0.072	0.037		AKAP14	-0.0239375	0.0744722	0
AKAP17A	8227	-0.881	-0.627	-0.506	0.066	0.116	0.226	0.507	0.731	0.014	-2.116	0.0455	-0.142	0.0615	0.423	-0.0495	1.052	-0.178		AKAP17A	-0.129083	-0.136741	0
AKAP2	11217	-0.23	0.697	-0.88	-0.292	-0.345	-0.253	0.247	-0.744	0.256	0.139	0.4375	-0.656	-0.3475	-0.543	-0.0015	-1.124	-1.204		AKAP2	-0.283687	-0.158944	0
AKAP3	10566	0.356	-1.031	0.201	-0.578	0.342	0.184	0.238	-0.803	-0.112	0.665	-0.526	0.074	-0.264	0.164	0.326	-0.784	-0.081		AKAP3	-0.162687	-0.0273611	0
AKAP4	8852	0.319	-0.764	0.479	0.269	0.308	-0.353	0.419	-0.024	-0.048	0.374	1.23	0.646	0.2855	-0.063	-0.1785	0.148	0.018		AKAP4	-0.0114375	0.155056	0
AKAP5	9495	-0.064	0.706	0.104	-0.153	-0.201	0.13	-0.222	0.216	0.026	0.183	-0.2985	0.056	0.179	-0.238	0.1265	0.138	0.357		AKAP5	-0.0381562	0.0900556	0
AKAP6	9472	0.145	-0.011	-0.285	0.311	-0.283	-0.407	-0.181	-0.112	0.171	-0.427	-0.4715	0.287	0.198	0.225	-0.1435	0.397	-0.079		AKAP6	-0.17325	-0.0385556	0
AKAP7	9465	0.175	0.935	-0.054	0.588	0.736	0.317	0.503	0.825	-0.274	0.265	0.658	0.232	0.2425	0.057	0.014	0.81	-0.071		AKAP7	0.300094	0.0519167	0
AKAP8	10270	-0.5	-0.246	0.146	0.142	-0.124	-0.237	-0.449	0.151	-0.057	-0.017	-0.097	-0.725	0.3155	-0.303	-0.326	-0.462	-0.269		AKAP8	-0.1955	-0.0615556	0
AKAP8L	26993	-0.731	0.222	-0.446	-0.232	-0.27	-0.388	-2.998	-0.298	-0.432	0.51	-0.5985	-0.993	-0.0255	0.73	-0.642	-0.234	-0.489		AKAP8L	-0.579656	-0.376694	0
AKAP9	10142	0.419	-0.684	-0.485	-0.642	-0.318	0.11	-0.224	-0.63	0.064	-0.341	-0.0655	0.146	-0.5145	-0.096	-0.4275	-1.215	-0.532		AKAP9	-0.307813	-0.243	0
AKIP1	56672	-0.052	0.228	0.053	-0.117	-0.046	0.013	0.133	-0.168	-0.85	0.353	0.157	-0.253	-0.123	-0.405	0.129	0.116	-0.252		AKIP1	-0.0818438	-0.112556	0
AKIRIN1	79647	-1.237	-2.48	-0.399	-1.604	-0.736	-0.745	-2.633	-0.401	-0.899	-0.008	-0.6415	-0.311	-0.293	-0.028	-0.778	-1.487	-0.076		AKIRIN1	-1.05759	-0.441861	0
AKIRIN2	55122	-3.689	-4.117	-1.89	-5.869	-5.893	-2.643	-2.54	-5.789	-2.374	-1.895	-3.5545	-2.924	-2.8465	-4.228	-2.5335	-4.076	-3.345		AKIRIN2	-3.27716	-2.4845	0
AKNA	80709	0.145	-1.485	-0.369	0.084	0.411	-0.145	-2.115	-0.298	-0.388	-0.497	0.3055	-0.044	-0.1185	0.334	0.134	-0.096	0.189		AKNA	-0.415375	-0.108778	0
AKNAD1	254268	0.433	-0.761	0.036	-0.049	-0.391	-0.191	0.425	-0.453	-0.634	-0.341	-0.0935	-0.055	-0.425	-0.546	-0.0255	-0.468	-0.361		AKNAD1	-0.169531	-0.294361	0
AKR1A1	10327	-0.091	-0.564	-0.404	-0.27	0.1	-0.272	-0.477	-0.338	-0.005	-0.012	0.0615	0.046	-0.0635	0.028	0.1595	-0.541	0.017		AKR1A1	-0.305542	-0.0436667	0
AKR1B1	231	-0.29	-0.606	-0.74	-0.293	0.415	-0.328	-1.339	-0.397	0.397	-0.741	-0.3215	-0.095	-0.0965	-0.177	0.147	0.276	0.334		AKR1B1	-0.424656	-0.0793333	0
AKR1B10	57016	-0.244	0.449	0.211	-0.03	-0.119	-0.09	-0.042	0.025	0.207	-0.637	0.1925	-0.053	0.3875	0.037	-0.0885	0.051	-0.182		AKR1B10	-0.0756563	0.0199722	0
AKR1B15	441282	0.18	2.397	0.209	0.191	0.122	0.075	0.385	0.258	0.029	-0.181	-0.496	-0.273	0.2415	-0.112	0.2665	0.306	0.102		AKR1B15	0.261125	-0.00196296	0
AKR1C1	1645	-0.688	0.225	-1.623	0.793	-0.472	-0.454	-0.37	0.328	-1.536	-0.496	-0.2575	0.05	-0.261	0.203	-0.7875	-0.094	-0.08		AKR1C1	-0.342292	-0.327889	0
AKR1C2	1646	0.305	-0.125	-0.04	0.14	0.075	0.053	-0.066	0.323	-0.049	-0.051	0.1235	0.2	0.349	0.383	-0.009	0.473	-0.003		AKR1C2	-0.0136875	0.0398889	0
AKR1C3	8644	-0.659	-0.566	-1.032	-0.378	-0.477	-0.177	-0.609	0.237	-0.466	0.206	-1.3585	0.292	-0.053	-1.072	-0.3555	-0.143	-0.162		AKR1C3	-0.452	-0.161667	0
AKR1C4	1109	0.283	0.063	0.233	1.034	0.852	0.424	-0.118	-0.058	0.289	0.438	0.6185	0.525	0.4295	0.254	0.087	0.577	-0.419		AKR1C4	0.197875	0.209278	0
AKR1D1	6718	-0.092	0.039	-0.017	-0.581	-0.405	-0.481	-0.363	0.116	-0.201	-1.023	0.0905	-0.435	-0.2745	-0.499	-0.301	-0.152	-0.084		AKR1D1	-0.266344	-0.299306	0
AKR1E2	83592	-0.088	-0.519	-0.239	0.468	-0.243	-0.19	0.041	0.277	0.178	0.007	-0.027	-0.077	0.088	0.301	-0.308	0.52	-0.015		AKR1E2	-0.1365	0.0425	0
AKR7A2	8574	-0.176	-0.584	-0.328	0.196	-0.44	-0.301	-0.282	0.447	0.063	-0.286	0.0075	-0.311	-0.0645	-0.303	-0.239	0.795	-0.353		AKR7A2	-0.233375	-0.0252222	0
AKR7A3	22977	0.061	0.004	0.454	0.336	0.162	0.055	-0.17	0.049	0.087	-0.138	0.021	0.031	-0.113	0.279	0.1355	0.368	-0.269		AKR7A3	0.0174375	-0.0243611	0
AKT1	207	-0.789	0.311	0.219	-0.768	-0.036	0.001	0.143	-0.108	-0.172	-0.563	0.288	0.315	0.2385	-0.29	-0.783	0.444	0.233		AKT1	-0.192167	-0.109259	0
AKT1S1	84335	-0.349	-0.35	-0.231	0.787	0.337	0.191	-0.378	0.082	0.07	0.114	0.32	0.565	-0.286	-0.372	-0.1675	0.448	0.494		AKT1S1	-0.069625	0.0669167	0
AKT2	208	-0.258	-0.434	0.077	0.004	0.217	-0.276	0.265	0.206	-0.572	-0.401	0.7185	-0.437	0.15	-1.105	-0.3305	0.318	0.306		AKT2	-0.10675	-0.178556	0
AKT3	10000	-0.206	0.765	-0.201	0.756	0.466	0.293	0.14	0.609	-0.231	0.355	-0.0895	0.11	0.462	0.281	-0.1775	0.882	0.358		AKT3	0.161583	0.219037	0
AKTIP	64400	-0.581	-0.287	-0.44	-0.034	-0.213	-0.498	-0.064	-0.276	-0.361	-0.349	-0.5775	-0.488	-0.558	-0.096	-0.768	-0.627	-0.011		AKTIP	-0.333	-0.387667	0
ALAD	210	0.191	0.07	-1.193	-0.732	-0.542	-1.025	-1.969	-0.26	-1.217	-1.301	-1.2765	-0.249	-1.402	-1.449	-0.495	-1.611	-1.559		ALAD	-0.628958	-1.3133	1
ALAS1	211	-0.389	-1.15	-2.58	-0.546	-0.827	-1.815	-0.615	-0.857	-1.618	-2.095	-1.0655	-2.047	-1.5115	-3.182	-1.738	-1.868	-0.268		ALAS1	-0.98575	-1.59839	1
ALAS2	212	0.222	0.134	-0.07	1.045	0.949	-0.108	0.388	0.646	0.255	0.511	0.8165	0.84	0.1605	-0.067	-0.0615	0.69	0.32		ALAS2	0.223687	0.207944	0
ALB	213	0.466	0.472	0.118	0.302	0.494	0.201	0.625	0.438	-0.037	0.093	-0.1075	0.14	0.0975	-0.055	-0.025	0.552	-0.037		ALB	0.219719	0.0905278	0
ALCAM	214	0.231	0.026	0.235	-0.383	0.036	0.252	-0.707	0.134	0.02	-0.194	0.3515	0.028	0.117	0.002	0.1375	-0.283	-0.458		ALCAM	-0.0839063	-0.0635	0
ALDH16A1	126133	-0.822	0.262	-0.835	0.238	0.213	-0.257	-0.158	0.173	-0.669	-0.467	0.3115	-0.123	0.2925	-0.327	-0.2235	0.277	0.616		ALDH16A1	-0.223	-0.1255	0
ALDH18A1	5832	0.397	-0.43	0.245	-0.234	0.653	0.155	0.193	0.11	-0.552	-0.029	-0.5625	0.445	0.0595	-0.129	-0.1975	-0.275	-0.115		ALDH18A1	0.0403125	-0.105083	0
ALDH1A1	216	0.81	0.43	0.141	1.065	0.207	0.267	0.339	0.619	0.277	0.626	0.493	0.437	0.21	0.215	0.677	0.033	0.431		ALDH1A1	0.297375	0.179963	0
ALDH1A2	8854	-0.501	-0.566	-0.023	-1.355	-0.587	-0.241	-0.649	-0.483	-0.541	0.324	-1.0475	0.651	-0.1345	0.401	-0.202	0.167	-0.42		ALDH1A2	-0.508167	-0.0574444	0
ALDH1A3	220	0.217	0.109	-0.237	0.043	-0.179	-0.018	-1.206	0.27	0.245	0.296	-0.2125	0.28	-0.3745	-0.154	0.258	-0.541	-0.16		ALDH1A3	-0.173937	-0.119833	0
ALDH1B1	219	0.04	1.053	-0.344	0.232	0.394	-0.003	-0.472	0.473	0.131	-0.173	0.114	0.118	0.0605	-0.387	-0.279	0.695	0.539		ALDH1B1	0.0387188	0.0398611	0
ALDH1L1	10840	-0.168	-0.221	0.232	-0.151	0.318	-0.302	-0.921	0.476	-0.082	-0.318	0.3235	0.436	0.089	-0.064	-0.0355	0.421	-0.215		ALDH1L1	-0.149188	-0.186	0
ALDH1L2	160428	-0.01	0.409	-0.026	0.657	-0.203	-0.122	0.217	-0.082	-1.343	0.095	0.5905	-0.283	-0.368	-0.504	-0.1195	-0.346	-0.086		ALDH1L2	-0.0135625	-0.279861	0
ALDH2	217	-0.053	0.269	0.143	-0.199	-0.046	-0.238	-0.217	0.219	-0.359	0.124	0.2635	-0.184	0.192	-0.195	0.314	-0.097	-0.089		ALDH2	-0.100906	-0.0287778	0
ALDH3A1	218	-0.276	-0.441	-0.053	-0.243	0.222	-0.204	-1.26	-0.314	-0.225	0.41	-0.248	-0.367	-0.2685	-0.311	0.147	-0.122	-0.271		ALDH3A1	-0.321	-0.0358056	0
ALDH3A2	224	0.769	-0.843	-1.198	-0.958	2.979	-0.149	-1.044	1.694	-0.875	1.011	1.2325	-0.413	-1.652	-0.02	-0.25	-2.523	0.903		ALDH3A2	0.0644792	-0.67087	1
ALDH3B1	221	-0.298	-0.333	-0.161	-0.672	-0.532	-0.385	-1.77	0.157	-0.261	-0.851	-1.243	-0.111	-0.1115	0.013	-0.1705	-0.1	0.513		ALDH3B1	-0.467219	-0.314639	0
ALDH3B2	222	0.061	-0.313	-0.198	0.031	-0.002	-0.289	-1.321	0.721	-0.447	-0.455	0.1145	-0.477	0.001	-0.245	-0.358	-0.786	-0.119		ALDH3B2	-0.205875	-0.287148	0
ALDH4A1	8659	-0.009	0.486	0.224	-0.22	-0.182	-0.232	-0.636	-0.143	0.041	-0.215	0.035	-0.059	0.0665	0.247	-0.014	-0.541	0.143		ALDH4A1	-0.154875	-0.0807222	0
ALDH5A1	7915	0.631	1.266	-0.026	-1.768	0.518	-0.152	-1.478	0.474	-0.105	0.197	0.6465	-0.048	-0.217	0.646	0.4785	0.236	0.193		ALDH5A1	-0.12775	-0.093	0
ALDH6A1	4329	-0.165	-0.228	0.149	-0.04	-0.134	-0.115	0.451	-0.102	-0.02	0.527	0.0235	0.174	-0.3505	-0.062	-0.0445	0.515	0.417		ALDH6A1	-0.105281	-0.04	0
ALDH7A1	501	-0.342	0.736	-1.072	0.035	0.456	0.09	0.125	-0.317	-0.046	0.437	-0.917	0.221	0.4295	0.567	0.2455	-0.05	0.26		ALDH7A1	-0.130188	0.0361667	0
ALDH8A1	64577	0.711	-0.095	0.123	-0.503	-0.123	0.024	0.722	-0.435	-0.438	-0.327	0.309	0.138	-0.167	0.547	0.212	0.195	-0.066		ALDH8A1	-0.0354688	-0.0205278	0
ALDH9A1	223	-0.73	-1.096	-0.23	0.131	-0.811	-0.263	-0.182	-0.325	0.247	0.011	-0.403	-0.08	-0.4285	-0.603	-0.856	-0.024	0.249		ALDH9A1	-0.429219	-0.260361	0
ALDOA	226	-2.538	-1.812	-1.802	-1.148	-1.853	-1.344	-0.31	-0.286	-0.556	-1.703	-0.097	-0.553	-0.1485	-0.961	-0.9695	-0.617	-1.712		ALDOA	-1.21913	-0.712972	0
ALDOB	229	-0.258	-0.377	0.156	0.503	-0.238	-0.109	-0.38	-0.268	-0.292	-0.645	0.2755	0.123	0.0325	-0.397	0.346	0.045	-0.718		ALDOB	-0.174625	-0.255556	0
ALDOC	230	0.083	-0.62	-0.245	-0.158	0.265	-0.228	-0.409	0.203	-0.119	-0.23	-0.29	-1.606	-0.2425	-0.131	-0.556	-0.473	0.036		ALDOC	-0.185219	-0.2415	0
ALG1	56052	-2.12	-0.562	-1.273	-0.197	-0.863	-2.597	-0.416	-0.275	-2.073	-1.34	-1.3005	-1.301	-1.552	-2.608	-2.26	-1.003	-0.248		ALG1	-0.972562	-1.42247	0
ALG10	84920	-0.076	-0.028	0.131	-0.271	0.097	-0.634	-0.038	0.003	-0.093	-0.24	-0.2235	0.002	-0.008	-0.15	-0.148	-0.452	-0.51		ALG10	-0.17275	-0.1445	0
ALG10B	144245	-1.679	-0.844	-1.278	-1.283	-1.274	-2.1	-1.134	-0.566	-1.227	-1.243	-1.0725	-0.129	-2.202	-1.852	-1.0035	-1.543	-1.235		ALG10B	-1.12731	-1.40322	0
ALG11	440138	-2.328	-0.555	-3.246	-1.49	-1.622	-2.691	-1.806	-1.193	-2.94	-2.847	-1.1105	-4.399	-3.5385	-2.682	-3.1315	-1.636	-2.262		ALG11	-1.62728	-2.33808	1
ALG12	79087	-1.573	-0.571	-1.286	-1.045	-0.812	-1.418	-0.505	-0.168	-1.206	-0.339	0.768	-0.338	-1.5	-1.868	-0.542	-0.497	-1.888		ALG12	-0.850437	-1.19283	0
ALG13	79868	-2.507	-2.698	-4.106	-4.107	-3.516	-3.737	-1.446	-6.444	-2.182	-1.764	-3.2935	-2.08	-2.9335	-4.69	-3.7335	-2.887	-6.782		ALG13	-2.94571	-3.18585	0
ALG14	199857	-1.337	-1.137	-2.346	-1.241	-0.306	-1.858	-0.582	-0.123	-1.394	-0.702	0.0515	-0.363	-1.404	-1.061	-1.179	-1.761	0.309		ALG14	-1.00806	-1.08728	0
ALG1L	200810	-2.247	0.255	-0.736	-0.221	-0.947	-1.997	-0.702	-0.27	-3.2	-3.165	0.5335	-1.961	-1.7045	-1.379	-2.2425	0.182	0.246		ALG1L	-0.824	-1.64067	1
ALG1L2	644974	-3.1	-1.881	-1.949	-4.037	-2.654	-4.185	-3.013	-2.069	-4.112	-4.178	-2.547	-3.987	-1.6615	-2.808	-3.2455	-2.974	-2.857		ALG1L2	-2.39596	-2.58926	0
ALG2	85365	-2.913	-2.651	-3.238	-3.741	-2.331	-4.325	-0.774	-2.704	-2.112	-1.425	-2.338	-2.327	-2.0995	-2.899	-2.2065	-3.123	-2.453		ALG2	-2.39633	-2.38767	0
ALG3	10195	-0.566	-1.961	-0.885	-0.299	-0.283	-1.972	0.599	-0.302	-0.302	-0.151	-0.175	-0.506	-0.83	-0.562	-0.5755	-0.127	-0.297		ALG3	-0.671125	-0.696148	0
ALG5	29880	-1.845	-1.169	-1.42	-1.461	-1.784	-1.05	-0.777	-0.744	-0.57	0.029	-1.029	-0.198	-2.4105	-2.092	-0.4935	-2.235	-2.175		ALG5	-1.12008	-1.28111	0
ALG6	29929	-0.581	0.733	-0.436	-0.674	-0.43	-0.898	-0.623	-0.105	-0.548	0.157	-0.2685	-0.048	-0.924	-1.43	-0.2335	-1.031	-0.965		ALG6	-0.408875	-0.809278	0
ALG8	79053	-2.281	-0.064	-0.837	-1.253	-0.598	-0.631	-0.514	-0.564	-0.122	0.144	-0.5105	-0.48	-1.0815	-0.989	-0.8045	0.412	-1.542		ALG8	-0.778083	-0.75663	0
ALG9	79796	-2.082	-2.021	-1.749	-0.807	-0.536	-1.06	-1.55	-0.38	-0.332	-0.632	-0.675	-0.608	-1.691	-0.276	-1.3815	-1.194	-0.702		ALG9	-1.09813	-0.95437	0
ALK	238	-0.546	0.395	0.379	0.333	0.525	0.002	0.052	0.037	-0.158	0.02	0.139	-0.462	0.497	-1.207	-0.0005	0.205	0.788		ALK	0.0265	0.0257222	0
ALKAL1	389658	0.207	0.762	-0.06	0.351	-0.178	0.024	0.288	0.179	0.358	0.193	0.436	0.057	-0.018	0.003	0.5225	0.886	-0.302		ALKBH1	-0.270917	-0.241778	0
ALKAL2	285016	0.229	-0.307	0.387	0.58	0.163	0.122	0.14	0.048	0.051	0.506	0.371	-0.013	-0.058	0.211	0.3975	0.034	-0.565		ALKBH2	-0.108062	-0.166111	0
ALKBH1	8846	-0.783	0.388	0.045	-0.302	-0.802	-0.206	0.37	-0.409	-0.64	-0.431	-1.535	-0.696	-0.208	0.018	-0.416	0.097	-0.931		ALKBH3	-0.331125	-0.57737	0
ALKBH2	121642	-0.278	0.523	-0.105	-0.28	-0.105	0.068	-0.151	0.159	-0.358	-0.215	0.1515	0.006	-0.211	-0.101	0.344	-0.237	-0.453		ALKBH4	0.101219	-0.00866667	0
ALKBH3	221120	-0.231	0.397	-0.235	-1.17	-0.166	-0.287	-0.572	-0.209	0.108	-0.426	-0.5855	-0.277	-0.861	-1.866	-0.5305	-1.372	-0.05		ALKBH5	-0.566719	-0.494611	0
ALKBH4	54784	0.183	0.694	0.384	0.382	-0.025	0.16	0.103	0.029	0.115	-0.578	0.247	0.22	0.0755	0.467	0.538	0.367	-0.148		ALKBH6	-0.240292	-0.219111	0
ALKBH5	54890	0.38	-2.05	-0.497	-1.452	-0.319	-0.842	-0.089	-0.2	-0.327	-0.899	-0.643	-0.294	-0.802	-1.619	-0.478	-1.047	1.398		ALKBH7	-0.432781	-0.565722	0
ALKBH6	84964	-0.488	-0.4	-0.037	-0.1	0.32	-0.244	-0.613	-0.076	-0.237	0.576	0.165	-0.085	0.228	-1.61	0.08	0.17	-0.572		ALKBH8	-0.142812	-0.0635	0
ALKBH7	84266	-0.427	1.444	-1.231	-0.354	0.127	-0.144	-1.867	-0.989	-0.149	-1.391	-0.4925	-0.58	-1.012	-0.525	-0.115	-1.012	-1.009		ALLC	-0.258313	-0.0890278	0
ALKBH8	91801	-0.138	0.168	-0.267	0.42	0.28	-0.364	-0.235	-0.385	0.12	-0.277	-0.1925	-0.087	0.0535	0.142	-0.0025	-0.305	0.258		ALMS1	-0.251438	-0.268694	0
ALLC	55821	-0.111	0.592	-0.386	-0.227	-0.464	-0.051	-1.087	-0.005	0.099	-0.551	0.153	0.593	-0.436	0.193	0.01	0.141	-0.642		ALOX12	0.121562	0.06775	0
ALMS1	7840	-0.121	-0.137	-0.553	-0.049	0.116	0.046	-0.831	-0.252	-0.16	0.203	0.2855	0.271	0.013	-0.283	-0.0755	-1.163	-0.74		ALOX12B	0.0304375	-0.0608056	0
ALOX12	239	0.053	0.372	0.38	0.375	0.396	0.152	0.153	0.198	0	-0.224	0.0695	0.404	0.191	0.454	-0.115	-0.287	0.622		ALOX15	-0.392875	-0.0610278	0
ALOX12B	242	0.041	0.908	-0.04	0.044	0.04	0.084	0.222	-0.02	0.091	0.015	-0.033	-0.008	-0.461	-0.145	0.0125	0.047	0.254		ALOX15B	-0.130844	0.0514167	0
ALOX15	246	0.007	-0.177	-0.482	-0.346	-0.748	-0.097	-1.159	-0.205	0.034	-0.24	-0.323	-0.121	-0.359	-0.188	-0.092	-0.059	0.528		ALOX5	-0.202125	-0.242167	0
ALOX15B	247	-0.158	0.678	0.152	-0.413	-0.614	-0.105	-0.279	0.376	0.338	-0.047	-0.19	0.135	0.1865	0.077	-0.033	0.117	0.106		ALOX5AP	0.16975	0.353333	0
ALOX5	240	-0.34	-0.247	0.071	-0.429	-0.219	-0.095	0.052	0.013	0.028	-0.104	-0.4725	-0.157	-0.4	-0.328	0.338	-0.455	-0.179		ALOXE3	-0.159062	0.0477222	0
ALOX5AP	241	0.566	0.55	0.679	0.228	0.037	0.454	-0.095	0.016	0.171	0.539	0.8605	0.041	0.845	0.379	0.3295	0.435	0.721		ALPI	-0.430208	-0.425778	0
ALOXE3	59344	-0.099	0.022	-0.192	-0.524	-0.191	0.002	-0.072	0.317	-0.006	0.241	0.125	0.422	-0.021	0.078	0.195	0.05	0.055		ALPK1	-0.145219	0.0256944	0
ALPI	248	-0.309	-1.372	-0.384	-0.244	-0.758	-0.452	-0.766	0.725	-0.069	-0.678	-0.8945	-0.308	-0.286	-0.196	-0.6095	-0.175	-0.111		ALPK2	-0.237667	-0.189889	0
ALPK1	80216	-0.223	-0.105	-0.027	0.221	-0.119	-0.015	-0.118	-0.24	0.05	0.581	0.042	0.08	0.1245	0.018	-0.1695	-0.135	-0.228		ALPK3	-0.146719	-0.0133611	0
ALPK2	115701	-0.643	0.146	0.18	0.174	-0.001	-0.069	-1.765	0.334	-0.889	0.382	0.1315	-0.341	0.3225	-1.313	0.3495	-0.464	-0.194		ALPL	-0.0837188	-0.0556944	0
ALPK3	57538	-0.255	-0.838	0.095	0.53	0.018	-0.034	-0.175	-0.077	0.012	0.047	0.0215	0.008	0.1255	-0.011	0.2815	-0.338	0.27		ALPP	0.0555	-0.0690833	0
ALPL	249	-0.142	0.238	0.224	-0.541	0.314	-0.324	-0.353	0.628	-0.067	0.371	0.25	-0.1	0.095	-0.024	0.086	-0.291	0.236		ALPPL2	0.0192188	0.00894444	0
ALPP	250	0.222	0.376	-0.008	0.224	0.241	0.33	0.165	-0.172	0.282	-0.513	-0.1695	-0.024	-0.078	0.358	0.2485	-0.066	-0.013		ALS2	-0.482313	-0.424	0
ALPPL2	251	0.161	-0.074	0.267	0.22	0.197	0.145	0.133	-0.081	0.392	-0.587	-0.0515	-0.226	0.0355	0.139	0.241	0.296	0.026		ALS2CL	-0.566125	-0.140407	0
ALS2	57679	-0.548	0.205	-1.037	-0.706	-0.661	-0.086	-1.366	0.222	-1.241	-0.427	0.346	-0.805	-0.0085	-0.642	-0.6225	-0.754	0.409		ALS2CR11	-0.106375	-0.118148	0
ALS2CL	259173	-0.316	0.009	-0.024	-1.731	-0.242	-0.439	-1.928	-0.385	0.165	-0.042	-0.6345	-0.176	-0.41	-0.382	-0.33	-0.201	-0.315		ALS2CR12	-0.19925	-0.02925	0
ALS2CR12	130540	-0.127	0.091	-0.456	0.278	-0.235	-0.418	-0.05	-0.103	-0.373	-0.09	-1.486	-0.354	0.0595	0.058	0.343	0.441	-0.319		ALX1	-0.274667	-0.0415926	0
ALX1	8092	0.194	0.223	-0.376	-0.868	-0.16	-0.373	-0.948	0.381	-0.963	-0.497	0.0035	-0.229	0.4005	-0.35	-0.052	-0.013	1.446		ALX3	0.0305	0.0133056	0
ALX3	257	0.336	0.044	0.223	-0.171	0.192	-0.425	0.523	0.531	0.274	0.237	0.2675	-0.233	-0.097	-0.09	0.5415	0.036	0.031		ALX4	-0.240708	-0.177667	0
ALX4	60529	0.163	-0.152	-0.131	0.001	-0.29	0.251	-2.014	0.328	0.249	-0.587	-0.325	0.222	0.104	-0.252	0.0385	-0.802	0.104		ALYREF	-2.18481	-2.35722	0
ALYREF	10189	-2.715	-2.575	-1.633	-4.862	-4.587	-2.156	-0.333	-2.079	-0.75	-2.432	-2.925	-2.818	-2.7275	-1.352	-2.8665	-4.266	-3.386		AMACR	-0.427	-0.00894444	0
AMACR	23600	-0.091	-0.079	0.103	0.645	-0.862	-0.139	-3.522	0.189	0.442	0.6	-0.5205	-0.25	0.109	0.146	0.4945	-0.161	0.619		AMBN	-0.31025	-0.361111	0
AMBN	258	-0.99	-0.353	-0.08	0.76	-0.545	-0.338	0.313	-0.911	-0.403	-1.037	-1.0675	-0.353	-0.418	0.167	-0.388	-0.781	-0.407		AMBP	-0.304031	-0.0687222	0
AMBP	259	0.758	-0.423	-0.303	0.099	-0.138	-0.267	-1.729	-0.483	-0.112	-0.54	-1.492	0.241	-0.116	-0.765	0.2445	0.889	0.002		AMBRA1	-0.138938	-0.608556	0
AMBRA1	55626	-0.953	0.542	-1.397	1.834	0.871	-0.883	0.025	-0.12	0.19	-1.161	-0.0425	-0.244	-1.288	-1.191	-0.4485	-0.657	0.19		AMD1	-2.30806	-2.15628	0
AMD1	262	-3.142	-0.897	-3.945	-1.689	-3.796	-3.796	-2.181	-2.068	-0.061	-4.006	-0.9525	-1.301	-2.8175	-0.517	-1.225	-4.784	-1.675		AMDHD1	-0.23125	-0.017	0
AMDHD1	144193	-0.022	0.149	-0.215	-0.276	-0.397	-0.296	-0.043	-0.317	-0.652	0.166	-0.348	-0.106	0.2655	0.133	-0.2885	-0.242	0.414		AMDHD2	-0.427438	-0.642944	0
AMDHD2	51005	-0.275	-0.472	-0.991	-0.457	-0.321	-0.381	-0.183	-0.323	-0.564	-1.152	-0.622	-0.464	-0.533	-0.397	-0.212	-0.821	-1.442		AMELX	0.370063	0.331667	0
AMELX	265	1.18	0.391	0.41	0.261	0.742	0.444	0.569	0.473	0.246	1.025	0.4575	0.459	0.477	0.161	0.1215	0.488	0.777		AMELY	0.605313	0.432278	0
AMELY	266	1.114	1.058	0.311	0.792	1.178	0.575	0.827	1.146	0.188	0.861	1.1275	1.019	0.631	0.66	0.8105	0.125	1.295		AMER1	0.347438	0.274944	0
AMER1	139285	0.761	1.216	0.714	0.266	0.473	0.562	0.259	0.047	0.506	0.479	0.9645	1.038	0.6	0.271	-0.0725	0.731	-0.78		AMER2	0.00846875	0.306556	0
AMER2	219287	0.316	0.32	0.363	0.364	-0.206	0.042	-1.112	0.767	0.112	0.601	0.185	-0.115	-0.146	0.365	-0.3005	0.276	0.838		AMER3	-0.091625	-0.00966667	0
AMER3	205147	0.327	0.611	-0.346	-0.424	-0.059	0.04	-0.872	0.644	-0.025	0.305	-0.105	0.356	0.066	-0.845	-0.047	0.044	0.283		AMFR	-0.152812	-0.376889	0
AMFR	267	0.354	-0.085	-0.279	0.3	-0.198	-0.296	-0.357	-0.132	0.063	-0.606	0.128	-0.208	-0.483	-0.382	-0.1855	-0.067	-0.484		AMH	0.32525	0.304	0
AMH	268	0.098	0.728	0.598	0.883	0.126	0.438	0.769	0.595	0.396	-0.011	0.0235	0.15	0.649	0.358	0.5125	0.25	0.844		AMHR2	-0.106437	-0.0739722	0
AMHR2	269	-0.134	0.219	0.307	-0.515	-0.055	0.172	-0.015	-0.268	0.061	-0.527	0.3805	-0.14	0.206	0.021	0.017	-0.524	-0.295		AMICA1	-0.0895417	-0.142519	0
AMIGO1	57463	-0.001	0.235	0.043	-0.29	0.307	-0.618	0.277	-1.273	0.179	-0.031	0.306	-0.198	0.124	-1.009	0.162	0.148	0.43		AMIGO1	-0.2205	-0.0246111	0
AMIGO2	347902	-0.623	-0.796	-0.079	0.107	-0.231	-0.207	-0.101	-0.414	-0.299	0.226	-0.1	-0.177	-0.4445	-0.819	-0.183	-0.544	-0.216		AMIGO2	-0.312594	-0.267667	0
AMIGO3	386724	-0.138	0.273	-0.562	0.739	-0.418	-0.225	0.084	0.116	0.178	-0.373	0.2575	0.019	-0.5045	0.05	0.392	0.547	0.167		AMIGO3	-0.11675	-0.110056	0
AMMECR1	9949	0.599	0.061	-0.167	0.051	0.353	-0.101	-1.21	-0.356	0.226	0.49	0.693	0.205	0.4915	0.328	0.179	-1.039	-0.535		AMMECR1	-0.141625	0.0687778	0
AMMECR1L	83607	-0.403	0.614	0.019	0.442	-0.576	-0.137	0.326	-0.783	-0.174	-0.912	0.17	-0.175	-0.266	0.231	0.0665	0.3	-0.027		AMMECR1L	-0.150125	-0.111806	0
AMN	81693	-0.109	1.031	0.156	0.042	0.184	0.074	0.546	0.289	-0.189	0.635	-0.663	0.353	0.1045	0.399	0.4295	-0.22	0.475		AMN	0.116719	0.109694	0
AMN1	196394	0.416	0.499	0.392	1.151	0.237	0.32	0.101	0.884	0.435	0.819	0.374	0.452	-0.0595	0.017	0.2405	0.883	0.208		AMN1	0.308792	0.215	0
AMOT	154796	0.678	0.454	0.015	1.451	-0.039	-0.144	0.325	0.139	0.621	0.112	0.7645	0.115	0.169	0.493	0.45	0.738	-0.001		AMOT	0.188792	0.263185	0
AMOTL1	154810	-1.174	-0.045	-0.355	-0.011	-0.125	-0.233	-1.046	0.593	0.119	0.264	-0.3145	-0.426	-0.6085	-0.555	-0.646	-0.677	-0.017		AMOTL1	-0.330875	-0.112306	0
AMOTL2	51421	0.23	0.442	0.36	0.388	0.253	-0.031	-1.746	0.322	0.46	0.115	-0.023	0.193	0.5905	0.238	-0.0155	0.134	0.024		AMOTL2	-0.0468125	0.0948889	0
AMPD1	270	0.456	-0.59	0.379	0.212	0.602	-0.497	0.105	-1.39	-0.18	0.263	-0.67	-0.701	-0.0875	-0.565	0.1835	0.617	-1.123		AMPD1	-0.139125	-0.0579167	0
AMPD2	271	0.267	-0.249	-0.535	-0.112	0.26	-0.231	-0.119	-0.616	0.358	-0.539	-0.179	-0.248	0.2495	-0.397	-0.3835	1.168	-0.941		AMPD2	-0.211781	0.00311111	0
AMPD3	272	-0.038	0.466	-0.484	0.333	-0.377	-0.414	-0.778	0.111	0.063	-0.073	-0.214	-0.498	0.2935	-0.104	0.0835	-1.22	-0.315		AMPD3	-0.214187	-0.0801111	0
AMPH	273	-0.125	-0.052	-0.157	-0.471	0.324	0.111	-0.338	0.143	-0.098	0.091	0.0355	0.176	-0.03	-0.14	0.3295	0.445	0.797		AMPH	-0.132656	0.133111	0
AMT	275	-0.112	-0.541	-1.099	-1.059	-0.111	0.047	-0.156	-0.278	-0.117	0.148	-0.2335	0.361	-0.292	-0.308	-0.0635	0.01	0.17		AMT	-0.406042	-0.15337	0
AMTN	401138	0.037	-0.032	0.544	0.141	0.141	0.181	0.221	0.274	0.095	-0.129	-0.084	-0.098	-0.006	0.184	0.161	0.252	-0.551		AMTN	0.0710625	-0.00983333	0
AMY1A	276	-1.179	-1.974	-0.502	-0.827	0.006	-2.538	-0.66	-0.048	-1.492	-1.338	-1.4875	-1.958	-1.537	-1.586	-1.2045	-1.189	0.037		AMY1A	-0.871542	-1.17015	0
AMY1B	277	-0.412	-0.928	-0.288	-0.364	-0.039	-1.928	0.096	-0.509	-0.91	-1.16	-0.6995	-1.392	-0.8205	-1.656	-0.098	-1.08	-0.769		AMY1B	-0.541375	-0.810472	0
AMY1C	278	-1.003	-0.36	-0.449	-1.724	-0.051	-2.507	-0.768	-0.47	-1.485	-1.344	-1.1855	-2.092	-1.16	-2.424	-0.5945	-1.356	-0.291		AMY1C	-0.845	-1.15907	0
AMY2A	279	-0.938	-1.493	-0.933	-1.294	-0.466	-2.682	-0.23	-0.767	-3.364	-1.137	-0.4115	-2.02	-1.491	-1.333	0.0615	-1.746	0.059		AMY2A	-0.989542	-1.2917	0
AMY2B	280	-1.647	-1.009	-0.8	-0.24	-0.02	-2.446	-0.14	-0.317	-1.738	-1.584	-1.2195	-2.032	-1.6345	-1.984	-0.8335	-0.733	-1.069		AMY2B	-0.787	-1.28578	0
AMZ1	155185	-0.967	-0.61	-0.253	-1.693	-0.132	-0.362	-2.995	-0.79	-0.239	-0.077	-0.1445	-0.836	-0.3315	-0.041	-0.0285	-0.251	-1.936		AMZ1	-0.822	-0.515407	0
AMZ2	51321	0.489	0.666	0.084	0.501	0.915	-0.048	0.434	0.142	-0.079	-0.323	0.2665	0.074	0.441	-1.059	-0.0835	0.224	0.057		AMZ2	0.224	-0.102741	0
ANAPC1	64682	-3.271	-4.096	-2.404	-3.524	-2.936	-1.434	-1.213	-2.671	-3.473	-2.398	-3.251	-2.54	-2.8525	-1.327	-2.8995	-3.452	-3.707		ANAPC1	-2.20804	-2.61959	0
ANAPC10	10393	-1.642	-2.768	-2.017	-2.577	-1.887	-2.563	-0.977	-1.474	-1.885	-1.922	-0.8875	-0.862	-1.707	-3.042	-2.0255	-1.95	-0.577		ANAPC10	-1.67819	-1.80111	0
ANAPC11	51529	-2.744	-2.305	-2.75	-1.052	-1.64	-2.339	-1.117	-1.094	-1.854	-3.07	-1.7885	-3.493	-2.741	-2.251	-2.564	-2.538	-1.615		ANAPC11	-1.61766	-2.20617	1
ANAPC13	25847	-1.725	-1.833	-2.474	-1.26	-1.367	-0.707	-2.219	-0.496	-4.048	-1.547	-1.405	-0.765	-1.06	-0.914	-1.386	-2.964	-1.972		ANAPC13	-1.27906	-1.76417	0
ANAPC15	25906	-2.492	-0.957	-3.515	-0.794	-1.193	-1.289	-0.374	-0.204	-4.899	-1.431	-1.935	0.325	-0.595	-0.406	-0.839	-1.613	-0.793		ANAPC15	-1.21513	-1.47161	0
ANAPC16	119504	0.119	0.329	0.032	-0.195	0.186	0.026	-0.534	-0.598	-0.691	0.806	-0.022	0.035	0.3405	-0.182	0.724	0.423	-0.589		ANAPC16	-0.137813	0.174222	0
ANAPC2	29882	-3.502	-2.915	-1.733	-2.782	-3.222	-2.169	-0.489	-3.722	-1.621	-3.541	-1.508	-3.319	-2.7385	-3.154	-2.9615	-3.039	-1.927		ANAPC2	-2.13892	-2.24137	0
ANAPC4	29945	-1.584	-1.004	-2.067	-0.823	-1.286	-0.797	-0.784	-0.585	-1.002	-1.583	-0.872	-1.483	-1.702	-1.107	-1.6265	-1.398	-1.111		ANAPC4	-0.9915	-1.21058	0
ANAPC5	51433	-2.634	-1.293	-3.876	-1.997	-1.455	-2.252	-0.714	-0.539	-2.787	-2.763	-2.191	-2.077	-2.1195	-1.865	-4.092	-1.239	-1.741		ANAPC5	-1.61321	-2.12715	1
ANAPC7	51434	0.244	0.289	0.218	0.06	0.034	-0.116	0.087	0.189	-0.319	-0.01	-0.0195	0.346	0.3545	0.197	0.1895	-0.438	0.767		ANAPC7	0.0120937	0.00563889	0
ANG	283	-0.478	0.106	-0.107	-0.033	0.193	-0.172	0.094	0.234	-0.177	-0.007	-0.202	0.097	0.2785	-0.054	-0.24	-0.326	-0.271		ANG	-0.1105	-0.0559444	0
ANGEL1	23357	-0.772	0.605	0.22	-0.296	-0.324	-0.243	-0.376	-0.623	-0.079	0.248	-0.7645	0.596	-0.051	-0.379	-0.8265	-0.728	0.128		ANGEL1	-0.272625	-0.241852	0
ANGEL2	90806	-1.206	-0.204	-0.223	-0.349	-0.166	-0.105	-0.357	-0.132	-0.807	-0.629	0.009	-0.22	0.28	-0.948	-0.1125	0.498	-0.822		ANGEL2	-0.361563	-0.278944	0
ANGPT1	284	0.139	0.317	0.258	0.003	-0.068	-0.009	-0.437	0.143	-0.056	0.306	-0.186	-0.165	-0.05	0.092	-0.21	0.071	0.143		ANGPT1	-0.0465	-0.0210556	0
ANGPT2	285	-0.204	0.081	0.478	0.128	0.155	0.208	0.083	0.37	0.163	-0.096	-0.3075	0.106	-0.1225	-0.152	0.0325	0.592	-0.322		ANGPT2	0.0474687	0.0224722	0
ANGPT4	51378	-0.499	-0.742	-0.173	-0.052	0.008	-0.116	-1.54	-0.214	-0.06	0.499	-0.4985	-0.622	0.1275	0.163	0.348	-0.541	0.049		ANGPT4	-0.392792	0.0911111	0
ANGPTL1	9068	0.089	-0.757	-0.42	-0.039	-0.131	0.105	0.029	0.114	0.392	0.189	0.339	-0.229	0.086	0.167	-0.4815	-0.142	0.022		ANGPTL1	-0.175312	0.0733056	0
ANGPTL2	23452	0.127	1.251	-0.207	-0.094	0.465	-0.099	-1.112	-0.286	-0.212	-0.288	0.015	0.085	-0.106	0.101	0.0195	0.679	0.375		ANGPTL2	-0.082125	-0.00788889	0
ANGPTL3	27329	-0.396	0.223	-0.092	-0.146	-0.083	-0.122	0.396	-0.2	0.015	0.392	-0.341	-0.166	0.197	0.011	-0.0475	-0.131	0.137		ANGPTL3	-0.137281	0.0659444	0
ANGPTL4	51129	-0.866	0.238	-0.434	-0.014	-0.177	-0.007	-0.568	-0.141	-1.208	-1.356	-0.552	-0.541	-0.074	-0.54	-0.306	-0.204	0.084		ANGPTL4	-0.287094	-0.301	0
ANGPTL5	253935	-0.652	0.363	0.453	0.159	0.016	-0.201	0.241	-0.639	-0.444	-0.966	-1.1455	0.104	-0.454	-0.056	0.08	-0.409	-0.849		ANGPTL5	-0.119042	-0.32663	0
ANGPTL6	83854	0.027	-0.031	-0.635	-1.036	-0.209	-0.092	-3.4	-0.523	-0.537	-1.463	-0.511	-0.691	-0.496	-0.734	-0.291	0.042	-1.764		ANGPTL6	-0.631125	-0.536472	0
ANGPTL7	10218	0.259	-0.031	-0.022	0.052	0.835	0.021	0.1	0.571	-0.049	0.72	0.2005	0.527	0.09	0.243	-0.0785	-0.037	0.326		ANGPTL7	0.0955312	0.100444	0
ANGPTL8	55908	-0.194	-0.048	-0.563	-0.709	-0.561	-0.76	-2.403	-0.584	-2.113	-1.614	-0.427	0.114	-0.911	-2.249	-0.6765	-0.448	-0.709		ANHX	-0.156333	-0.381667	0
ANHX	647589	0.385	-0.347	0.421	-0.097	0.018	-0.172	-1.179	0.014	-0.691	-0.345	0.408	-0.529	-0.4885	-0.52	-0.076	-0.003	-0.578		ANK1	-0.1625	-0.138278	0
ANK1	286	-0.245	-0.429	-0.256	0.017	-0.182	-0.013	-0.259	0.571	-0.046	0.121	0.373	-0.329	0.1315	-0.84	-0.117	-0.102	-0.198		ANK2	0.014	0.142611	0
ANK2	287	0.165	0.74	-0.638	0.696	-0.008	-0.264	0.489	0.079	-0.148	1.04	-0.898	0.063	0.344	0.594	-0.2055	-0.638	-0.34		ANK3	-0.197531	-0.0897222	0
ANK3	288	-0.136	-0.667	-0.015	0.111	-0.052	-0.174	0.073	-0.346	-0.212	-0.026	-0.0385	0.105	0.0765	0.266	-0.2105	-0.31	0.435		ANKAR	0.0509063	-0.0205833	0
ANKAR	150709	0.419	0.827	0.138	0.367	-0.284	0.145	-0.61	0.374	0.024	0.311	0.3515	-0.133	-0.077	-0.03	0.021	-0.147	0.621		ANKDD1A	-0.955625	-0.279944	0
ANKDD1A	348094	-1.395	0.157	-0.48	-1.303	-1.922	-0.686	-2.517	-0.618	-0.739	-0.462	-0.544	-0.021	-0.665	-0.869	-0.866	-0.773	0.125		ANKDD1B	-0.062375	-0.174852	0
ANKDD1B	728780	0.157	-0.175	0.043	0.21	0.386	-0.152	-0.12	-0.184	-0.009	0.761	-0.197	0.063	-0.1775	0.086	0.2385	-1.443	-0.76		ANKEF1	-0.207	-0.134861	0
ANKEF1	63926	-0.06	-0.177	-0.265	0.076	-0.194	-0.362	-0.659	0.43	0.277	0.304	-0.5035	-0.378	-0.1935	-0.162	-0.2555	0.324	-0.555		ANKFN1	0.0705313	-0.0993889	0
ANKFN1	162282	0.555	0.481	0.258	0.693	-0.114	0.126	-0.597	0.097	-0.04	-0.144	0.365	-0.247	0.1935	0.248	0.338	0.129	-0.05		ANKFY1	-0.504531	-0.0173611	0
ANKFY1	51479	-0.199	-0.912	-0.598	-1.336	-0.112	-0.32	-0.85	-0.069	-0.246	0.021	0.0775	-0.21	-0.041	-0.021	0.0205	0.017	-0.272		ANKH	0.146813	0.151667	0
ANKH	56172	0.642	0.132	-0.146	0.792	0.234	0.202	0.063	0.39	0.3	0.617	0.471	0.088	0.0705	-0.008	0.4115	0.345	0.44		ANKHD1	-0.347375	-0.0716111	0
ANKHD1	54882	-0.171	-0.867	-0.056	0.367	-0.79	-0.291	-0.382	-0.543	-0.208	-0.395	-0.6955	0.047	-0.584	0.369	0.072	1.222	-0.002		ANKHD1-EIF4EBP3	-0.262156	0.0226111	0
ANKHD1-EIF4EBP3	404734	-0.111	-0.862	-0.14	0.45	-0.279	-0.136	-0.665	-0.185	-0.097	-0.24	-0.0255	0.022	0.106	0.205	0.375	1.101	0.167		ANKIB1	-0.129312	0.133694	0
ANKIB1	54467	-0.497	-0.8	0.16	0.604	0.205	-0.047	-0.121	-0.037	-0.081	0.237	-0.0445	0.036	0.584	0.532	0.141	0.225	0.474		ANKK1	-0.323437	-0.0927778	0
ANKK1	255239	0.254	-1.828	-0.443	0.959	-0.469	-0.783	0.127	-0.275	0.113	-0.268	-0.4075	-0.904	-0.097	0.081	-0.038	-0.482	0.537		ANKLE1	-0.588812	-0.896722	0
ANKLE1	126549	-0.911	0.086	-0.412	-1.122	-0.789	-0.266	-1.273	-0.412	-2.193	-0.815	-0.3365	-0.182	-0.8655	-0.272	-0.3585	-1.309	-0.909		ANKLE2	-0.8155	-1.25206	0
ANKLE2	23141	-1.602	0.407	-1.597	-0.571	-1.08	-1.864	0.224	-0.616	-1.045	-2.749	-1.1195	-2.879	-2.447	-0.377	-2.2405	-0.398	-1.086		ANKMY1	0.0129062	-0.0368056	0
ANKMY1	51281	0.213	0.427	0.292	0.546	0.367	0.012	-1.005	0.029	-0.194	-0.083	0.094	0.087	0.0655	0.079	-0.128	-0.06	-0.104		ANKMY2	0.274792	0.345185	0
ANKMY2	57037	0.299	0.942	0.642	0.885	0.437	0.385	0.062	-0.041	0.122	1.261	0.5925	-0.22	-0.0435	0.216	0.4765	0.87	0.132		ANKRA2	-0.8745	-0.306611	0
ANKRA2	57763	-0.415	0.192	-1.232	-3.292	-0.809	-0.167	-2.026	-0.383	-1.17	-0.361	0.1905	0.477	-0.2	-0.092	-0.86	-0.767	-0.477		ANKRD1	-0.108719	0.0378611	0
ANKRD1	27063	-0.611	-0.161	0.008	0.12	-0.392	0.287	0.293	0.25	0.073	0.564	-0.9485	-0.014	0.109	-0.473	-0.01	0.473	-0.077		ANKRD10	-0.161281	0.0239444	0
ANKRD10	55608	0.344	-0.332	0.263	-0.051	0.003	-0.116	-0.805	-0.28	0.102	0.777	-0.6535	0.05	-0.037	-0.304	-0.271	-0.586	0.117		ANKRD11	-0.0454688	0.0926111	0
ANKRD11	29123	-0.533	0.92	-0.071	-0.196	0.343	-0.52	0.374	0.379	-0.472	0.145	0.659	0.471	0.0665	-0.171	0.626	0.653	-0.057		ANKRD12	-0.38025	-0.326	0
ANKRD12	23253	-0.593	1.152	-0.474	-1.954	-0.885	0.164	0.048	-0.288	-0.341	-1.3	0.325	1.143	-0.1265	0.095	0.0335	-1.757	-0.116		ANKRD13A	-0.369656	-0.229778	0
ANKRD13A	88455	-0.218	0.024	-0.357	-0.491	-0.139	-0.009	-2.011	0.145	-0.803	-0.147	-0.0745	-0.555	0.1455	-0.766	0.248	0.472	-0.584		ANKRD13B	-0.829313	-0.714056	0
ANKRD13B	124930	0.028	-0.765	-0.975	-2.21	-1.171	-0.744	-0.488	-1.265	-0.394	-2.479	-0.572	-1.102	-0.9585	-0.013	-1.426	-0.872	-0.223		ANKRD13C	-0.086125	-0.0564074	0
ANKRD13C	81573	0.116	0.539	0.419	-0.265	-0.477	0.187	0.056	-0.633	0.304	0.141	-0.108	-0.36	-0.2605	-0.486	0.0295	0.458	-0.481		ANKRD13D	-0.860083	-0.499074	0
ANKRD13D	338692	-0.694	-0.995	-0.77	-0.579	-0.625	-0.302	-2.835	-1.377	-0.162	-0.386	-0.7025	-0.039	0.167	-1.258	-0.2955	-1.196	-1.179		ANKRD16	-0.369437	-0.160806	0
ANKRD16	54522	-0.978	-0.518	-0.938	0.187	-0.102	-0.552	0.095	0.149	-0.391	-0.488	-0.791	-0.507	-0.078	0.048	-0.04	0.159	-0.274		ANKRD17	-0.3465	-0.196296	0
ANKRD17	26057	0.099	-0.157	-0.509	0.056	-0.747	-0.207	0.391	-1.548	-0.849	-0.804	0.049	-1.319	-0.0725	-0.15	-0.161	0.476	-0.114		ANKRD18A	-0.0610625	0.027	0
ANKRD18A	253650	0.055	0.001	-0.103	0.101	0.071	-0.042	0.201	-0.028	-0.226	0.251	-0.0315	-0.18	-0.076	0.143	0.209	-0.229	0.266		ANKRD18B	-0.362687	-0.117278	0
ANKRD18B	441459	-0.642	-0.031	-0.36	-0.369	-0.066	-0.317	-0.73	-0.268	-0.347	-0.417	-0.53	-0.848	-0.3625	-0.157	0.155	-0.081	-0.025		ANKRD2	-0.237188	0.136778	0
ANKRD2	26287	-0.43	-0.735	-0.089	-0.148	-0.01	-0.009	-0.111	-0.098	-0.062	0.491	0.0235	-0.275	0.4315	0.286	0.0715	-0.321	0.208		ANKRD20A1	-2.05875	-1.8643	0
ANKRD20A1	84210	-2.63	-1.564	-2.471	-1.324	-2.578	-3.413	-2.344	-3.134	-1.898	-2.759	-1.8875	-3.74	-2.396	-2.802	-2.0415	-1.887	-1.426		ANKRD20A2	-1.33383	-1.05604	0
ANKRD20A2	441430	-1.804	-1.124	-1.811	-2.208	-1.662	-2.207	-0.025	-1.313	-1.167	-1.627	-0.5945	-1.704	-1.187	-2.202	-0.998	-1.359	-0.852		ANKRD20A3	-1.23546	-1.36433	0
ANKRD20A3	441425	-2.517	-0.551	-1.494	-1.67	-1.071	-1.575	-0.873	-1.517	-1.535	-2.666	-1.516	-1.869	-1.7395	-1.485	-1.227	-0.795	-1.151		ANKRD20A4	-1.93	-1.579	0
ANKRD20A4	728747	-3.179	-0.88	-2.178	-2.963	-2.597	-1.958	-2.173	-2.384	-1.871	-2.445	-0.76	-2.785	-1.717	-1.74	-1.7975	-1.978	-0.351		ANKRD22	-0.174531	-0.191056	0
ANKRD22	118932	-0.38	-0.194	0.175	-0.298	-0.23	0.055	-0.018	-0.055	-0.309	-0.368	-0.0315	-0.171	-0.1135	-0.451	0.119	-0.391	-0.337		ANKRD23	-0.542292	-0.16163	0
ANKRD23	200539	-0.527	-0.842	-0.471	-1.453	-0.291	-0.308	-0.209	-0.614	-0.169	-0.38	-0.4045	-0.292	-0.473	0.079	-0.173	0.18	-0.675		ANKRD24	-0.547312	-0.574583	0
ANKRD24	170961	-0.89	-1.289	-0.724	-0.006	-0.363	-0.546	-0.518	-0.341	-0.441	-1.639	0.05	-0.612	-0.598	-0.429	-0.251	-0.416	-0.853		ANKRD26	-0.107594	0.136694	0
ANKRD26	22852	-0.371	0.024	-0.311	-0.153	0.081	0.21	0.171	0.147	0.041	0.285	0.6005	0.117	0.2425	0.023	0.121	0.281	-0.077		ANKRD27	0.042625	0.0817222	0
ANKRD27	84079	-0.152	-0.068	0.155	0.406	0.472	-0.029	0.123	0.392	0.272	-0.203	0.2985	-0.168	0.0555	0.239	-0.073	0.87	0.394		ANKRD28	-0.775062	-0.322389	0
ANKRD28	23243	-0.183	-0.436	-1.062	-0.399	-0.309	-0.436	-3.489	-0.977	-0.648	0.208	-0.3705	-1.029	-0.914	0.54	-0.7765	-0.769	-0.463		ANKRD30A	-0.327687	0.0755556	0
ANKRD30A	91074	-0.468	0.304	0	-0.628	-1.396	-0.371	0.724	-0.388	0.164	0.356	-0.049	0.245	-0.309	0.42	0.1105	0.106	-0.402		ANKRD30B	0.06175	-0.220556	0
ANKRD30B	374860	0.047	1.05	0.485	0.357	-0.65	0.098	-0.217	0.422	-0.011	-0.46	0.5675	-0.555	-0.04	-0.463	0.43	-0.765	-0.162		ANKRD31	-0.144781	-0.136722	0
ANKRD31	256006	-0.072	0.309	0.291	-0.137	-0.006	0.096	-0.854	-0.36	0.129	0.134	-0.489	0.41	0.042	-0.736	0.176	-0.333	-0.251		ANKRD32	-0.197281	-0.331556	0
ANKRD33	341405	-0.89	-0.39	-0.108	0.127	0.276	-0.161	0.252	0.263	-0.138	-0.062	0.555	-0.092	-0.21	-0.46	-0.1035	-0.604	0.542		ANKRD33	-0.155813	-0.109778	0
ANKRD33B	651746	-0.225	-0.896	0.753	0.123	0.221	0.093	0.189	-0.114	0.13	0.802	0.0265	-0.571	0.0695	-0.054	-0.0695	0.51	-0.43		ANKRD33B	-0.0515	0.183056	0
ANKRD34A	284615	-0.133	-0.01	-0.578	-0.044	-0.665	-0.146	-0.726	-0.698	-0.287	0.209	-0.7095	-0.196	-0.256	-0.163	-0.8475	-0.411	-0.496		ANKRD34A	-0.380125	-0.244	0
ANKRD34B	340120	-0.213	0.113	-0.964	-1.28	-0.154	-0.431	-0.132	-0.862	0.018	-0.54	-0.907	-0.133	-0.464	-0.02	-0.3785	-0.263	-0.66		ANKRD34B	-0.48	-0.226926	0
ANKRD34C	390616	-0.11	0.36	0.043	0.75	0.799	0.011	-0.614	0.92	0.033	0.325	-0.4895	-0.157	-0.035	0.072	-0.3015	-1.157	0.381		ANKRD34C	0.126594	-0.0662778	0
ANKRD35	148741	-0.217	0.76	-0.36	0.014	-0.08	-0.93	-1.056	0.302	-1.797	0.255	0.1585	-0.559	-0.15	-0.779	-1.064	0.751	-0.251		ANKRD35	-0.261656	-0.330333	0
ANKRD36	375248	-1.81	-0.732	0.049	-1.595	-0.958	-1.711	-0.527	-0.306	-1.282	-1.124	0.221	-1.655	-0.347	-0.165	-0.818	-1.56	-0.441		ANKRD36	-0.862375	-0.687704	0
ANKRD36B	57730	1.104	0.339	0.701	0.587	0.442	0.359	0.466	0.533	0.23	0.571	0.195	0.572	0.218	0.746	0.492	0.519	0.13		ANKRD36B	0.374812	0.223833	0
ANKRD37	353322	-0.268	-1.453	-0.316	-0.728	-0.537	0.063	0.136	-0.741	-0.071	0.351	-0.642	-0.326	0.523	0.151	-0.192	-0.735	-0.403		ANKRD37	-0.4445	-0.149	0
ANKRD39	51239	-0.239	-0.049	-0.363	-0.197	0.346	0.112	-0.371	0.495	-0.528	0.272	-0.5375	0.653	0.308	0.074	0.425	-0.122	0.041		ANKRD39	-0.108937	-0.00425	0
ANKRD40	91369	-0.647	-0.67	-0.372	0.001	-0.425	-0.125	-0.385	-0.685	-0.049	0.338	-0.2485	0.439	0.1575	0.402	0.0735	-0.148	0.153		ANKRD40	-0.406833	0.000814815	0
ANKRD42	338699	-0.584	-3.846	-2.117	0.696	-3.431	-0.684	-2.027	-1.283	-1.917	-4.125	-0.4115	-1.027	-2.8475	-1.876	-1.6735	-3.376	-1.989		ANKRD42	-1.37138	-2.19422	1
ANKRD44	91526	-0.315	0.7	-0.307	-0.345	-0.143	-0.068	-0.271	-0.204	-0.098	-0.377	-0.353	-0.144	-0.368	-0.517	0.0335	-0.182	-0.588		ANKRD44	-0.189094	-0.302806	0
ANKRD45	339416	-0.537	-0.664	-0.256	-0.742	-0.625	-0.137	-0.204	-0.381	0.018	-0.159	-0.146	-0.346	-0.2185	-0.039	-1.099	0.108	-0.585		ANKRD45	-0.430281	-0.190139	0
ANKRD46	157567	-0.327	0.015	0.255	-0.134	0.172	-0.237	0.189	0.076	0.143	1.041	-0.5875	-0.44	0.254	-0.942	-0.509	0.643	0.561		ANKRD46	-0.0887083	0.161963	0
ANKRD49	54851	-0.368	-0.813	-1.839	-0.691	-0.511	-1.467	-1.159	-0.505	-1.467	-1.036	-1.645	0.081	-0.355	-0.332	-0.56	-2.192	-0.947		ANKRD49	-0.830333	-1.03363	0
ANKRD50	57182	0.287	0.248	0.23	0.775	0.375	0.147	0.18	0.087	0.151	0.237	0.423	0.444	0.177	0.196	-0.0915	-1.499	0.16		ANKRD50	0.147437	-0.0606667	0
ANKRD52	283373	-1.923	-0.299	-1.213	-0.246	0.362	-0.621	-0.284	0.215	-0.289	-1.181	-0.1655	-0.373	-0.83	-0.413	-1.0055	0.178	0.634		ANKRD52	-0.511167	-0.468222	0
ANKRD53	79998	0.061	-0.245	-0.127	-0.39	-0.642	-0.036	0.355	-0.04	0.024	-0.061	0.319	0.292	-0.34	-0.058	-0.862	1.264	-0.288		ANKRD53	-0.191281	-0.0528333	0
ANKRD54	129138	-0.212	-0.466	0.025	-0.277	-0.069	-0.001	0.319	0.16	0.001	0.295	-0.268	0.001	-0.285	-0.031	0.2805	-0.737	-0.771		ANKRD54	-0.13375	-0.115222	0
ANKRD55	79722	-0.114	0.908	0.302	-0.33	-0.205	-0.492	-4.074	0.223	-0.428	-0.709	-0.4695	-0.123	0.471	-0.366	-0.6865	0.447	0.209		ANKRD55	-0.435031	-0.0969444	0
ANKRD6	22881	0.448	0.691	0.44	-0.234	0.008	-0.488	-0.256	-0.208	-0.513	0.135	-0.1	0.129	0.1645	-0.378	0.433	-0.373	-0.829		ANKRD6	-0.0488438	-0.158528	0
ANKRD60	140731	-0.024	0.413	0.24	0.234	-0.4	-0.393	0.12	0.699	-0.357	0.165	0.1175	-0.154	-0.0535	0.091	-0.2055	0.393	-0.223		ANKRD60	-0.0144375	-0.128889	0
ANKRD61	100310846	-0.175	0.805	0.204	-0.013	-0.226	0.08	-1.52	-0.243	0.051	0.335	0.192	0.235	0.3485	0.536	0.1905	0.34	0.005		ANKRD61	-0.183625	0.114148	0
ANKRD62	342850	-0.101	0.485	0.422	0.096	0.216	0.157	0.016	0.112	0.25	0.141	0.1345	-0.033	-0.024	-0.568	0.5085	-0.3	-0.008		ANKRD62	0.0545	-0.0343889	0
ANKRD63	100131244	0.301	0.663	-0.309	0.273	-0.62	-0.108	0.44	0.393	-0.307	-0.318	-0.554	-0.23	-0.176	0.229	0.575	0.013	-0.097		ANKRD63	-0.00270833	-0.0543704	0
ANKRD65	441869	-0.675	-0.598	0.665	-0.22	-0.31	-0.617	-0.794	-0.296	-0.306	-0.157	0.174	0.025	-0.337	-1.126	-0.26	1.514	0.863		ANKRD65	-0.358687	0.0411944	0
ANKRD66	100287718	0.14	0.622	0.183	0.173	0.184	-0.219	-0.282	0.227	-0.023	-0.283	-0.2005	0.339	-0.0515	0.071	0.259	0.761	-0.17		ANKRD66	0.0106875	-0.00555556	0
ANKRD7	56311	0.081	-0.03	-0.219	0.097	0.163	0.068	-0.235	0.425	-0.043	-0.655	0.173	-0.06	0.378	-0.843	-0.431	0.996	0.417		ANKRD7	-0.0479688	-0.0481944	0
ANKRD9	122416	-0.156	-0.079	0.038	0.217	0.194	0.054	0.123	0.169	0.021	-0.487	-0.0055	0.061	-0.272	-0.038	0.219	0.624	0.818		ANKRD9	-0.02925	-0.0831111	0
ANKS1A	23294	-0.165	-0.131	-0.119	0.247	-0.096	-0.282	-0.577	-0.176	-0.229	-0.493	0.469	-0.208	0.0575	0.207	0.487	-0.156	0.001		ANKS1A	-0.212094	-0.0674167	0
ANKS1B	56899	-0.001	-1.381	0.052	0.378	-0.313	0.019	0.497	-0.906	-0.192	-0.541	0.3245	-0.118	0.031	0.197	0.0005	-0.526	-1.116		ANKS1B	-0.230375	-0.234407	0
ANKS3	124401	-0.404	0.533	-0.676	0.105	-0.106	0.384	-0.058	0.379	-0.164	-0.689	-0.5675	-0.181	0.426	0.284	-0.3445	-1.565	-0.722		ANKS3	-0.0802083	-0.358556	0
ANKS4B	257629	-0.246	-0.194	0.213	0.066	-0.001	0.088	-0.337	0.535	-0.105	0.012	0.2115	0.029	0.1305	-0.53	-0.3845	-0.186	0.243		ANKS4B	-0.0671563	-0.1465	0
ANKS6	203286	-0.491	-1.517	0.065	-0.037	0.246	-0.088	0.12	-0.483	-0.11	-0.698	0.601	-0.058	-0.756	-0.528	-0.139	-1.618	-0.113		ANKS6	-0.281625	-0.452278	0
ANKUB1	389161	0.143	2.771	-0.414	-1.891	-0.106	-0.37	-1.68	-0.034	-0.267	-1.398	-0.3765	-0.697	0.194	0.581	-1.137	0.112	-0.918		ANKUB1	-0.260875	-0.179667	0
ANKZF1	55139	-0.337	-0.53	-0.217	0.452	-0.006	-0.164	-0.834	-0.078	-0.112	-0.314	0.171	-0.092	0.1015	0.539	0.1245	-0.29	-0.638		ANKZF1	-0.246438	-0.161917	0
ANLN	54443	-2.454	-0.443	-0.453	-0.684	-1.403	-0.408	-0.779	-1.028	-1.178	-0.168	-0.8465	-0.454	-0.3765	-0.584	-1.0065	-1.491	-1.309		ANLN	-0.857667	-0.832111	0
ANO1	55107	-0.06	-0.173	0.335	0.066	0.02	-0.096	-0.508	-0.05	0.479	0.42	0.104	-0.418	-0.294	-0.031	-0.227	0.522	0.405		ANO1	-0.120781	0.0765278	0
ANO10	55129	-0.133	-0.402	0.013	-0.685	-0.057	0.053	-0.672	-0.098	-0.406	-0.144	0.168	0.378	0.0075	-0.544	-0.035	-0.113	-0.455		ANO10	-0.263719	-0.220111	0
ANO2	57101	0.204	-0.121	-0.241	-0.123	-0.024	0.049	-0.653	0.575	-0.145	0.023	0.3045	-0.419	-0.2105	-1.128	-0.661	0.315	0.022		ANO2	-0.110125	-0.273333	0
ANO3	63982	0.536	-0.537	0.609	0.864	0.381	0.278	0.412	0.936	0.347	0.467	0.821	0.257	0.071	0.365	0.4075	0.63	-0.163		ANO3	0.27175	0.266333	0
ANO4	121601	0.044	0.868	-0.21	-0.151	-0.027	-0.081	-0.413	0.328	-0.074	0.49	-0.0635	0.234	-0.22	-0.154	0.009	-0.105	-0.083		ANO4	-0.0595312	-0.159333	0
ANO5	203859	0.505	-0.341	0.03	0.246	0.243	0.143	0.139	-0.193	0.218	0.034	0.175	-0.017	0.1525	-0.022	0.249	-0.093	0.698		ANO5	0.00509375	0.0667778	0
ANO6	196527	-0.177	0.125	0.211	0.009	-0.227	-0.076	-0.831	-0.591	-0.392	-0.004	-0.9635	-0.291	-0.46	-0.896	-0.1915	-0.918	-0.243		ANO6	-0.228906	-0.411139	0
ANO7	50636	-0.07	0.496	0.448	0.385	-0.46	-0.103	-0.475	-0.024	-0.41	0.062	0.318	0.243	0.56	0.022	0.066	-0.049	0.066		ANO7	-0.067625	-0.0121944	0
ANO8	57719	-0.236	-0.351	0.293	-0.735	0.034	-0.084	0.132	0.409	-0.323	-0.421	0.4195	-0.041	-0.2525	-0.001	0.156	-0.047	-0.315		ANO8	-0.1335	-0.102667	0
ANO9	338440	0.225	0.549	-0.182	-0.192	-0.58	-0.08	0.088	0.085	-0.228	-0.007	-0.2255	0.325	0.1565	0.196	-0.2785	-0.069	-0.281		ANO9	-0.1035	-0.0996296	0
ANOS1	3730	0.406	0.332	-0.29	0.417	0.387	0.096	-0.967	-0.418	0.162	0.247	0.6825	0.057	0.3535	0.223	0.048	0.8	-0.135		ANOS1	-0.075625	0.16937	0
ANP32A	8125	0.333	0.481	-0.899	-0.493	-0.116	-0.739	-1.043	-0.373	-0.07	-0.131	-0.2895	-1.174	-0.025	-0.254	-0.312	-1.088	-0.16		ANP32A	-0.375031	-0.277833	0
ANP32B	10541	0.938	-1.148	-0.727	0.715	0.529	-0.169	0.151	0.38	0.156	0.603	0.3925	0.452	0.281	-0.574	0.094	-0.055	-0.131		ANP32B	-0.006625	-0.174139	0
ANP32C	23520	0.79	-0.091	0.245	-0.39	0.406	0.136	0.071	0.572	0.147	-0.028	0.233	-0.056	0.186	0.108	-0.06	-0.161	0.146		ANP32C	0.101375	0.0868611	0
ANP32D	23519	0.007	2.201	-0.05	-0.437	0.057	-0.186	-0.099	0.469	-0.115	-0.323	0.3265	0.12	0.552	-0.154	0.523	-0.492	0.243		ANP32D	0.0777917	0.00333333	0
ANP32E	81611	-0.666	0.742	-0.897	-1.5	-1.143	-1.582	-0.207	-1.974	-4.138	-0.02	-1.435	-0.443	-1.34	-1.831	-1.645	-1.086	0.415		ANP32E	-0.83625	-0.931833	0
ANPEP	290	-0.465	-1.68	-0.2	0.002	-0.011	0.144	-1.054	-1.178	-0.039	-0.384	-0.507	-0.066	-0.4275	-0.971	-0.3785	-1.274	-0.093		ANPEP	-0.485469	-0.261389	0
ANTXR1	84168	0.015	-0.226	-0.278	0.398	-0.302	0.052	-1.045	0.653	-0.127	0.583	0.2055	0.364	-0.048	-0.134	-0.047	0.641	0.006		ANTXR1	-0.149906	0.0593333	0
ANTXR2	118429	0.13	1.072	-0.508	-0.553	-0.145	-0.229	-0.043	-0.556	-0.001	-0.11	-0.2185	-0.508	-0.446	-0.095	-0.6525	0.5	-0.441		ANTXR2	-0.182	-0.124963	0
ANTXRL	195977	-1.708	-1.463	-0.619	-0.97	-0.738	-0.181	-0.643	-0.82	-0.238	0.079	-0.207	-0.538	-0.473	0.05	-0.7945	-1.065	-0.381		ANTXRL	-0.782406	-0.27425	0
ANXA1	301	0.805	-0.733	0.086	1.055	0.087	0.114	-0.208	0.039	0.209	-0.209	1.1025	-0.025	0.608	0.417	0.169	0.237	-0.031		ANXA1	0.0581667	0.114296	0
ANXA10	11199	0.761	-0.152	0.424	0.548	0.073	0.173	-0.088	0.152	0.362	0.706	-0.5285	0.329	0.1515	0.179	-0.051	0.531	-0.325		ANXA10	0.117781	0.128444	0
ANXA11	311	-1.165	-1.11	-0.433	0.101	-0.685	-0.061	-0.731	0.376	-0.788	-0.816	-0.3565	-0.259	-0.06	-0.516	-0.424	-0.616	-0.375		ANXA11	-0.449	-0.321519	0
ANXA13	312	-0.008	-0.157	0.018	0.005	-0.041	0.012	-0.045	0.311	0.085	0.102	0.494	-0.141	-0.169	0.11	-0.089	-0.531	0.314		ANXA13	-0.0730312	-0.0785833	0
ANXA2	302	0.235	0.026	-0.109	0.343	0.578	0.216	0.124	-0.067	0.028	0.782	-0.193	1.081	-0.0025	0.147	-0.048	0.71	0.21		ANXA2	0.0550417	0.124222	0
ANXA2R	389289	-0.008	0.06	-0.273	-0.012	-0.134	0.076	-0.987	-0.046	-0.375	-0.196	-0.0915	-0.067	0.1545	-0.027	0.042	-1.636	0.421		ANXA2R	-0.205917	-0.257222	0
ANXA3	306	-0.433	0.426	-0.149	-0.945	-0.377	-0.231	-1.395	-0.662	-0.747	-0.471	-1.191	-0.626	-0.726	-0.841	-0.979	-0.789	-0.868		ANXA3	-0.45025	-0.575167	0
ANXA4	307	0.189	0.501	-0.165	-0.793	0.218	-0.18	-0.392	0.325	-0.112	0.247	-0.944	-0.002	-0.266	-0.001	0.3785	0.606	-0.498		ANXA4	-0.115875	-0.0206111	0
ANXA5	308	0.133	0.157	-0.058	-0.152	0.409	0.121	0	0.001	-0.133	-0.115	0.259	0.232	-0.1625	-0.816	0.1735	-0.112	-0.207		ANXA5	-0.0194375	-0.167222	0
ANXA6	309	0.016	0.222	0.046	0.894	0.274	0.076	0.364	0.443	0.005	-0.36	0.1935	0.062	0.1295	-0.285	-0.167	0.026	-0.034		ANXA6	0.137875	-0.196	0
ANXA7	310	-0.688	0.248	-0.79	-0.549	-0.341	-0.344	0.123	-0.603	-0.425	-0.487	-0.2795	-0.345	-0.2965	-0.019	-0.1485	-1.222	-0.518		ANXA7	-0.394375	-0.256639	0
ANXA8	653145	-1.014	-0.356	-0.898	-0.408	-0.353	-1.145	-0.487	0.58	-0.546	-0.265	-0.793	-0.028	-0.7875	-0.273	-0.111	0.721	-0.84		ANXA8	-0.518625	-0.342444	0
ANXA8L1	728113	0.076	-1.374	0.03	-0.534	-0.465	-0.07	-1.107	-0.578	-0.474	-0.163	-0.5715	-0.655	-0.226	-0.012	0.0175	-0.288	-0.417		ANXA8L1	-0.447875	-0.433528	0
ANXA9	8416	-0.99	-1.532	-1.174	-1.279	-1.358	-0.492	-0.433	-0.328	-1.278	-0.4	-0.8525	-0.44	-0.963	-2.154	-1.1005	-0.921	0.42		ANXA9	-0.836	-0.807583	0
AOAH	313	-0.23	-0.86	-0.111	-0.36	-0.464	0.081	-0.802	-0.439	-0.425	0.204	-0.101	-0.515	0.06	-0.645	-0.0155	-1.057	-0.052		AOAH	-0.378083	-0.245037	0
AOC1	26	-0.468	0.544	-0.495	-0.293	0.337	-0.626	-0.607	-1.65	-0.458	-1.423	-0.599	0.385	-0.11	-0.889	-0.1485	-1.017	-0.112		AOC1	-0.414042	-0.44237	0
AOC2	314	-0.421	-0.366	-0.473	-0.26	0.08	-0.457	-0.285	-0.177	-0.144	-0.442	0.059	0.044	0.294	0.25	-0.078	-0.199	0.239		AOC2	-0.322531	-0.0025	0
AOC3	8639	-0.7	-0.168	-0.058	-0.977	0.168	-0.592	-0.082	0.45	0.024	-0.703	0.3705	-0.164	0.069	0.078	-0.1335	-0.063	0.258		AOC3	-0.289563	-0.132694	0
AOX1	316	-0.718	0.639	0.221	-0.58	-0.54	-0.564	-1.402	0.073	-0.701	-0.242	0.2445	0.031	0.1235	-1.318	0.093	0.922	-0.131		AOX1	-0.376708	-0.318963	0
AP1AR	55435	-0.047	0.034	-0.043	1.289	0.255	0.162	0.165	0.099	0.131	0.581	0.1125	-0.004	0.248	0.006	0.218	-0.442	0.866		AP1AR	0.101312	0.0288889	0
AP1B1	162	0.06	-1.467	-0.156	0.293	-0.442	-0.403	0.848	-0.657	-0.071	0.125	0.108	0.272	0.291	-0.305	-0.569	-0.936	0.556		AP1B1	-0.270562	-0.0737778	0
AP1G1	164	0.032	-1.036	-0.367	-0.95	-0.09	-0.525	-0.341	-0.184	-0.548	-1.258	-0.358	0.415	0.192	-1.583	-0.182	0.328	-0.536		AP1G1	-0.415937	-0.268694	0
AP1G2	8906	-0.152	-1.472	-0.018	-0.456	0.168	-0.874	-0.624	0.005	0.265	-1.169	-0.1985	-0.133	-0.191	-0.058	-0.054	-0.587	-0.599		AP1G2	-0.410313	-0.316889	0
AP1M1	8907	-0.887	-2	-2.04	-0.333	-0.427	-0.605	-0.596	-0.674	-1.163	-1.385	-0.229	-0.633	-0.259	-2.678	-0.6375	-0.686	-0.698		AP1M1	-0.832063	-0.842611	0
AP1M2	10053	-0.454	-0.065	0.187	0.374	-0.283	-0.079	-0.586	-0.455	-0.116	-1.527	-0.0765	-0.675	-0.141	-0.146	-0.3605	-1.011	-0.248		AP1M2	-0.214938	-0.388722	0
AP1S1	1174	-0.044	-0.157	0.168	-0.832	0.406	-0.22	0.148	-0.104	0.236	-0.591	-0.4975	0.007	0.3015	0.455	-0.1625	0.074	-0.028		AP1S1	-0.142313	0.0211944	0
AP1S2	8905	-1.018	0.572	-0.552	-0.6	-0.729	-0.333	-0.787	-0.148	-0.902	-0.434	0.3965	-0.081	-0.5445	0.112	-1.0705	-0.045	-0.543		AP1S2	-0.458812	-0.321444	0
AP1S3	130340	0.225	-0.258	-0.285	0.154	0.09	-0.162	-0.309	-0.696	-0.402	-0.33	-0.114	-0.539	0.02	-0.011	0.2845	-0.078	-0.454		AP1S3	-0.198875	-0.149167	0
AP2A1	160	-0.306	-0.177	0.039	-0.501	0.572	-0.243	0.132	0.008	0.078	-1.338	1.1105	-0.364	0.0705	-0.179	0.0365	-0.479	-0.994		AP2A1	-0.131469	-0.261833	0
AP2A2	161	-0.255	1.027	0.014	-0.687	0.785	0.052	0.095	0.419	-0.277	-0.045	0.1575	-0.121	0.578	0.276	0.416	0.052	0.089		AP2A2	0.0482812	0.0772778	0
AP2B1	163	0.188	-2.001	0.295	-2.242	-1.086	-1.234	-0.015	0.139	-0.807	-0.855	-2.2095	-1.702	-0.7385	-1.575	-0.046	-2.145	-1.039		AP2B1	-0.66025	-1.14941	0
AP2M1	1173	-3.025	-0.993	-2.468	-1.122	-0.855	-1.822	-1.091	-0.59	-1.732	-2.966	-0.8345	-2.46	-1.3155	-2.564	-1.91	-1.831	-0.431		AP2M1	-1.32081	-1.57642	0
AP2S1	1175	-2.848	-0.987	-2.704	-1.085	-0.614	-2.116	-0.136	-0.216	-1.554	-3.057	-1.1015	-0.685	-1.1245	-1.526	-1.1335	-2.089	-2.155		AP2S1	-1.2135	-1.54467	0
AP3B1	8546	-0.563	-0.883	-1.082	0.134	-0.947	-0.298	-0.448	-1.064	-0.575	0.081	-1.409	-0.949	-0.04	0.086	-1.038	-0.435	-0.132		AP3B1	-0.595063	-0.211694	0
AP3B2	8120	0.14	0.02	0.052	0.218	-0.067	0.05	0.732	0.497	-0.357	0.51	-0.607	0.162	0.389	-0.002	0.288	0.21	0.21		AP3B2	0.06975	0.00533333	0
AP3D1	8943	-1.417	-0.986	-1.076	0.481	-0.043	-0.516	-0.196	0.061	-0.524	-1.077	0.004	-1.138	0.0665	0.016	-0.4765	0.173	0.018		AP3D1	-0.467583	-0.190667	0
AP3M1	26985	-0.941	-0.934	-0.014	-0.38	-1.087	-0.336	-0.417	-0.698	-0.436	-0.58	0.142	-0.876	-0.741	-0.431	-0.781	0.147	-0.663		AP3M1	-0.556208	-0.339111	0
AP3M2	10947	-1.03	-0.48	-0.586	0.233	-0.235	-0.302	-1.009	0.062	-0.728	-1.119	-1.7085	-0.506	-0.09	-0.823	-0.1665	0.016	-1.237		AP3M2	-0.420094	-0.609556	0
AP3S1	1176	-0.365	1.024	-0.63	-0.598	-0.294	-0.268	0.115	-0.552	-0.758	-0.405	-0.5215	-0.594	-0.083	0.309	-0.5265	0.177	0.477		AP3S1	-0.262719	-0.118944	0
AP3S2	10239	-0.124	-0.184	-1.187	-0.668	0.26	0.002	-0.974	-0.667	-0.367	0.11	-0.8275	-0.312	-0.517	-0.049	-0.4685	-0.899	-1.532		AP3S2	-0.424312	-0.389611	0
AP4B1	10717	0.41	-0.006	0.796	-0.014	0.205	-0.882	0.519	-0.387	-0.011	0.077	-0.1495	-0.019	-0.059	-0.076	0.3545	0.852	0.128		AP4B1	-0.0271562	-0.00325	0
AP4E1	23431	-0.156	0.709	0.024	-0.145	-0.029	0.224	0.207	0.163	-0.144	0.259	-0.091	0.099	0.1385	0.083	-0.024	0.611	0.266		AP4E1	0.00615625	0.123806	0
AP4M1	9179	0.666	0.104	0.166	-0.804	0.149	0.165	0.352	0.318	-0.018	-0.065	-1.2235	0.214	-0.2135	-0.772	-0.173	1.049	-0.665		AP4M1	0.0347083	-0.111556	0
AP4S1	11154	-1.964	-0.846	-1.367	-1.058	-0.901	-0.574	-1.938	-1.941	-0.539	-2.26	-2.396	-0.771	-1.1385	-1.196	-1.828	-1.951	-0.6		AP4S1	-1.128	-0.8645	0
AP5B1	91056	-0.04	-0.038	0.145	-0.131	0.272	-0.07	-1.314	-0.764	-1.154	0.297	-0.3855	0.171	0.0385	-0.343	-0.2	0.069	0.051		AP5B1	-0.254719	-0.15	0
AP5M1	55745	-0.064	0.4	0.707	0.086	0.359	-0.435	-1.813	0.362	-0.122	-0.163	-0.6965	0.508	0.2325	-0.539	-0.153	0.172	0.208		AP5M1	-0.112	0.0331111	0
AP5S1	55317	-0.355	-0.09	-0.007	0.462	0.396	0.247	0.033	0.369	-0.19	0.793	0.0565	-0.422	0.4515	0.181	0.159	0.533	0.188		AP5S1	0.0209375	0.227361	0
AP5Z1	9907	0.064	-0.168	0.143	-0.018	-0.597	-0.176	-1.99	-0.406	-0.658	0.395	0.224	-1.131	-0.3825	-0.563	-0.523	1.028	-0.533		AP5Z1	-0.373125	-0.111167	0
APAF1	317	-0.132	0.569	0.195	0.244	-0.061	0.086	0.012	0.028	0.173	0.468	0.4415	0.029	0.1795	-0.047	0.305	-0.11	-0.316		APAF1	0.00275	0.0112778	0
APBA1	320	0.464	-0.091	0.337	0.743	-0.216	-0.003	-0.064	0.508	0.532	0.455	0.8445	0.212	0.1985	-0.046	0.474	0.125	0.56		APBA1	0.084875	0.140806	0
APBA2	321	-0.173	0.259	-0.458	0.067	0.104	-0.458	-0.057	0.318	-0.63	0.157	0.092	0.251	0.6305	-0.101	-0.174	1.489	0.493		APBA2	-0.141063	0.154111	0
APBA3	9546	-0.517	-0.147	-0.286	0.809	-0.114	0.034	-0.339	0.384	-0.349	-0.927	-0.405	0.367	0.007	0.333	-0.3135	-0.058	-0.221		APBA3	-0.107938	-0.176778	0
APBB1	322	-0.715	-0.055	-0.881	-0.017	-0.348	-0.384	-0.856	-0.009	-0.197	-0.927	-0.0695	-0.312	-0.526	-0.735	-0.1485	-0.506	0.192		APBB1	-0.419375	-0.373944	0
APBB1IP	54518	0.247	1.212	-0.48	-0.094	0.125	-0.028	-0.694	0.147	0.45	-0.541	0.041	0.172	0.3995	0.332	-0.156	0.676	0.55		APBB1IP	-0.0515938	0.156611	0
APBB2	323	-0.024	-0.493	0.196	0.417	0.187	0.031	-0.632	0.328	0.064	0.321	-0.122	0.591	-0.133	0.16	0.238	0.739	0.137		APBB2	-0.0697187	0.0801389	0
APBB3	10307	0.25	-0.599	0.106	0.112	-0.181	0.006	-0.37	-0.682	0.177	-0.001	0.3845	-0.049	-0.1685	-0.198	0.3035	-0.107	-0.335		APBB3	-0.199583	-0.0461111	0
APC	324	-1.074	-1.285	-1.211	-0.598	-1.809	-1.234	-0.049	-1.759	-1.281	-1.328	-1.3615	-1.154	-0.489	0.037	-0.5905	-0.971	-1.403		APC	-0.996437	-0.739944	0
APC2	10297	-0.673	0.231	-0.463	0.529	0.056	0.116	-0.487	0.14	-0.638	0.167	-0.3585	-0.749	-0.057	0.092	0.5015	-0.222	-0.373		APC2	-0.146594	-0.142139	0
APCDD1	147495	0.692	0.177	0.172	0.091	0.285	0.501	0.007	0.424	0.423	0.368	0.2915	0.066	0.124	0.093	0.42	0.723	-0.272		APCDD1	0.162208	0.111815	0
APCDD1L	164284	-0.356	-0.93	-0.072	0.141	-0.499	0.323	-0.027	-0.465	-0.316	-0.213	-0.09	0.242	0.0795	0.338	-0.305	0.206	-0.389		APCDD1L	-0.255125	-0.0934167	0
APCS	325	0.19	-0.221	-0.041	0.039	-0.148	-0.3	0.094	-0.074	0.108	0.162	-0.0975	-0.455	0.046	-0.197	-0.894	0.068	0.072		APCS	-0.131469	-0.129306	0
APEH	327	-0.392	-0.337	0.024	0.115	0.118	-0.44	-0.179	-0.214	-0.192	0.069	-0.514	0.307	-0.069	-0.042	-0.03	-0.309	0.223		APEH	-0.215781	-0.120667	0
APELA	100506013	0.089	0.399	-0.324	-0.574	-0.5	0.249	-0.186	0.027	-0.087	0.296	-0.505	0.473	-0.48	-0.254	0.2065	-0.15	-0.366		APELA	-0.165344	-0.25075	0
APEX1	328	-0.824	0.789	-0.353	0.059	0.098	-0.913	-1.366	-0.612	0.009	-0.195	-0.742	-0.632	0.0125	-0.411	-0.39	-1.093	-1.363		APEX1	-0.411792	-0.365556	0
APEX2	27301	-0.457	0.218	-0.717	-0.006	0.143	-0.324	0.282	0.311	-0.162	-0.068	-0.3335	-0.232	-0.4375	0.424	0.246	0.225	-0.232		APEX2	-0.161083	-0.221667	0
APH1A	51107	-0.975	-0.668	-2.085	-1.038	-0.817	-1.215	-1.011	-2.268	-2.873	-0.702	-0.9935	-0.216	-0.8195	-1.331	-1.7185	-0.541	-0.927		APH1A	-1.09619	-1.00442	0
APH1B	83464	-0.091	-0.142	-0.046	-0.159	-0.24	-0.264	0.489	-1.549	-0.169	-0.752	0.137	0.269	-0.5535	0.232	0.0065	0.213	-0.569		APH1B	-0.281938	-0.176833	0
API5	8539	0.191	-2.016	-1.565	-0.658	-1.175	-0.806	0.124	0.101	-0.38	-1.62	-1.1915	-0.716	-1.0385	0.024	-1.373	-2.164	-0.418		API5	-0.661625	-1.01981	0
APIP	51074	-0.207	0.102	-0.927	-0.817	-0.434	-0.682	-1.181	-0.756	-0.09	-0.238	-0.407	-0.336	-0.4535	-0.23	-0.07	-0.18	0.427		APIP	-0.573667	-0.0851481	0
APLF	200558	0.479	0.162	-0.26	-0.336	-0.079	-0.049	-0.031	0.429	-1.686	-0.436	-0.0455	-0.259	0.223	0.129	0.106	-0.178	-1.125		APITD1	-0.232375	-0.305111	0
APLN	8862	-0.041	0.121	-0.853	-0.299	-0.44	0.607	-0.04	-1.294	-0.097	-3.345	-1.027	-0.813	-1.0555	-0.3	0.4935	1.344	-2.32		APITD1-CORT	-0.306219	-0.258	0
APLNR	187	-0.001	-0.258	-0.376	-0.451	0.028	-0.283	-1.65	-0.742	0.196	-1.002	-0.787	-0.461	0.183	-0.254	-0.7385	-0.497	-0.044		APLF	-0.0542083	-0.341185	0
APLP1	333	-0.19	-0.186	0.097	0.313	0.374	0.048	0.018	-0.016	0.044	0.393	-0.099	-0.216	0.071	-0.076	0.039	-0.243	-0.23		APLN	-0.295938	-0.319444	0
APLP2	334	-0.971	0.193	0.015	0.036	0.277	-0.41	-0.361	0.358	0.286	-0.226	-0.291	0.106	-0.2225	0.278	-0.3685	-0.203	0.227		APLNR	-0.43375	-0.232389	0
APMAP	57136	0.287	-0.104	-0.031	0.735	0.544	0.177	0.196	0.383	0.075	-0.003	0.1475	0.389	0.3115	-0.413	0.0675	-0.248	-0.024		APLP1	-0.0350937	-0.0668056	0
APOA1	335	-0.711	-0.437	-0.11	-1.119	0.387	0.093	-0.604	0.152	0.038	0.926	0.2315	0.299	0.269	-0.684	0.3185	-0.495	0.079		APLP2	-0.184594	-0.0588056	0
APOA2	336	-0.42	0.293	-0.294	-0.734	-0.55	-0.243	0.143	0.515	0.246	0.075	0.251	-0.282	-0.3265	-0.242	-1.017	0.325	0.434		APMAP	0.135219	-0.0498333	0
APOA4	337	-2.96	-1.514	-0.136	-1.278	-0.79	-0.556	-1.085	-0.521	-0.414	-0.517	-0.782	-0.793	-0.681	-0.848	-0.21	-2.012	-0.182		APOA1	-0.303781	0.0116667	0
APOA5	116519	-1.873	-0.82	-0.122	-1.299	-0.082	-0.273	0.044	-0.211	-0.147	0.184	-0.9445	-0.512	-0.5495	-0.881	-0.273	-2.109	0.227		APOA1BP	-0.804375	-0.721852	0
APOB	338	-0.023	-0.135	-0.032	-0.108	-0.151	0.1	-0.22	-0.134	-0.411	0.41	0.3075	-0.055	0.2455	0.127	0.0645	-0.057	0.276		APOA2	-0.229937	-0.148306	0
APOBEC1	339	-0.082	-0.804	-0.711	-1.548	-0.265	0.029	-1.377	-1.25	-0.362	-0.519	-0.629	-0.215	-0.2005	-0.513	-0.362	-1.124	-0.224		APOA4	-0.960031	-0.583056	0
APOBEC2	10930	0.222	-0.489	0.363	0.669	0.089	0.288	-1.085	-1.173	-0.02	0.347	0.0035	0.499	-0.036	0.018	0.2635	0.12	-0.373		APOA5	-0.548458	-0.487889	0
APOBEC3A	200315	0.159	1.158	-0.088	0.174	0.228	0.154	-0.839	-0.44	-0.604	0.189	-0.517	-0.151	-0.0055	0.128	-0.3705	-0.518	-0.146		APOB	-0.146844	-0.0183056	0
APOBEC3B	9582	0.185	-0.331	-0.002	0.371	-0.288	0.217	0.491	-0.105	0.285	0.115	-0.358	-0.322	-0.0745	0.167	0.784	0.078	-0.523		APOBEC1	-0.646333	-0.368815	0
APOBEC3C	27350	0.028	1.31	0.026	-0.247	0.018	0.105	-0.828	-0.031	0.312	-0.133	0.237	-0.436	0.287	-0.156	0.1015	-0.331	-0.329		APOBEC2	-0.160531	-0.0465	0
APOBEC3D	140564	-0.298	-0.586	-0.665	-1.05	-0.03	0.425	-1.536	-0.803	-1.105	0.057	-1.087	-0.27	0.1705	-0.315	-0.268	-0.021	-0.103		APOBEC3A	-0.0334063	-0.190917	0
APOBEC3F	200316	-0.424	-0.114	0.197	0.364	-0.03	0.157	0.233	-0.073	0.01	0.024	0.04	0.028	0.1005	0.021	0.154	0.263	0.223		APOBEC3B	-0.02725	0.0173889	0
APOBEC3G	60489	-0.475	-0.388	-0.341	-0.903	-0.277	-0.239	-0.29	-0.065	-0.248	-0.687	-0.146	-0.136	-0.069	-0.238	0.1165	-1.419	-0.309		APOBEC3C	-0.0509062	-0.00680556	0
APOBEC3H	164668	0.302	-0.366	0.618	1.245	0.065	0.425	-0.029	0.521	0.273	-0.037	0.096	0.035	0.2025	-0.08	-0.0155	0.83	0.099		APOBEC3D	-0.500563	-0.259944	0
APOBEC4	403314	-0.31	-0.195	-1.333	0.369	0.126	-0.057	-0.644	-0.23	-0.123	-0.431	-0.334	-0.217	-0.5835	-1.643	-0.953	0.831	-0.096		APOBEC3F	-0.054	0.00025	0
APOBR	55911	0.409	0.308	-0.053	0.299	0.097	0.284	-0.032	0.148	-0.042	0.067	0.4335	0.122	0.3485	-0.995	0.1435	1.367	0.019		APOBEC3G	-0.378458	-0.342926	0
APOC1	341	-0.626	0.014	-0.939	-0.951	-0.094	-0.171	-1.108	-0.871	-0.352	-0.763	-0.6685	-1.193	-0.728	-0.333	-0.023	-0.072	-1.223		APOBEC3H	0.205281	0.0487222	0
APOC2	344	0.042	-0.422	0.181	-1.169	-0.318	-0.101	0.057	-0.246	-0.008	-0.315	-1.298	0.059	-0.3075	0.057	-0.352	0.019	-0.19		APOBEC4	-0.314	-0.468481	0
APOC3	345	-1.494	-0.031	-0.278	-0.083	0.039	-0.254	-0.573	-0.019	-0.039	-0.591	0.022	-0.418	-0.0705	0.375	0.1685	-1.048	-0.238		APOBR	0.0641667	-0.00740741	0
APOC4	346	-0.7	0.056	0.392	-0.062	-0.325	0.065	0.343	0.44	-0.248	-0.017	-0.4195	-0.703	-0.39	-0.28	-0.2725	-0.184	0.155		APOC1	-0.549625	-0.462611	0
APOD	347	0.022	0.422	0.007	-0.482	-0.159	-0.294	-1.247	-0.335	-0.899	0.651	-0.293	-0.046	-0.0345	0.27	-0.4305	0.067	0.106		APOC2	-0.268656	-0.12525	0
APOE	348	-0.044	-0.415	0.098	-0.301	-0.446	-0.353	-0.039	0.536	0.25	0.253	-0.0635	-0.292	0.17	-0.285	0.202	0.251	-0.09		APOC3	-0.363333	-0.194704	0
APOF	319	-0.59	-0.14	-0.044	-0.074	0.28	-0.078	-0.223	-0.234	-0.028	-1.082	-0.322	-0.171	0.216	-0.02	-0.3155	-0.389	0.214		APOC4	-0.07275	-0.249778	0
APOH	350	-0.543	0.15	0.382	0.149	-0.529	0.016	-0.138	0.49	0.04	0.732	-0.433	-0.083	-0.1535	-0.484	-0.5675	-0.573	-0.528		APOD	-0.281938	-0.0915	0
APOL1	8542	0.178	-0.158	-0.001	0.203	-0.072	0.248	0.151	0.411	-0.011	-0.137	0.679	0.368	0.375	0.122	0.1995	0.219	0.099		APOE	-0.1825	0.068	0
APOL2	23780	-0.602	-0.011	-0.143	0.088	-0.034	-0.039	0.659	0.047	0.276	-0.125	-0.5215	-0.1	-0.0195	-0.137	-0.012	0.587	-0.046		APOF	-0.192438	-0.187583	0
APOL3	80833	-0.028	0.39	-0.04	0.106	0.145	0.262	0.395	0.558	0.159	-0.062	0.7145	-0.013	-0.057	-0.071	-0.139	0.296	0.195		APOH	-0.0936562	-0.203806	0
APOL4	80832	0.365	0.015	0.409	0.268	0.141	0.195	-1.047	-0.569	0.249	-0.069	0.7415	0.594	-0.0385	0.438	-0.306	0.492	-0.119		APOL1	0.0149062	0.0336944	0
APOL5	80831	0.116	0.431	-0.12	-0.383	0.233	0.465	-0.053	0.572	0.041	0.503	-0.2195	0.278	-0.0865	0.063	-0.3905	-0.412	0.096		APOL2	-0.101875	-0.0196111	0
APOL6	80830	0.496	0.552	-0.239	0.955	0.408	0.163	-0.118	0.056	-0.282	0.084	0.8205	0.398	0.074	0.034	0.1195	-0.104	0.986		APOL3	0.08525	-0.0118148	0
APOLD1	81575	-0.277	1.057	-1.459	0.288	-0.151	-0.022	-1.161	-1.239	-0.038	-0.148	-0.99	0.339	-0.474	-0.318	-0.481	-0.087	-0.407		APOL4	-0.0810417	0.108778	0
APOM	55937	-0.438	0.266	-0.176	-0.772	-0.217	-0.207	-0.458	-0.841	-0.222	-0.544	-0.207	-0.205	-0.1295	-0.171	0.187	-0.211	-0.352		APOL5	0.044	-0.0120278	0
APOO	79135	0.393	0.19	-0.296	0.622	0.451	0.082	0.245	0.02	0.135	-0.665	0.444	-0.027	-0.0165	-0.013	0.099	0.004	0.264		APOL6	0.1385	0.0381111	0
APOOL	139322	0.082	0.409	-0.762	0.136	0.082	-0.066	0.251	-1.045	-0.208	0.479	-0.1505	-0.321	-0.132	-0.195	0.146	0.057	-0.22		APOLD1	-0.388562	-0.325833	0
APOPT1	84334	0.263	1.257	0.176	0.965	0.547	0.021	0.828	0.443	0.187	0.607	0.4955	-0.071	-0.35	0.313	-0.168	0.969	0.602		APOM	-0.365625	-0.2025	0
APP	351	-0.245	-0.148	-0.329	-0.222	-0.123	0.194	0.13	-0.435	0.458	0.01	-0.251	0.193	-0.025	0.129	0.4455	-0.322	-0.409		APOO	0.0824687	0.0270278	0
APPBP2	10513	-0.549	0.15	0.19	-0.306	0.212	0.035	0.293	-0.5	-0.298	-0.08	-0.5375	-0.339	0.02	0.233	-0.111	-0.375	0.009		APOOL	-0.182594	-0.0935278	0
APPL1	26060	0.194	-0.235	0.021	-0.064	-0.241	-0.016	-0.093	-0.143	0.218	-0.041	-0.3045	-0.099	0.012	0.253	0.009	0.259	0.047		APOPT1	0.336687	0.0227222	0
APPL2	55198	-1.587	3.219	-0.871	0.247	0.325	0.358	-0.535	-1.009	-0.399	1.407	0.303	0.046	0.0785	0.086	-0.161	0.025	-2.573		APP	-0.19775	-0.0772222	0
APRT	353	0.063	0.073	-0.318	-0.762	-0.241	-0.208	-0.521	-0.117	-0.977	-0.522	-0.624	-0.023	-0.1375	-0.226	-0.3805	-1.021	-1.9		APPBP2	-0.132719	-0.118611	0
APTX	54840	-0.394	0.635	-0.444	-0.299	-0.078	-0.275	-0.132	-0.147	-0.013	-0.365	-0.0965	-0.087	-0.2565	-0.128	-0.1535	-0.881	-0.902		APPL1	-0.134562	0.06175	0
AQP1	358	-0.153	0.581	0.347	-1.163	-0.005	-0.108	-1.552	-0.113	0.118	0.411	0.2425	-0.669	0.064	-0.401	-0.1955	-0.092	0.056		APPL2	-0.115594	-0.165611	0
AQP10	89872	-0.64	0.109	-0.035	-2.192	-1.405	-0.174	-2.503	-1.234	-1.771	-0.375	-0.535	-0.433	-0.408	-0.425	-1.1545	-0.633	-0.659		APRT	-0.282708	-0.509963	0
AQP11	282679	-1.539	-0.333	-1.141	-1.027	-0.254	-0.968	-2.68	-0.599	-0.054	-0.03	-1.8805	0.122	-0.4895	-0.614	-0.6775	-0.29	-1.481		APTX	-0.213292	-0.26737	0
AQP12A	375318	0.914	-0.108	-0.058	1.49	-0.154	-1.062	-0.009	0.024	-0.412	-1.022	0.29	-0.68	-0.862	0.051	-1.4065	-0.784	0.15		AQP1	-0.283781	-0.0165833	0
AQP12B	653437	0.386	-0.58	0.447	-0.457	-0.815	-0.54	-0.695	-0.275	-0.329	-0.983	0.5765	-0.332	-0.193	-0.247	-0.661	-0.5	-0.281		AQP10	-0.85675	-0.600972	0
AQP2	359	-0.575	0.164	0.063	0.212	0.156	-0.225	0.09	-0.515	-0.348	-0.109	0.627	-0.435	-0.234	-0.153	0.14	0.432	-0.06		AQP11	-0.93075	-0.376056	0
AQP3	360	-0.253	0.297	-0.285	-0.298	-0.185	-0.153	-0.022	-1.088	-0.037	-0.23	-0.5945	0.038	-0.4635	-0.145	0.218	-1.563	-0.539		AQP12A	0.00241667	-0.490926	0
AQP4	361	0.2	-0.084	-0.348	-0.043	-0.583	-0.076	-0.282	-0.087	0.199	-0.019	-0.4585	-0.597	-0.3465	-1.061	-0.2465	-0.635	-0.345		AQP12B	-0.320813	-0.513	0
AQP5	362	-0.809	0.678	-1.505	-2.099	-0.672	-0.197	-1.963	-0.967	-0.832	-1.014	-1.597	-1.345	-0.0745	-1.879	-0.2525	-0.809	0.025		AQP2	-0.1545	-0.180278	0
AQP6	363	0.085	-1.593	-0.776	-0.356	0.869	-0.294	-0.701	-0.097	-0.705	-0.061	-0.2295	-0.003	0.178	-0.693	-0.2655	-0.403	-0.2		AQP3	-0.284333	-0.385	0
AQP7	364	-2.056	-0.169	-4.801	-3.122	-2.779	-3.496	-1.856	-3.512	-1.449	-2.619	-1.217	-2.832	-2.945	-3.95	-3.335	-2.402	-2.29		AQP4	-0.212708	-0.309333	0
AQP8	343	-0.218	-0.446	-0.199	-0.358	-0.06	0.097	-0.255	-0.188	0.116	0.002	-0.4515	-0.629	-0.208	0.285	-0.0285	-0.837	0.436		AQP5	-0.830031	-0.570944	0
AQP9	366	0.099	-0.044	0.415	-0.979	0.098	-0.248	0.048	0.079	0.282	0.072	0.541	0.357	0.0895	-0.126	-0.082	-0.461	-0.974		AQP6	-0.342906	-0.233833	0
AQR	9716	-2.648	-1.706	-1.812	-1.301	-1.366	-4.474	-1.431	-0.893	-2.505	-3.152	-1.375	-4.401	-2.5665	-1.96	-3.321	-1.817	-0.349		AQP7	-2.32137	-2.02578	0
AR	367	0.42	-0.297	-0.214	-0.029	-0.094	-0.031	-0.368	-0.411	-0.125	0.366	0.4655	0.113	0.185	-0.19	0.102	-0.226	0.434		AQP8	-0.234958	-0.123074	0
ARAF	369	0.454	0.558	-0.202	0.778	0.282	0.022	-0.37	0.469	0.136	0.068	0.832	0.437	0.1945	-0.45	-0.273	0.196	0.127		AQP9	-0.131844	-0.117222	0
ARAP1	116985	-0.873	-0.628	-0.116	0.015	-0.272	-0.43	-0.82	-0.312	-0.02	-0.013	-0.322	-0.147	-0.4665	-1.04	-0.4155	-1.066	-0.841		AQR	-1.70919	-2.05497	0
ARAP2	116984	0.139	0.534	0.166	-0.075	-0.537	-0.155	-0.602	0.378	-0.002	0.371	-0.1045	0.337	-0.1455	-0.487	-0.1635	-0.106	0.112		AR	-0.173063	0.101528	0
ARAP3	64411	-0.074	0.287	0.234	0.477	-0.041	0.39	-0.474	0.39	0.092	-0.157	-0.385	-0.251	-0.1625	0.061	-0.242	-1.119	0.237		ARAF	0.108281	-0.0372222	0
ARC	23237	0.064	-0.465	0.18	-0.198	-0.048	-0.092	-0.096	0.09	0.326	-0.013	0.086	-0.103	0.063	0.259	0.521	-0.27	-0.45		ARAP1	-0.422406	-0.433861	0
ARCN1	372	-1.843	-1.889	-2.052	-0.548	-1.08	-2.683	-1.357	0.485	-2.996	-1.828	-0.318	-4.125	-2.1495	-3.447	-3.7075	-0.585	-0.236		ARAP2	-0.103625	-0.0677222	0
AREG	374	-0.066	-0.294	-0.969	-1.043	-0.852	-0.26	0.096	-0.646	-0.38	-0.421	0.0045	-0.643	0.259	-0.816	-0.554	0.137	0.594		ARAP3	0.0395625	-0.148778	0
AREL1	9870	-0.833	0.841	-0.209	0.063	-0.434	-0.309	-0.087	-0.934	-0.088	-0.159	-0.0745	-0.059	-0.2255	-0.046	-0.298	-0.959	-0.724		ARC	-0.131281	-0.0390833	0
ARF1	375	-3.033	-3.025	-1.965	-2.657	-3.355	-3.638	-1.587	-4.856	-2.418	-2.765	-1.8695	-3.818	-1.012	-2.323	-2.588	-1.146	-3.307		ARCN1	-1.21825	-1.90881	1
ARF3	377	-0.024	-0.706	-0.012	-0.575	0.345	-0.241	-0.014	0.088	0.117	0.199	0.272	0.004	0.108	0.001	0.317	-0.066	-0.103		AREG	-0.489167	-0.113185	0
ARF4	378	-0.574	-1.087	-0.185	-0.371	-0.496	-0.52	-0.547	-0.293	-0.363	-0.13	-0.1715	0.264	-1.7495	-0.832	0.0295	-1.939	-0.64		AREL1	-0.293719	-0.372028	0
ARF5	381	-0.031	-1.215	-0.475	-1.087	-0.446	-0.411	-1.066	-0.583	-0.462	-1.492	-1.1365	-0.904	-0.8815	-2.426	-0.258	-0.72	-0.332		ARF1	-2.49913	-1.81944	0
ARF6	382	0.139	0.281	0.091	-1.669	-0.333	-4.189	-0.298	-1.542	-0.828	-1.629	-0.1815	-0.772	-0.152	-0.55	0.1855	-2.133	-4.496		ARF3	-0.18725	0.0491944	0
ARFGAP1	55738	0.05	0.682	-0.002	-0.026	-1.638	-0.55	-2.1	0.275	-0.651	-0.63	-0.704	-0.218	0.2155	-0.126	-0.703	0.835	0.12		ARF4	-0.481333	-0.561259	0
ARFGAP2	84364	-0.123	-0.619	-0.488	-0.107	-0.091	-0.181	-0.572	-0.158	-0.258	-1.1	-0.31	-0.194	-0.238	-0.145	0.0295	-0.017	-1.283		ARF5	-0.5875	-0.753074	0
ARFGAP3	26286	0.236	0.38	0.097	1.164	0.312	0.234	0.64	0.166	-0.32	0.084	-0.0525	-0.363	0.2325	0.284	-0.407	-0.46	-0.377		ARF6	-0.887458	-0.82863	0
ARFGEF1	10565	0.116	-1.359	-0.701	0.125	-0.064	-0.636	-0.486	-0.244	-0.433	-0.408	-1.0615	-0.033	0.222	-0.026	-0.6515	-1.493	-0.805		ARFGAP1	-0.4165	-0.0720833	0
ARFGEF2	10564	-0.495	-0.01	-0.981	0.205	-0.326	-0.916	-1.375	-1.459	-1.11	-1.478	-2.2505	-0.023	-1.697	-1.004	-0.457	1.137	-2.558		ARFGAP2	-0.308125	-0.304222	0
ARFGEF3	57221	0.439	0.271	-0.226	0.335	-0.191	0.105	-0.166	-0.894	-0.078	-0.141	-0.1495	0.507	0.4715	0.123	0.076	-0.392	0.11		ARFGAP3	0.22725	-0.0911481	0
ARFIP1	27236	-0.767	-0.534	-0.076	1.029	-0.065	-0.111	-0.016	-0.802	-0.052	0.197	-1.0845	0.312	-0.84	-0.37	-0.3915	0.083	0.282		ARFGEF1	-0.397188	-0.270278	0
ARFIP2	23647	0.202	-0.214	-0.344	0.311	-0.033	0.226	-0.075	-0.171	-0.079	0.555	-1.048	0.003	0.057	-0.652	-0.2385	-1.059	0.22		ARFGEF2	-0.622156	-1.14217	0
ARFRP1	10139	-1.783	-1.444	-2.548	-1.538	-1.604	-1.41	-2.376	-1.756	-1.36	-1.415	-1.4605	0.098	0.04	-1.122	-1.646	-1.306	-0.084		ARFGEF3	-0.110531	-0.0774167	0
ARG1	383	1.005	0.521	-0.092	0.507	0.001	0.258	0.255	0.454	0.292	0.958	0.119	0.163	0.561	0.532	-0.117	0.729	1.057		ARFIP1	-0.218188	-0.214778	0
ARG2	384	0.233	1.129	0.282	0.667	0.24	-0.104	0.073	-0.849	-0.249	-0.176	-0.6635	0.254	-0.084	-0.136	-0.2275	-0.378	-0.043		ARFIP2	-0.0866667	-0.0960741	0
ARGFX	503582	-0.339	0.781	-0.695	-0.94	-0.059	-0.413	-0.996	-0.767	-0.242	-0.265	-0.4115	0.087	0.0975	-0.953	-0.292	-0.595	-0.472		ARFRP1	-1.52444	-0.895472	0
ARGLU1	55082	-1.508	0.057	-1.414	-0.958	-0.36	-1.68	-1.681	-0.383	-1.137	-1.69	-0.428	-0.537	-1.146	-0.962	-1.672	-1.285	-0.198		ARG1	0.203375	0.433083	0
ARHGAP1	392	-0.701	-0.427	-0.411	-1.615	-0.523	-1.496	-1.519	-0.909	0.22	-0.469	-0.8805	-0.306	-0.1075	-0.103	0.0715	-1.078	-0.432		ARG2	0.0724375	-0.260944	0
ARHGAP10	79658	0.164	0.611	0.251	-0.255	-0.494	0.124	0.241	0.222	0.13	-0.286	0.6395	0.07	-0.096	-0.031	0.1605	-0.303	-0.276		ARGFX	-0.431	-0.420722	0
ARHGAP11A	9824	-0.551	0.946	-0.103	-0.327	-0.629	-0.403	-0.191	-0.144	-0.597	-0.355	-0.2105	-0.321	-0.4195	-0.11	-0.5865	-0.785	-0.998		ARGLU1	-0.903	-1.20989	0
ARHGAP11B	89839	-0.533	-0.105	-0.254	0.111	-1.257	-1.858	-0.902	0.511	-0.656	-0.277	1.0635	0.068	0.301	-0.429	-0.4325	-0.335	-0.145		ARHGAP1	-0.841167	-0.313037	0
ARHGAP12	94134	-0.296	0.315	0.627	0.983	-0.29	0.161	-0.511	0.052	0.073	-0.372	0.251	-0.043	-0.394	-0.876	0.4765	0.429	-0.119		ARHGAP10	-0.00515625	-0.0469722	0
ARHGAP15	55843	-0.574	1.196	0.027	-0.105	-0.418	-0.051	0.246	-0.014	-0.428	-0.428	-0.6455	-0.049	0.025	0.047	-0.2405	-0.352	0.172		ARHGAP11A	-0.24675	-0.522852	0
ARHGAP17	55114	0.09	0.375	0.252	0.173	0.179	-0.125	0.149	0.217	-0.468	-0.049	0.0195	0.122	0.058	-0.259	-0.1145	-0.374	-0.058		ARHGAP11B	-0.546812	-0.229833	0
ARHGAP18	93663	0.329	0.644	0.403	0.457	0.217	-0.002	0.168	-0.536	0.165	0.237	-0.279	0.498	-0.0565	0.226	0.088	0.248	0.484		ARHGAP12	0.020875	-0.141963	0
ARHGAP19	84986	-1.418	-0.394	-1.143	-0.563	-0.99	0.235	-0.427	-0.724	-0.732	-0.857	-1.5825	-0.88	-0.7745	-1.555	-0.894	-4.146	-0.157		ARHGAP15	-0.0790625	-0.114	0
ARHGAP20	57569	-0.299	-0.1	0.067	0.112	0.21	0.021	-0.049	-0.192	0.13	-0.188	-0.1325	0.452	-0.0215	-0.211	0.0625	0.383	-0.169		ARHGAP17	0.03925	-0.164815	0
ARHGAP21	57584	-0.43	0.071	-0.251	-0.45	-0.312	-0.928	-1.455	-0.317	-0.165	-0.426	0.5275	-0.385	-0.0115	0.146	-0.385	0.123	-0.205		ARHGAP18	0.0813437	0.0802778	0
ARHGAP22	58504	-0.218	-1.099	0.36	0.782	0.348	-0.709	0.354	1.424	0.055	-0.08	-0.4645	-1.374	0.9665	-0.367	-0.43	-1.06	-0.265		ARHGAP19	-0.627094	-1.14158	0
ARHGAP23	57636	-0.587	-0.557	-0.376	-0.651	0.022	-0.663	-2.781	-0.201	0.23	-0.958	0.3305	-0.197	-0.094	0.204	-1.0945	-0.14	-0.007		ARHGAP20	-0.104219	-0.0173611	0
ARHGAP24	83478	0.34	-0.391	-0.119	0.107	-0.099	-0.19	0.29	-0.355	0.011	0.065	-0.227	0.007	0.507	-0.238	-0.438	-0.073	0.012		ARHGAP21	-0.492667	-0.0107407	0
ARHGAP25	9938	-0.188	-0.429	-0.291	-0.204	-0.031	-0.335	0.11	0.273	-0.325	0.667	-0.0065	0.156	-0.169	0.342	-0.3785	0.205	0.398		ARHGAP22	0.02875	-0.205417	0
ARHGAP26	23092	0.063	0.011	-0.665	-0.282	-0.409	-0.061	-0.892	0.689	-0.3	0.079	0.243	-0.162	0.086	0.087	-0.2325	0.67	0.335		ARHGAP23	-0.636708	-0.270926	0
ARHGAP27	201176	-0.43	-0.477	-0.044	-0.54	-0.406	-0.284	-0.478	0.541	-0.296	-1.634	-0.7935	-0.183	-0.206	-1.419	0.2095	0.504	-0.979		ARHGAP24	-0.122469	-0.0965278	0
ARHGAP28	79822	0.094	0.084	-0.08	0.307	0.397	0.084	-0.254	0.006	0.3	0.121	-0.295	-0.044	0.1885	0.114	0.409	-0.267	0.078		ARHGAP25	-0.198292	0.0250741	0
ARHGAP29	9411	-0.504	1.027	0.529	0.14	-0.932	-0.322	-0.081	0.339	0.14	-0.046	-0.1025	-0.633	0.1865	-0.346	-0.9575	0.425	0.227		ARHGAP26	-0.238344	-0.0712222	0
ARHGAP30	257106	-0.714	0.264	0.067	-0.036	-0.968	-0.343	-0.576	0.48	0.232	-0.363	0.3385	-0.191	0.047	-0.175	-0.6485	-0.334	0.911		ARHGAP27	-0.293833	-0.522778	0
ARHGAP31	57514	0.849	0.597	0.54	1.169	0.809	0.277	0.842	0.891	0.255	1.177	0.703	0.343	0.531	0.186	0.147	0.673	0.325		ARHGAP28	-0.0163125	0.0361667	0
ARHGAP32	9743	-1.326	-1.254	-0.059	-0.373	-0.214	-0.568	-2.028	-1.571	-0.209	0.29	-1.1235	0.723	-0.8715	-0.044	0.118	-0.014	-0.885		ARHGAP29	-0.0897083	0.121741	0
ARHGAP33	115703	-0.553	-0.2	0.181	-0.006	0.006	-0.285	-1.112	0.159	0.231	-0.925	-0.1805	-0.236	-0.104	-0.529	-0.3225	-0.172	-0.497		ARHGAP30	-0.280937	-0.0484722	0
ARHGAP35	2909	-0.241	0.409	-0.235	-1.324	-1.27	-0.399	-2.024	-1.169	-0.538	-0.557	-1.7955	-0.077	0.2045	-0.279	-0.4125	-0.822	-0.253		ARHGAP31	0.50225	0.322944	0
ARHGAP36	158763	-0.048	-0.287	-0.723	-0.422	-0.254	-0.013	0.537	-0.862	0.279	0.361	0.049	-0.051	0.358	-0.067	0.038	0.382	0.107		ARHGAP32	-0.789625	-0.383333	0
ARHGAP4	393	0.044	0.304	0.14	0.017	-0.161	-0.161	0.21	0.423	-0.295	-0.488	0.0025	0.032	0.1955	-0.132	0.0105	-1.035	0.024		ARHGAP33	-0.2575	-0.240917	0
ARHGAP40	343578	-0.493	0.137	-0.183	-1.706	0.118	-0.434	-1.327	-0.159	-0.733	-0.671	-1.021	-0.322	0.3095	-0.882	-0.5145	-0.575	-0.882		ARHGAP35	-0.69125	-0.500444	0
ARHGAP42	143872	-0.911	-0.718	-0.543	0.461	-0.269	-2.064	-0.307	0.167	-1.067	-0.685	-0.5995	-0.758	-0.839	-1.629	-0.358	0.085	0.022		ARHGAP36	-0.291375	0.170944	0
ARHGAP44	9912	-0.35	0.778	-0.002	-0.423	-0.41	0.055	-0.696	-0.008	0.065	0.023	0.3615	0.046	0.2085	0.004	-0.2795	-0.774	0.225		ARHGAP4	-0.0134375	-0.300639	0
ARHGAP45	23526	-1.333	-0.319	-0.833	-0.001	-0.74	-0.203	-0.139	0.44	-0.072	-0.601	-0.2955	-0.431	-0.7535	-1.216	-0.0815	0.143	-0.485		ARHGAP40	-0.477042	-0.484889	0
ARHGAP5	394	-0.101	0.742	0.446	0.003	0.172	-0.224	-1.128	-0.085	-0.492	-0.038	-0.1125	-0.233	-0.0205	-0.351	0.015	-1.784	-0.958		ARHGAP42	-0.539438	-0.43425	0
ARHGAP6	395	0.787	0.895	0.335	0.485	0.471	0.311	0.227	0.61	0.31	0.654	0.748	0.439	0.239	0.725	0.793	0.239	0.255		ARHGAP44	-0.193	-0.101389	0
ARHGAP8	23779	-0.112	-0.306	0.136	-0.849	-0.167	0.022	-0.127	0.237	-0.091	0.43	0.415	0.178	0.0045	-0.333	0.1265	-0.411	0.451		ARHGAP5	-0.0985833	-0.352148	0
ARHGAP9	64333	0.54	0.453	-0.049	0.11	0.438	-0.154	-0.622	0.822	-1.099	-0.396	-0.6	-0.293	0.186	-0.759	0.02	0.373	-0.435		ARHGAP6	0.322458	0.225074	0
ARHGDIA	396	-0.527	-0.323	-0.573	-0.162	-0.067	0.372	-1.336	-0.811	-0.445	0.255	-0.225	-0.867	-0.223	-0.192	-0.2885	-0.268	0.174		ARHGAP8	-0.191313	-0.0761111	0
ARHGDIB	397	0.255	0.103	0.045	0.026	0.149	0.193	-0.247	0.539	0.112	0.028	0.5665	0.134	0.2785	0.02	0.4295	0.602	0.317		ARHGAP9	0.06775	-0.250667	0
ARHGDIG	398	-0.095	-0.457	-0.865	-0.576	-0.062	0.002	-1.656	-0.225	-0.428	0.087	-0.126	-0.474	-0.387	-0.647	0.059	-0.493	0.022		ARHGDIA	-0.40175	-0.207278	0
ARHGEF1	9138	0.515	-0.09	0.163	-0.204	0.063	-0.405	-0.236	-0.125	0.575	1.281	-0.042	0.23	0.034	0.35	0.073	-0.021	-0.207		ARHGDIB	0.0267812	0.10125	0
ARHGEF10	9639	0.144	-0.264	-0.188	-0.428	-0.047	0.041	-0.167	-0.08	0.113	-0.859	-0.194	0.083	-0.04	-0.055	0.2405	0.049	-0.299		ARHGDIG	-0.453719	-0.290333	0
ARHGEF10L	55160	-0.374	0.313	0.147	-0.558	-0.043	-0.186	-0.304	0.098	0.11	-0.377	0.0605	0.189	0.2725	-0.099	0.28	0.275	0.147		ARHGEF1	-0.110417	0.0281481	0
ARHGEF11	9826	-0.653	-0.515	-0.728	-1.039	-0.501	-0.615	-0.235	-0.438	-1.099	-0.37	-0.844	-0.448	-0.526	-1.899	-1.702	-0.105	0.043		ARHGEF10	-0.173344	-0.0870833	0
ARHGEF12	23365	-0.278	-0.279	-0.15	0.16	-0.11	0.093	0.135	-0.235	-0.042	-0.206	0.0195	-0.102	-0.41	-0.504	-0.022	-0.644	0.199		ARHGEF10L	-0.178031	0.0131111	0
ARHGEF15	22899	0.103	0.425	-0.141	0.29	-0.389	0.25	-0.041	0.331	-0.357	0.92	0.0155	-0.839	0.17	-0.134	-0.5815	-0.209	0.097		ARHGEF11	-0.560333	-0.56037	0
ARHGEF16	27237	-0.103	-2.588	-2.172	-1.198	-1.437	-1.291	-1.477	1.148	-0.55	-0.633	-2.2545	-1.66	-1.5405	-1.469	-0.3315	-2.732	-2.88		ARHGEF12	-0.148562	-0.183639	0
ARHGEF17	9828	-2.367	-0.074	-0.864	-2.724	-0.718	-1.289	-1.086	-1.202	-1.836	-1.201	-0.707	-0.344	-0.2435	-0.512	-0.225	-1.354	-0.332		ARHGEF15	-0.00741667	0.0193333	0
ARHGEF18	23370	-0.289	0.608	-0.012	0.279	-0.144	-0.093	-1.738	-0.116	-0.993	-1.411	0.276	-0.018	-0.101	-1.31	0.077	0.586	1.019		ARHGEF16	-0.987125	-0.813074	0
ARHGEF19	128272	0.532	0.193	-0.339	-1.142	-0.651	-0.466	-0.646	0.303	0.011	0.219	0.7305	0.177	-0.28	0.171	-0.1095	0.568	-0.481		ARHGEF17	-1.13	-0.665889	0
ARHGEF2	9181	-0.293	-0.372	0.061	-0.29	-0.204	-0.377	-0.297	0.055	-2.285	0.191	-1.298	-0.089	-0.2235	-0.684	-1.0005	0.097	-0.061		ARHGEF18	-0.227594	-0.24475	0
ARHGEF25	115557	-0.033	0.455	0.008	-1.085	-0.038	-0.085	-0.264	-0.154	-0.106	-0.525	-0.1095	0.009	-0.1355	-0.382	-0.079	-0.279	-0.055		ARHGEF19	-0.304938	-0.0478056	0
ARHGEF26	26084	0.271	0.52	-0.181	-0.375	-0.028	-0.082	-1.836	-0.892	-0.027	0.502	0.2285	0.133	0.1	-0.046	0.31	-0.048	0.201		ARHGEF2	-0.253969	-0.346444	0
ARHGEF28	64283	0.032	0.395	-0.211	-0.171	0.184	-0.271	0.252	-0.375	-0.391	-0.104	1	-0.09	0.247	-0.261	-0.306	-0.204	0.428		ARHGEF25	-0.201417	-0.206741	0
ARHGEF3	50650	-0.628	0.361	0.268	-0.069	-0.018	0.031	0.283	0.338	-0.329	0.211	-0.688	-0.081	0.0835	-0.462	0.2925	0.066	-0.077		ARHGEF26	-0.322469	0.04875	0
ARHGEF33	100271715	-0.369	0.554	-0.986	-0.256	-0.237	-0.208	-0.031	-0.537	-0.315	-0.14	-0.6495	0.193	-0.219	0.22	-0.4505	-0.41	-0.216		ARHGEF28	-0.110292	0.00248148	0
ARHGEF35	445328	-0.3	-1.711	-1.117	-1.933	-0.659	-1.567	-1.534	-1.245	-0.46	-2.963	-0.3015	-1.538	-0.4545	-1.34	-0.8065	-1.181	0.153		ARHGEF3	-0.0396562	-0.0919444	0
ARHGEF37	389337	0.344	-0.024	-0.176	-0.062	0.128	0.051	-0.226	-0.957	-0.236	0.547	-0.0735	-0.085	-0.3695	-0.175	-0.101	-0.694	0.742		ARHGEF33	-0.307906	-0.213333	0
ARHGEF38	54848	0.441	0.87	-0.001	0.223	0.451	-0.148	-0.501	-0.743	-0.057	0.186	-0.389	0.547	0.294	0.219	-0.0135	-0.08	0.209		ARHGEF35	-1.06881	-0.809972	0
ARHGEF39	84904	-0.643	0.835	-0.759	-0.524	-0.151	-0.199	-0.685	-1.028	-0.331	-0.567	-0.9355	-0.827	-0.2945	-0.957	-0.2205	-0.51	-0.914		ARHGEF37	-0.1625	0.0325185	0
ARHGEF4	50649	0.591	0.553	0.46	0.131	0.608	0.018	0.089	-0.023	-0.159	0.697	0.1715	0.02	-0.092	-0.236	0.5045	0.128	-1.005		ARHGEF38	-0.0239687	0.0273333	0
ARHGEF40	55701	-0.201	0.49	-0.038	0.817	0.258	-0.638	0.565	0.034	-0.476	-0.597	-1.0475	0.107	0.134	0.022	0.459	0.622	0.081		ARHGEF39	-0.408188	-0.514389	0
ARHGEF5	7984	-0.627	-0.617	-0.657	-0.11	0.149	-1.018	-0.359	-0.894	-1.249	-2.22	-0.0105	-1.006	-0.155	-0.62	-0.596	0.353	0.192		ARHGEF4	0.16075	-0.055037	0
ARHGEF6	9459	0.754	0.81	-1.201	0.227	0.192	0.275	0.008	0.911	-0.172	0.278	-0.286	0.065	-0.1985	-0.054	0.104	-1.077	0.501		ARHGEF40	0.0155625	-0.0388333	0
ARHGEF7	8874	-0.168	0.852	-0.475	0.331	0.063	0.049	0.349	-0.044	-0.08	0.28	0.269	0.075	-0.051	-0.402	0.1285	-0.443	-0.3		ARHGEF5	-0.503594	-0.527861	0
ARHGEF9	23229	0.909	-0.123	-0.049	0.462	0.719	0.14	0.234	0.383	0.11	0.905	0.6555	0.514	0.0425	0.102	0.4345	0.445	0.166		ARHGEF6	0.09725	0.0494444	0
ARID1A	8289	-0.348	-2.158	-0.936	-1.214	-1.41	-1.487	0.41	-1.067	-0.963	-2.495	-1.544	-3.198	-0.4975	-2.689	-2.199	-3.51	-1.718		ARHGEF7	-0.0094375	-0.14	0
ARID1B	57492	0.766	-0.591	0.458	0.214	-0.007	-0.061	0.661	-0.387	-1.281	-0.16	-0.1035	-0.595	-0.1715	-0.167	-0.137	-0.734	-0.375		ARHGEF9	0.190406	0.143806	0
ARID2	196528	-0.054	-0.767	-1.748	-0.291	-0.228	-1.099	-0.168	-0.676	-2.47	-2.009	0.684	-1.988	-1.1115	-2.089	-1.364	-0.738	0.244		ARID1A	-0.904625	-1.60544	1
ARID3A	1820	-2.422	-2.792	-1.357	-0.753	-0.906	-1.019	-2.262	0.545	-0.101	-1.655	-1.48	-2.302	-0.3805	-1.119	-0.437	-1.062	-0.346		ARID1B	0.033375	-0.266222	0
ARID3B	10620	-0.959	-2.612	-0.697	-1.657	-0.395	-0.485	-1.862	-0.929	-0.499	-0.623	-1.126	-1.316	-0.5285	-0.389	-1.258	-0.52	-0.365		ARID2	-0.600687	-0.809139	0
ARID3C	138715	-0.028	0.27	-0.791	-0.403	-0.447	-0.035	0.286	0.052	0.033	-0.825	-0.8225	-0.074	-0.677	-0.045	0.296	0.416	-0.71		ARID3A	-1.164	-0.735417	0
ARID4A	5926	-0.625	1.26	-0.036	0.688	-0.581	-0.212	-1.112	-0.77	-0.48	0.771	0.68	0.78	0.2475	0.691	-0.552	-0.187	-0.188		ARID3B	-0.991042	-0.507667	0
ARID4B	51742	-0.351	1.45	0.431	0.21	-0.3	-0.094	0.183	-0.844	-0.198	-0.15	-0.365	-0.416	-0.341	1.817	0.028	-0.931	0.438		ARID3C	-0.206958	-0.339444	0
ARID5A	10865	-0.495	-1.496	0.022	0.642	-0.35	-0.536	-0.557	0.105	-0.371	-0.039	-0.7795	-0.529	0.0895	-0.267	-0.2305	0.83	-0.41		ARID4A	-0.236844	0.0128333	0
ARID5B	84159	-0.091	-0.022	-0.246	0.353	0.198	0.344	0.232	-0.027	-0.348	0.012	-0.1235	0.287	0.254	0.583	0.0895	0.287	0.381		ARID4B	-0.035375	-0.0180833	0
ARIH1	25820	-1.063	-1.233	-4.166	-2.957	-0.553	-2.769	-3.032	0.922	-2.107	-2.583	-0.219	0.053	-2.0385	-1.871	-2.5115	-1.49	-2.03		ARID5A	-0.339938	-0.124333	0
ARIH2	10425	0.267	0.919	0.042	0.129	0.5	-0.344	-0.393	-0.118	-0.002	0.053	0.0375	0.501	0.079	-0.191	0.8495	-0.715	-0.399		ARID5B	-0.009125	0.0729167	0
ARIH2OS	646450	-1	-1.002	-0.605	-1.436	-0.533	-0.485	-1.641	-1.615	-0.473	-1.454	-0.9505	-0.158	-1.448	-2.225	-0.5385	-0.918	-0.751		ARIH1	-1.59667	-1.998	0
ARL1	400	-0.068	-0.437	-0.719	0.698	-0.002	-1.346	0.133	0.16	-1.16	0.568	0.609	0.225	0.366	0.247	-0.4985	-0.76	0.777		ARIH2	0.00666667	-0.0990741	0
ARL10	285598	0.024	0.349	-0.254	0.412	-0.64	-0.061	-1.827	-0.359	-0.705	-0.363	-0.6485	-0.865	-0.356	-0.303	-0.731	0.196	-0.069		ARIH2OS	-0.885708	-0.936519	0
ARL11	115761	1.974	0.255	-1.16	0.029	0.184	-0.47	-0.018	-0.038	-0.252	-0.327	-0.687	0.139	0.0895	-0.077	-0.5205	0.426	-0.038		ARL1	-0.2705	-0.0224444	0
ARL13A	392509	0.118	-0.467	-0.4	0.171	0.067	-0.119	-0.094	-0.501	0.16	-1.321	-0.637	0.367	-0.7685	-0.726	0.2635	-0.128	-0.691		ARL10	-0.307531	-0.321722	0
ARL13B	200894	-0.293	0.511	-0.088	0.037	0.079	0.046	0.046	-0.143	-0.111	-0.338	-0.005	-0.031	0.032	-0.194	0.1425	0.086	-0.055		ARL11	-0.01125	-0.0466111	0
ARL14	80117	-0.216	0.359	0.076	0.158	-0.495	0.088	-0.082	-0.094	0.054	0.124	-0.1765	-0.343	0.0845	0.153	0.199	0.319	0.071		ARL13A	-0.199167	-0.402333	0
ARL14EP	120534	0.157	-0.13	-0.092	0.508	-0.694	-0.122	-0.245	0.19	-0.058	-1.328	-0.7475	0.002	-0.6795	-0.191	-0.8185	-0.761	-0.67		ARL13B	-0.0729375	-0.064	0
ARL14EPL	644100	0.383	1.513	0.034	-0.205	0.194	-0.012	0.286	-0.741	0.296	0.129	0.046	-0.249	0.293	0.419	0.297	0.541	-0.554		ARL14	-0.109844	0.06775	0
ARL15	54622	0.455	1.166	-0.309	0.684	0.077	-0.154	-0.235	-0.009	0.257	0.054	0.027	0.74	-0.425	1.239	-0.079	0.567	0.521		ARL14EP	-0.129312	-0.477528	0
ARL16	339231	0.089	-0.055	0.099	-0.927	0.27	-0.03	-0.455	-0.207	0.13	-0.709	0.4525	-0.18	-0.0815	-0.189	0.04	0.292	-0.357		ARL14EPL	0.046875	0.0857037	0
ARL17A	51326	-1.048	-1.368	-0.95	-1.503	-1.333	-0.978	-0.782	-1.66	-0.7	-1.593	-1.445	-1.1	-1.3445	-0.636	-1.1695	-1.798	-1.193		ARL15	0.0655833	0.23663	0
ARL17B	100506084	-1.208	0.549	-0.491	0.09	-0.989	-1.289	-0.28	-0.757	-0.94	-1.627	-0.201	-1.321	-0.61	-0.345	-1.3455	-0.528	-0.259		ARL16	-0.190531	-0.11725	0
ARL2	402	-2.458	-1.589	-2.002	-0.303	-1.587	-3.115	-1.907	-0.817	-2.672	-3.055	-0.672	-2.036	-1.726	-1.831	-3.044	-1.856	-1.432		ARL17A	-1.03446	-1.233	0
ARL2BP	23568	-0.773	0.729	-0.405	-0.285	-0.242	-0.224	-0.418	-0.637	-0.52	0.187	-0.76	-0.135	-0.244	-0.399	-0.4895	-0.24	-0.209		ARL17B	-0.559875	-0.686556	0
ARL3	403	-0.328	0.467	-0.264	0.27	-0.011	-0.089	-0.855	0.303	-0.28	-0.05	0.589	-0.803	-0.248	-0.35	-0.0095	0.408	-0.245		ARL2	-1.50328	-2.09247	1
ARL4A	10124	-0.613	-0.044	-0.223	-1.237	-1.095	-0.483	-0.295	-0.847	-1.637	-0.446	-1.1205	-1.067	-0.357	-0.121	-0.3205	0.241	-0.439		ARL2BP	-0.322656	-0.260333	0
ARL4C	10123	0.29	0.827	-0.42	-0.181	-0.646	-0.166	-0.492	-0.969	-0.064	-0.263	-0.462	0.14	-0.009	-0.25	0.061	-0.21	0.577		ARL3	-0.14075	0.0551389	0
ARL4D	379	-0.442	-0.663	-0.874	-0.276	-0.009	-0.347	-0.555	-0.094	0.055	-0.21	-0.422	0.004	-0.8745	-1.115	-0.598	0.105	-0.675		ARL4A	-0.569469	-0.365694	0
ARL5A	26225	-0.404	-0.351	-0.39	0.078	-0.136	-0.227	-0.809	0.392	-0.28	-0.3	-0.778	-0.105	-0.1175	-0.315	0.138	-0.381	-0.059		ARL4C	-0.263594	-0.170528	0
ARL5B	221079	-0.51	0.266	-0.084	0.535	-0.432	0.053	-0.61	-0.777	-0.559	0.342	-1.052	0.119	-0.0065	-0.597	-0.4445	0.031	0.449		ARL4D	-0.407375	-0.695444	0
ARL5C	390790	-0.451	-2.105	-1.04	-0.226	-1.174	-0.329	-3.322	-0.264	-0.096	-0.667	-0.7665	-0.143	-0.256	0.414	-0.3835	-0.568	-0.756		ARL5A	-0.267219	-0.159111	0
ARL6	84100	0.128	0.494	0.172	0.543	0.124	0.204	0.362	-0.088	-0.061	-0.044	0.1135	0.091	0.189	-0.137	0.234	0.186	-0.269		ARL5B	-0.238656	-0.029	0
ARL6IP1	23204	-1.013	0.972	-0.735	0.087	0.003	-0.276	-0.683	-0.612	-1.606	-0.989	-0.009	-1.181	-0.331	-0.685	-0.805	-0.314	-0.28		ARL5C	-0.923687	-0.389778	0
ARL6IP4	51329	-0.167	0.128	-0.275	-0.865	-0.076	-0.148	-0.978	-0.601	-0.836	-1.249	-0.1575	-0.208	-0.086	-0.182	0.1055	0.102	-1.34		ARL6	0.1035	-0.0270278	0
ARL6IP5	10550	0.029	-0.933	-0.008	0.234	-0.228	-0.207	-0.738	0.146	0.059	0.288	0.319	-0.182	0.012	0.036	0.2615	0.037	-0.18		ARL6IP1	-0.329906	-0.438556	0
ARL6IP6	151188	-0.31	-0.649	-0.538	-0.57	-0.166	-0.391	-0.552	-1.025	-0.096	-0.436	0.0015	-0.083	0.337	-0.132	0.077	-0.262	-0.451		ARL6IP4	-0.3695	-0.3005	0
ARL8A	127829	-1.358	-0.805	-1.242	-0.912	-0.709	-0.351	-3.468	-0.851	-0.435	-0.671	-0.944	-0.463	-0.037	-0.827	-1.216	-0.376	-0.497		ARL6IP5	-0.238156	0.0386389	0
ARL8B	55207	0.256	0.365	-0.197	0.645	-0.004	-0.547	0.159	0.329	-0.798	0.596	0.0605	-0.225	-0.528	-1.252	-0.348	0.436	0.335		ARL6IP6	-0.491281	-0.163917	0
ARL9	132946	0.012	0.24	-0.109	-0.317	-0.063	-0.207	0.399	0.786	-0.374	-0.461	-0.563	0.124	-0.301	0.339	-0.2595	-0.356	0.218		ARL8A	-1.01946	-0.43237	0
ARMC1	55156	0.348	-0.324	-0.079	0.618	-0.072	-0.003	-0.107	0.36	-0.348	0.355	0.15	0.394	0.5055	-0.028	0.0065	0.093	0.156		ARL8B	-0.00434375	-0.437611	0
ARMC10	83787	-0.728	-0.878	-0.143	-1.402	-0.447	-0.53	-1.339	-0.831	-0.566	-2.195	-1.0415	-0.231	-0.476	-1.491	-0.5265	-0.912	-0.585		ARL9	-0.0255937	-0.117917	0
ARMC12	221481	0.002	-0.707	-0.769	-0.09	-0.558	-0.063	-0.618	-0.721	-0.481	-0.863	0.122	-0.523	-0.7195	-0.056	-0.126	-0.851	-0.299		ARMC1	-0.007125	-0.139778	0
ARMC2	84071	0.042	0.167	-0.093	0.06	0.181	-0.065	0.294	-0.444	-0.305	0.147	-0.322	0.153	-0.3525	0.189	0.0655	-0.524	0.235		ARMC10	-0.689375	-0.714389	0
ARMC3	219681	-0.523	0.046	-0.861	-0.129	-0.079	-0.292	0.217	-0.141	-0.229	-0.017	-0.42	0.31	-0.03	-0.227	-0.2745	-0.205	0.194		ARMC12	-0.42175	-0.469926	0
ARMC4	55130	0.16	0.369	0.296	-0.282	0.575	0.129	-0.7	0.213	-0.041	0.215	0.0615	0.376	0.324	0.297	0.105	0.059	-0.056		ARMC2	-0.0730312	-0.114806	0
ARMC5	79798	0.425	-0.054	-1.507	-1.079	-0.341	-0.674	0.128	-0.819	-2.047	-0.098	-1.191	-0.084	0.632	-1.269	-0.236	-1.476	-0.626		ARMC3	-0.276969	-0.102639	0
ARMC6	93436	-0.964	0.108	-0.157	0.125	-0.759	-0.257	-1.468	0.1	-0.616	-0.143	-0.062	-0.486	-0.1035	0.071	-0.062	-0.328	-0.48		ARMC4	0.0035	0.144417	0
ARMC7	79637	-2.19	-2.878	-3.866	-4.361	-2.574	-3.496	-0.449	-4.563	-2.581	-2.983	-1.913	-0.352	-1.8995	-2.449	-2.1915	-1.57	-2.74		ARMC5	-0.485542	-0.75263	0
ARMC8	25852	-0.202	0.067	-0.75	-0.615	0.254	-0.171	-0.702	-0.693	-0.073	-0.683	-0.1205	-0.544	-0.007	0.077	-0.238	-0.307	-0.004		ARMC6	-0.412583	-0.230259	0
ARMC9	80210	-0.116	0.271	-0.134	0.212	-0.276	-0.377	-2.429	-0.825	-0.481	0.236	0.1855	-0.512	-0.176	-0.209	-0.1575	-0.403	0.224		ARMC7	-2.53603	-2.20864	0
ARMCX1	51309	0.994	0.354	-2.94	-1.204	-2.722	0.41	-1.402	0.15	-1.221	-3.279	-1.095	0.5	-2.1815	-1.298	-0.9945	-0.339	-2.901		ARMC8	-0.358656	-0.166306	0
ARMCX2	9823	0.022	1.039	-0.244	-0.343	0.222	-0.407	0.559	-0.306	0.106	0.071	-0.2175	0.228	0.439	0.116	-0.0445	0.364	0.537		ARMC9	-0.431187	-0.111028	0
ARMCX3	51566	0.07	-0.207	-0.583	-0.726	-0.005	-0.177	0.045	-0.329	-0.083	-0.542	-0.176	-0.125	0.075	-0.063	-0.567	-0.555	-0.429		ARMCX1	-0.720333	-1.36844	0
ARMCX4	100131755	0.087	0.284	-0.395	0.446	0.159	0.234	0.187	0.527	-0.641	0.708	0.599	0.526	0.192	0.093	-0.328	0.212	0.447		ARMCX2	-0.0545312	0.141972	0
ARMCX5	64860	-0.121	0.374	-0.396	-0.463	0.293	-0.109	0.235	-0.402	0.171	-0.047	-0.3625	0.076	0.2035	-0.259	0.2015	0.472	0.89		ARMCX3	-0.272688	-0.214611	0
ARMCX5-GPRASP2	100528062	0.915	0.817	-0.367	0.444	-0.027	0.187	0.378	-0.063	0.048	0.347	0.124	0.132	0.2895	0.304	0.323	-0.056	0.042		ARMCX4	0.0596667	0.0558889	0
ARMCX6	54470	-0.707	-0.647	-1.424	-0.59	-1.367	-0.414	-1.191	-1.204	-0.402	-0.665	-0.5785	-0.759	-0.7305	-0.355	-0.8555	-0.307	-0.634		ARMCX5	-0.149812	0.132111	0
ARMS2	387715	0.349	0.308	-0.015	-0.281	-0.073	0.211	-0.104	0.266	0.5	0.754	0.281	0.122	0.478	-1.114	0.017	0.311	-0.139		ARMCX5-GPRASP2	0.134792	0.136444	0
ARMT1	79624	0.624	1.144	0.635	0.569	0.138	0.206	0.668	0.002	0.334	0.269	0.5035	0.432	0.2425	0.038	0.2595	-0.25	-0.049		ARMCX6	-0.831833	-0.350556	0
ARNT	405	-0.381	1.767	0.029	-0.066	-0.222	-0.792	-1.882	-0.623	-2.759	0.121	-0.4445	0.918	-1.153	-0.952	-0.536	-0.339	-0.13		ARMS2	-0.0146875	0.0571111	0
ARNT2	9915	-0.143	0.083	-0.224	-0.352	0.125	0.007	-0.203	-0.068	0.05	0.59	-0.1275	0.238	0.0145	0.642	0.0925	-0.744	0.442		ARMT1	0.302156	0.0651389	0
ARNTL	406	0.498	0.647	-0.032	0.06	0.215	0.046	-0.636	-0.855	0.3	0.056	-0.1215	0.267	0.144	0.258	0.5445	-0.621	0.183		ARNT	-0.316542	-0.635185	0
ARNTL2	56938	0.21	-0.405	0.349	0.267	0.017	0.228	0.262	-0.445	0.066	0.407	0.061	-0.034	0.017	-1.141	-0.062	-0.571	0.117		ARNT2	-0.159719	0.0595833	0
ARPC1A	10552	0.149	-0.381	-0.887	-1.958	-0.346	-0.566	-0.175	-1.551	-2.893	-0.651	-1.1345	-0.445	-0.589	-0.777	-0.4945	-1.179	-0.347		ARNTL	-0.0796875	0.0463889	0
ARPC1B	10095	-0.175	0.004	0.265	-1.456	-0.063	0.023	-0.854	-0.406	-0.056	-0.023	-0.259	-0.056	0.1135	-0.223	-0.358	-0.24	-0.393		ARNTL2	-0.0218125	-0.0771389	0
ARPC2	10109	-0.841	-0.18	-0.948	-0.464	-0.59	-0.786	-0.187	0.092	-1.447	-1.007	-0.1755	-0.623	-0.811	-0.099	-0.379	-0.017	0.099		ARPC1A	-0.642688	-0.807889	0
ARPC3	10094	-1.666	-0.313	-1.437	-0.152	-0.554	-2.335	-0.513	-1.062	-1.783	-1.754	-1.031	-1.493	-1.9035	-1.355	-1.7195	-0.623	-1.19		ARPC1B	-0.328344	-0.160056	0
ARPC4	10093	-0.984	-0.295	-1.134	-0.298	-0.663	-1.989	-0.144	-1.124	-1.927	-1.844	-0.5225	-0.52	-1.733	-0.666	-0.576	-0.41	-0.094		ARPC2	-0.496833	-0.604667	0
ARPC4-TTLL3	100526693	0.339	-0.123	-0.274	0.209	0.43	-0.289	-0.83	-0.165	-0.154	-0.218	-0.23	0.602	-0.052	-0.729	-0.383	-0.59	-0.52		ARPC3	-0.9345	-1.3237	0
ARPC5	10092	-0.322	-0.145	-0.408	-0.144	0.272	-0.068	-0.487	-0.949	-0.389	-0.161	-0.2595	0.18	-0.202	-0.676	-0.4265	-0.013	-0.264		ARPC4	-0.784219	-1.19072	0
ARPC5L	81873	-0.068	-0.798	0.235	-0.752	-0.332	-0.56	-1.629	-0.376	-0.111	-0.792	-0.347	-0.549	-0.001	-0.09	0.0545	-0.231	-0.436		ARPC4-TTLL3	-0.144719	-0.248528	0
ARPIN	348110	0.163	-0.324	-0.037	-0.626	0.047	-0.017	-0.616	0.298	-0.127	0.574	-0.3175	-0.012	0.036	-0.156	0.255	0.056	0.181		ARPC5	-0.299063	-0.331833	0
ARPP19	10776	-0.632	-0.4	-0.265	-0.443	0.283	-0.412	-0.718	0.121	-0.72	-0.434	0.4175	-0.318	-0.018	-0.538	0.1385	0.558	-0.103		ARPC5L	-0.483781	-0.306139	0
ARPP21	10777	0.08	0.266	0.036	-0.073	-0.295	0.215	-0.458	0.556	0.198	-0.19	-0.475	0.159	0.325	-0.039	0.4755	0.113	0.287		ARPIN	-0.1805	-0.0133704	0
ARR3	407	0.45	0.199	-0.123	-0.506	-0.695	0.021	-0.573	-0.18	-0.125	0.267	-0.3875	0.038	0.142	0.197	-0.215	-0.379	-0.179		ARPP19	-0.3275	-0.136694	0
ARRB1	408	-1.42	0.179	0.112	-1.577	-0.475	-0.652	-0.012	-0.335	-0.58	-0.308	-0.129	-0.578	-0.5475	-0.077	-0.258	0.437	0.084		ARPP21	-0.049125	0.0242222	0
ARRB2	409	-0.609	0.323	-0.542	0.452	0.055	-0.254	-0.579	0.506	0.456	-0.27	0.215	0.536	0.211	-0.299	-0.0215	0.451	0.266		ARR3	-0.215813	-0.0228889	0
ARRDC1	92714	-0.14	-0.411	-0.644	-0.709	-1.278	-0.352	-2.018	0.066	-1.998	-1.464	-0.514	-0.176	-0.056	-0.572	0.1635	-0.74	-2.164		ARRB1	-0.516792	-0.227778	0
ARRDC2	27106	-0.898	-0.171	-0.288	-0.185	-0.378	0.013	0.155	-0.223	-0.254	-0.342	0.097	-0.635	-0.4415	-0.251	-0.155	-0.234	0.104		ARRB2	-0.165167	0.0861111	0
ARRDC3	57561	0.687	0.421	-0.049	-0.336	0.798	-0.177	-0.23	0.33	0.158	-0.793	0.043	0.727	0.439	-0.596	0.936	-0.031	0.27		ARRDC1	-0.616125	-0.8375	0
ARRDC4	91947	0.005	-0.74	0.104	-0.113	-0.245	-0.147	-1.104	-0.577	-0.075	0.163	-0.6225	0.266	0.05	0.285	0.214	-0.001	0.093		ARRDC2	-0.288219	-0.166556	0
ARRDC5	645432	-0.04	-0.188	-1.289	-0.132	-0.596	-0.312	-0.652	-0.686	-0.539	-0.92	-0.671	-0.355	-0.5985	-0.054	-0.369	-0.957	-1.373		ARRDC3	0.0622917	-0.00251852	0
ARSA	410	-0.722	-0.249	-0.47	0.266	-0.052	0.098	-0.649	-0.063	-0.119	0.464	-0.242	-0.106	0.0235	-0.752	-0.315	-0.179	-0.587		ARRDC4	-0.33925	0.0586389	0
ARSB	411	-0.711	-0.944	-0.813	-0.03	-0.451	-0.588	-0.462	-0.891	-0.583	-0.614	0.361	-0.378	-0.311	-0.597	-0.3685	-0.534	-0.184		ARRDC5	-0.474625	-0.520222	0
ARSD	414	0.293	0.215	0.2	0.382	-0.598	0.283	-0.381	-0.138	0.303	0.457	-0.1685	0.017	-0.091	-0.507	0.085	0.154	0.072		ARSA	-0.265167	-0.142852	0
ARSE	415	0.918	0.639	0.202	-1.156	0.007	0.157	-0.394	0.598	0.152	0.697	-0.278	0.129	0.0755	0.019	-0.0145	0.34	0.405		ARSB	-0.570583	-0.391704	0
ARSF	416	0.203	0.151	0.115	0.204	-0.072	-0.009	0.181	-0.001	-0.043	-0.223	-0.1495	0.188	-0.303	-0.038	0.107	0.39	0.248		ARSD	-0.0506875	0.0834444	0
ARSG	22901	0.098	-0.574	-0.073	-0.047	0.227	-0.013	-0.832	0.466	0.041	0.074	0.5775	-0.125	0.2695	-0.071	0.0755	0.071	-0.036		ARSE	0.0225313	0.178361	0
ARSH	347527	0.361	0.574	-0.412	0.31	-0.209	0.238	0.116	-0.301	0.141	0.187	0.3185	0.504	0.2235	0.458	0.318	-0.086	-0.153		ARSF	-0.00928125	0.0245	0
ARSI	340075	-0.004	0.279	0.167	0.047	0.463	-0.089	0.029	-0.404	-0.165	0.125	-0.3235	0.239	0.084	0.197	-0.0605	0.28	-0.109		ARSG	-0.142375	0.0859722	0
ARSJ	79642	-0.554	0.092	0.451	-0.325	0.514	-0.704	-0.973	-1.853	-0.921	-0.627	-1.7135	-0.849	-0.041	-0.454	-1.271	-1.887	0.107		ARSH	-0.0216562	0.108333	0
ARSK	153642	-0.181	-0.148	0.08	0.529	0.347	-0.594	-1.224	-0.364	-0.095	0.281	0.01	0.03	0.056	0.131	0.146	-0.315	0.056		ARSI	-0.035	0.0278056	0
ART1	417	-0.672	-0.134	-0.075	-0.609	1.884	-0.512	-0.634	-1.863	-0.598	-1.443	-0.4855	-0.487	-0.6355	-0.557	-0.1125	-0.751	0.326		ARSJ	-0.40475	-0.510139	0
ART3	419	-0.243	-0.222	-0.142	-0.069	-0.182	-0.135	-0.964	0.035	-0.431	0.131	0.1115	0.156	-0.082	-0.151	-0.6335	0.417	-0.68		ARSK	-0.232417	-0.0112222	0
ART4	420	-0.454	0.529	-0.247	0.139	-0.336	0.127	-0.61	-0.42	-0.411	-0.358	0.1955	-0.418	-0.43	-0.585	-0.122	-0.182	-0.688		ART1	-0.327083	-0.634917	0
ART5	116969	0.934	0.711	0.416	0.616	0.81	0.114	0.304	0.978	0.067	0.115	0.5935	0.236	-0.05	-0.095	0.1115	0.804	0.652		ART3	-0.267	-0.256083	0
ARTN	9048	-0.311	2.107	-1.885	1.283	0.748	-1.469	-0.225	1.045	-1.383	-2.419	-2.772	-0.482	0.508	-1.439	-0.763	-1.288	0.119		ART4	-0.213594	-0.406028	0
ARV1	64801	-0.548	-0.158	-1.905	-0.645	-0.364	-0.358	-0.886	-2.106	0.156	-1.402	-0.0485	-0.346	-0.5205	0.205	-0.004	-0.433	-1.192		ART5	0.39675	0.114148	0
ARVCF	421	-0.468	0.775	0.059	0.944	-0.229	0.339	-0.457	0.263	0.28	-0.685	0.315	-0.157	0.0435	0.532	-0.2005	0.843	0.547		ARTN	-0.035375	-0.719852	1
ARX	170302	0.499	0.099	0.056	0.888	-0.177	0.488	0.466	-0.519	0.621	0.357	-0.0155	0.382	0.2325	0.146	0.183	-0.239	0.117		ARV1	-0.776042	-0.463333	0
AS3MT	57412	0.04	0.07	-0.785	0.674	-0.267	-0.003	-0.653	0.095	0.146	0.208	0.123	0.015	0.37	-0.015	-0.164	-0.781	-0.56		ARVCF	0.0284687	0.0461111	0
ASAH1	427	-0.077	-0.362	0.294	0.353	0.272	0.206	0.254	0.085	0.191	0.256	0.1515	0.07	-0.0945	-0.209	0.0665	-0.137	0.187		ARX	0.101313	0.147944	0
ASAH2	56624	0.024	1.137	-0.059	-0.363	-0.438	0.109	0.721	-0.108	-0.372	-0.087	-0.8665	0.444	0.447	0.742	-0.2255	-1.167	-0.201		AS3MT	-0.170563	-0.0285278	0
ASAH2B	653308	-0.578	0.096	-0.06	-0.416	-0.216	-0.169	0.024	-0.35	-0.25	0.828	-0.946	0.804	-0.8855	-0.297	-0.136	-0.774	0.153		ASAH1	0.0251875	-0.0808056	0
ASAP1	50807	0.051	-0.7	0.128	0.262	-0.245	-0.25	-0.297	-0.108	-0.326	0.52	0.288	-0.573	0.1255	-0.965	-0.1245	-0.748	0.028		ASAH2	-0.0034375	-0.0496111	0
ASAP2	8853	-0.6	-1.931	-0.594	-1.077	-0.09	-0.066	0.103	-0.781	-2.509	-0.792	-0.3665	-0.41	0.2455	-0.671	-0.117	-1.95	-1.449		ASAH2B	-0.256062	-0.280667	0
ASAP3	55616	-0.008	0.429	-0.614	-0.888	-0.54	-0.297	-0.424	-0.673	-0.888	0.043	-0.328	0.035	-0.042	-0.133	-0.2345	0.02	-0.546		ASAP1	-0.189906	-0.0811944	0
ASB1	51665	0.276	0.586	0.144	0.295	-0.001	-0.1	-0.102	0.415	0.109	-0.503	-0.2495	0.423	-0.145	-0.013	-0.037	-0.01	-0.205		ASAP2	-0.559906	-0.724361	0
ASB10	136371	-0.06	-0.3	-0.04	-0.033	-0.736	-0.43	-2.716	0.073	0.04	0.242	-0.244	0.003	0.142	-0.793	0.061	0.037	-0.222		ASAP3	-0.388542	-0.437444	0
ASB11	140456	0.35	0.553	0.479	0.119	0.095	0.283	-0.092	0.393	-0.026	0.319	0.5495	0.402	0.1825	0.387	0.143	0.446	-0.219		ASB1	0.0579687	-0.109361	0
ASB12	142689	0.472	0.495	-0.285	0.085	-0.041	0.098	0.183	-0.07	0.15	0.21	-0.1565	0.389	0.368	0.159	-0.1785	-0.415	-0.347		ASB10	-0.482833	-0.130407	0
ASB13	79754	-0.178	0.841	-0.124	0.818	-0.035	0.206	0.738	0.299	0.131	0.55	0.311	0.185	0.332	-0.041	-0.4345	-0.198	0.045		ASB11	0.136188	0.107417	0
ASB14	142686	0.211	0.683	-0.075	1.054	0.185	-0.157	-0.279	0.125	-0.216	0.149	-0.1905	0.368	-0.0035	0.388	0.2695	-0.187	0.286		ASB12	0.004375	0.00530556	0
ASB15	142685	0.491	0.162	0.37	-0.276	-0.06	-0.009	0.104	0.47	0.032	0.113	0.59	0.012	0.2855	-0.105	0.1885	0.062	0.018		ASB13	0.147156	0.0683056	0
ASB16	92591	-0.32	-0.294	-0.051	-1.785	0.311	-0.501	-0.272	-0.401	-0.699	-1.04	-0.1815	-0.43	0.212	0.127	-0.2515	-1.119	-0.822		ASB14	0.0775312	0.0297778	0
ASB17	127247	0.768	-0.841	0.236	0.257	-0.07	0.301	0.099	-0.103	-0.09	0.608	0.3585	-0.24	0.1855	0.065	0.4375	1.102	0.809		ASB15	0.0430312	0.0258056	0
ASB18	401036	0.164	0.553	-0.137	-0.286	-0.47	-0.124	0.056	-0.458	0.019	0.251	-0.269	-0.021	-0.289	-0.513	0.101	-0.029	0.073		ASB16	-0.4055	-0.428222	0
ASB2	51676	0.162	1.119	0.859	0.024	0.096	-0.134	-0.005	0.799	0.187	-0.994	-0.158	0.617	0.396	0.522	0.541	0.054	1.17		ASB17	0.005	0.285722	0
ASB3	51130	-0.226	0.324	-0.462	-0.517	-0.305	-0.777	-0.672	-1.075	-0.106	-1.958	-0.5835	0.076	-1.244	-1.992	-0.4455	-0.81	-0.874		ASB18	-0.161031	-0.147139	0
ASB4	51666	0.559	-0.044	0.387	1.23	0.333	0.095	0.194	0.278	0.233	0.271	0.349	0.454	0.3275	0.128	0.546	-0.625	0.073		ASB2	0.192937	0.150444	0
ASB5	140458	0.176	0.152	0.076	0.595	-0.175	0.2	0.444	-0.118	0.198	0.551	0.2845	0.319	0.096	-0.231	-0.1605	0.482	0.073		ASB3	-0.460792	-1.05015	0
ASB6	140459	0.18	0.041	-0.099	-0.675	0.257	-0.559	-0.442	-1.302	-0.816	-0.581	-0.0275	-0.095	-0.12	-0.167	0.0535	-0.908	-0.526		ASB4	0.2205	0.049963	0
ASB7	140460	0.355	-0.494	0.133	0.244	0.65	-0.016	0.478	0.657	0.267	0.5	0.5825	-0.312	-0.22	0.038	-0.0085	0.065	0.745		ASB5	0.0468438	0.0640278	0
ASB8	140461	-0.008	-0.374	0.161	-1.026	-0.231	-0.576	-1.918	-0.885	-0.04	-0.096	-0.0585	-0.562	-0.6165	0.075	-0.2795	-0.003	0.624		ASB6	-0.333969	-0.510361	0
ASB9	140462	0.477	0.422	0.019	0.418	0.326	0.217	0.495	0.358	0.177	0.094	-0.2295	0.068	0.159	-0.354	0.054	0.31	0.09		ASB7	0.119167	-0.00533333	0
ASCC1	51008	-0.502	-0.822	-0.306	-0.743	-0.38	-0.392	-0.45	-0.519	0.042	-0.258	-0.3435	0.123	-0.12	0.501	-0.186	-0.827	-0.758		ASB8	-0.539312	-0.000722222	0
ASCC2	84164	-0.202	-0.981	0.259	-0.654	0.09	0.024	-0.334	0.161	0.247	-0.249	-0.7375	-0.131	-0.156	0.085	0.162	0.007	0.047		ASB9	0.182219	-0.0914167	0
ASCC3	10973	-2.579	-1.121	-0.151	-0.524	-0.252	-0.384	0.095	-0.764	-1.957	0.245	-1.367	-1.511	-0.5215	-0.297	-2.4745	0.678	-2.064		ASCC1	-0.484458	-0.0991111	0
ASCL1	429	-0.132	0.61	-0.166	0.34	0.229	-0.089	0.473	0.723	-0.22	-0.025	0.1675	0.224	0.3075	0.07	-0.1065	0.578	-0.232		ASCC2	-0.225458	-0.0418519	0
ASCL2	430	0.356	-0.021	0.056	-0.18	-0.018	0.292	0.407	-0.405	0.162	0.093	0.417	-0.118	0.216	-0.334	0.107	0.292	0.052		ASCC3	-0.657542	-0.928593	0
ASCL3	56676	0.118	0.353	-0.122	0.076	-0.363	-0.2	-1.545	0.461	-0.859	-0.235	0.394	-0.392	-0.3965	-0.272	-0.041	-0.198	-0.336		ASCL1	0.091375	0.0525	0
ASCL4	121549	-0.296	0.941	0.197	0.576	0.203	0.253	-0.769	0.426	-0.062	-0.035	-0.9645	0.143	0.3165	-0.23	-0.279	0.48	-0.387		ASCL2	-0.0268333	0.0491852	0
ASCL5	647219	-0.373	-0.22	-0.852	-0.304	-0.749	-0.178	-0.561	-0.008	-0.131	-0.62	0.057	0.014	0.049	0.184	-1.146	0.583	0.709		ASCL3	-0.200969	-0.391556	0
ASF1A	25842	-0.473	-0.503	-0.127	0.069	-0.742	-0.104	0.28	-0.617	-2.232	-1.115	-0.6155	-1.778	0.17	-0.123	-0.228	-0.68	-0.553		ASCL4	0.0634062	-0.0676111	0
ASF1B	55723	-0.904	-0.439	-0.77	0.024	-0.394	-0.458	-2.171	-0.191	-0.56	0.304	-1.383	-1.288	0.038	-0.11	-0.72	-0.977	-1.186		ASCL5	-0.411938	-0.0365	0
ASGR1	432	-0.848	-0.247	-0.475	-0.107	0.007	-0.075	0.238	-0.378	-0.315	0.01	-0.1135	0.411	-0.017	0.266	-0.1945	-0.808	-0.298		ASF1A	-0.306188	-0.548556	0
ASGR2	433	-0.024	-0.166	0.022	-0.267	-0.244	0.161	-0.052	0.19	-0.654	-0.055	-0.1745	0.229	-0.3295	0.098	-0.397	-0.175	0.207		ASF1B	-0.603375	-0.233056	0
ASH1L	55870	-0.943	0.261	-0.694	-0.108	-0.733	-0.564	-1.663	-0.113	-2.003	-0.26	-0.3305	-0.618	-0.6315	-1.52	-1.3155	-0.629	-0.253		ASGR1	-0.279375	-0.155278	0
ASH2L	9070	-3.143	0.015	-2.366	-1.654	-2.471	-1.943	-0.994	-1.846	-2.238	-1.906	-2.0915	-0.754	-0.9835	-2.11	-2.0785	-1.938	-1.388		ASGR2	-0.116312	-0.364667	0
ASIC1	41	-0.666	-0.624	-0.57	-1.11	-0.47	-0.249	0.027	-0.37	-0.267	-0.601	-0.066	-0.197	-0.37	-0.75	-0.0165	0.052	-0.377		ASH1L	-0.5475	-0.721583	0
ASIC2	40	0.035	0.499	0.132	0.419	0.44	-0.032	0.26	0.276	-0.175	0.487	-0.05	0.1	0.15	-0.081	0.3635	0.273	0.378		ASH2L	-1.57683	-1.66852	0
ASIC3	9311	0.361	-0.192	-0.466	-1.328	0.003	-0.064	-0.832	0.147	0.066	-1.347	-0.253	-0.266	0.09	-0.593	0.343	1.199	0.192		ASIC1	-0.485156	-0.289	0
ASIC4	55515	0.337	-0.167	0.02	0.308	0.197	0.019	0.024	0.171	0.072	-0.11	0.359	-0.144	0.304	0.396	0.195	0.13	0.424		ASIC2	0.107688	0.123139	0
ASIC5	51802	0.472	-0.51	0.277	0.362	0.499	0.284	0.55	-0.396	0.136	0.097	0.752	0.559	-0.035	0.018	0.0765	-0.371	-0.2		ASIC3	-0.303833	-0.20063	0
ASIP	434	-0.044	0.253	0.101	0.416	0.244	0.232	0.069	0.685	-0.061	0.17	-0.1025	0.44	-0.0675	0.002	0.3785	0.002	0.678		ASIC4	0.0109375	0.108917	0
ASL	435	-0.687	-0.514	-0.481	-0.429	0.058	-0.502	-2.161	-0.428	-0.946	-0.04	-0.907	-1.653	-0.332	-0.972	-1.739	-0.468	-0.467		ASIC5	0.0852812	-0.0283889	0
ASMT	438	0.32	0.682	0.239	0.478	0.574	0.491	0.22	0.221	0.164	0.08	0.0865	1.111	0.1955	-0.156	0.413	0.073	-0.139		ASIP	0.106208	0.0615185	0
ASMTL	8623	0.086	-1	-0.392	1.214	-0.5	0.177	0.244	-0.863	0.01	0.478	-0.089	-0.08	0.1465	-1.509	0.0745	0.289	-0.48		ASL	-0.577625	-0.563722	0
ASNA1	439	-1.929	-1	-1.311	-0.459	-1.015	-1.866	-0.201	-0.461	-1.532	-1.321	-0.488	-1.442	-1.0445	-2.384	-1.0685	-1.044	-0.697		ASMT	0.237813	-0.0325	0
ASNS	440	-0.484	0.14	-0.381	-0.406	-0.364	-0.396	-0.174	-0.517	0.054	-1.246	-0.559	-0.137	-0.159	-0.303	-0.244	0.007	-0.31		ASMTL	-0.17625	-0.140333	0
ASNSD1	54529	-0.169	0.038	-0.058	0.22	-0.078	-0.128	0.09	-0.223	-0.053	0.037	-0.0245	0.233	0.0325	0.282	0.0755	-0.236	-0.266		ASNA1	-0.9465	-1.43603	0
ASPA	443	-0.069	-0.326	-0.215	-0.265	0.68	0.113	0.149	-0.061	0.368	0.532	0.176	0.325	0.2075	0.363	-0.0225	-0.056	0.558		ASNS	-0.350813	-0.27275	0
ASPDH	554235	-0.3	0.385	0.292	0.449	0.593	0.105	0.279	0.358	-0.174	-0.072	0.8425	0.003	0.339	0.385	0.3255	0.053	0.615		ASNSD1	-0.119469	0.0290833	0
ASPG	374569	-0.406	0.368	-0.619	0.524	-0.028	-0.223	0.766	0.68	0.359	0.046	0.2735	0.439	0.273	0.376	0.374	-0.805	0.332		ASPA	-0.0755625	0.250583	0
ASPH	444	0.32	0.242	0.084	0.362	0.086	-0.175	0.133	0.517	-0.045	-0.246	0.4975	-0.098	-0.1155	-0.585	-0.0345	0.493	0.221		ASPDH	0.123094	0.171972	0
ASPHD1	253982	0.015	-0.164	0.204	-0.416	0.163	0.069	0.054	0.557	0.393	-0.33	0.4585	-0.728	0.3345	-0.089	-0.2835	-0.215	0.027		ASPG	-0.0108125	0.0488056	0
ASPHD2	57168	-0.545	-0.889	-0.585	-0.365	0.576	-0.215	-0.368	-0.459	0.051	0.19	-0.781	-0.153	-0.1605	0.2	-1.2115	0.235	-0.356		ASPH	0.0636667	-0.0773704	0
ASPM	259266	-2.347	-0.817	-0.799	0.263	-0.481	-0.487	-1.485	-0.677	-0.767	-1.077	-0.9175	-0.804	-1.296	0.086	-1.614	-1.14	-0.204		ASPHD1	-0.0313438	0.00191667	0
ASPN	54829	0.092	-0.209	0.028	0.364	-0.193	0.236	-0.008	-0.401	0.055	-0.055	-0.5175	-0.382	-0.306	-0.214	-0.2085	-1.137	-0.076		ASPHD2	-0.356708	-0.0577407	0
ASPRV1	151516	0.665	0.613	0.063	0.131	0.326	0.095	0.427	0.337	0.046	0.252	-0.0895	0.493	0.046	0.237	0.1205	0.371	0.456		ASPM	-0.769156	-0.503639	0
ASPSCR1	79058	-1.274	-0.559	-0.259	-0.676	-0.545	-0.183	-1.743	-1.114	-0.249	-0.679	0.195	-0.445	-0.12	-0.172	-0.1805	-0.173	0.199		ASPN	-0.0839375	-0.334389	0
ASRGL1	80150	-0.234	0.224	-0.164	-0.481	-0.244	-0.063	-1.146	-0.59	-0.59	-0.552	0.402	0.175	-0.5825	0.179	-0.2405	-0.615	-0.482		ASPRV1	0.174281	0.100028	0
ASS1	445	-0.922	-0.097	-0.49	-0.287	-0.306	-0.626	-0.213	-0.371	-0.866	-1.512	-0.286	-0.597	-0.623	-0.741	-0.3145	-0.268	-0.205		ASPSCR1	-0.69625	-0.0346667	0
ASTE1	28990	-0.24	-0.555	0.169	-0.533	-0.099	0.008	-2.146	-0.969	0.121	-1.114	-0.7865	-0.592	-0.138	0.411	-1.14	-0.403	-0.248		ASRGL1	-0.341406	-0.315139	0
ASTL	431705	-0.671	1.256	-0.119	-0.507	-0.651	-0.438	-0.798	-1.091	-0.019	-0.715	0.351	-0.703	-0.289	0.267	-0.247	-1.089	0.218		ASS1	-0.4295	-0.633556	0
ASTN1	460	-1	0.041	-1.159	-0.517	-0.388	-0.186	-0.828	-0.554	0.068	-0.648	-0.896	-1.072	-0.534	-0.363	-1.059	-0.726	0.46		ASTE1	-0.478063	-0.114556	0
ASTN2	23245	0.439	0.313	0.249	-0.409	0.145	0.127	-1.739	0.483	-0.023	0.388	-0.0785	-0.17	0.0775	-0.622	0.34	-0.546	-0.593		ASTL	-0.400167	-0.182741	0
ASXL1	171023	-1.435	-1.146	-1.33	-1.231	-0.24	-0.978	-0.164	-1.629	0.146	-0.028	-0.4785	-1.704	0.0635	-0.302	-1.033	0.414	-1.013		ASTN1	-0.548458	-0.261148	0
ASXL2	55252	-0.013	-0.34	-1.388	0.772	0.52	-0.2	0.386	0.567	-0.089	-0.13	0.3585	0.215	0.032	-0.248	-0.0165	0.711	0.052		ASTN2	-0.099875	-0.178972	0
ASXL3	80816	0.18	-0.035	-0.047	-0.04	0.574	0.256	-0.101	-0.325	0.587	0.57	-0.063	-0.135	0.03	0.119	0.2185	-0.404	0.426		ASUN	-0.826333	-1.247	0
ASZ1	136991	0.282	0.6	0.042	-0.629	-0.216	-0.204	-0.436	0.339	0.018	-0.838	-0.3245	-0.188	-0.215	-0.56	0.448	-0.433	0.151		ASXL1	-0.901563	-0.246167	0
ATAD1	84896	-0.483	-0.256	0.227	-0.202	-1.16	-1.577	-1.01	-0.539	-0.895	-0.638	-1.613	-0.578	-0.2475	-0.418	-0.781	-0.29	0.114		ASXL2	-0.0725833	-0.0544815	0
ATAD2	29028	-0.457	0.408	-1.164	-0.255	0.016	-0.118	-1.038	-0.531	-0.323	0.092	-0.649	0.111	-0.363	-1.362	-0.248	-0.901	-0.062		ASXL3	-0.0252187	0.149	0
ATAD2B	54454	-0.046	-0.189	0.101	-0.33	0.03	0.026	0.014	0.144	-0.583	0.342	0.308	-0.193	0.0635	-0.054	-0.08	-0.627	-0.216		ASZ1	-0.109917	-0.243074	0
ATAD3A	55210	0.244	0.411	0.132	0.237	-0.527	-0.292	-0.034	0.422	-0.192	-1.633	-0.025	-0.339	-0.9935	-1.247	-0.223	-0.085	-0.083		ATAD1	-0.596406	-0.198167	0
ATAD3B	83858	0.471	0.278	-0.03	0.327	0.03	-0.299	-1.434	0.676	-0.537	-1.016	-0.386	-0.037	0.414	-0.068	0.1215	0.266	-0.362		ATAD2	-0.400625	-0.308639	0
ATAD3C	219293	-1.999	-1.655	-2.682	-1.05	-1.201	-1.971	-3.415	-1.94	-3.249	-3.435	-2.0895	-1.78	-1.758	-3.683	-1.785	-1.734	-0.35		ATAD2B	-0.103875	-0.0536389	0
ATAD5	79915	-1.351	-0.934	-1.006	-0.924	-0.644	-0.54	-0.425	-0.415	-3.134	-0.991	-0.4125	-1.064	-0.8605	-1.76	-0.6625	0.377	0.225		ATAD3A	-0.0374688	-0.578083	0
ATAT1	79969	-0.354	-0.578	-0.275	-1.897	-0.175	-0.428	-1.115	-0.567	-1.538	-1.51	-1.493	-1.029	-0.6755	-0.1	-0.1515	-0.607	-1.07		ATAD3B	-0.0765625	-0.151639	0
ATCAY	85300	-0.425	0.143	0.592	0.196	-0.108	-0.082	-1.037	0.297	-0.287	-0.443	0.406	-0.151	0.254	-0.457	0.012	0.162	0.587		ATAD3C	-1.667	-1.88256	0
ATE1	11101	-0.053	1.003	0.149	0.209	-0.076	0.115	0.037	-0.157	0.187	0.639	0.1815	0.047	0.02	-0.109	0.2125	-0.403	0.608		ATAD5	-0.711375	-0.944593	0
ATF1	466	-0.189	-0.359	-0.465	-1.485	-0.016	-0.344	-0.852	-0.547	-0.276	-0.59	-0.307	-0.229	0.004	-0.966	-0.786	-0.755	0.51		ATAT1	-0.599958	-0.566037	0
ATF2	1386	-0.077	0.063	-0.406	0.594	-0.096	-0.037	-1.539	0.462	-0.03	1.059	0.427	0.317	0.2435	-0.861	0.3275	0.86	0.858		ATCAY	-0.119688	-0.0781944	0
ATF3	467	0.168	1.093	-0.062	0.388	-0.103	0.15	-0.604	-0.102	0.321	0.139	-0.8265	0.397	0.1365	0.51	0.1585	0.424	0.228		ATE1	0.026875	0.00880556	0
ATF4	468	-2.652	0.122	-0.345	-0.122	-0.226	0.145	-0.137	-0.85	0.22	0.712	0.57	-0.063	-0.2995	0.455	-0.0585	-1.841	0.25		ATF1	-0.493437	-0.287417	0
ATF5	22809	-0.733	0.529	-0.222	0.037	-0.008	-0.186	-0.67	-0.018	-0.698	-0.376	0.1895	-0.073	0.0485	-0.113	-0.1555	0.608	-0.498		ATF2	-0.180938	0.242278	0
ATF6	22926	-0.721	-0.004	-0.014	-0.417	-0.59	-0.791	-0.437	-0.777	0.151	-0.098	-0.197	-0.181	-0.8545	-0.464	-0.726	-0.447	-0.926		ATF3	0.00246875	0.0923056	0
ATF6B	1388	0.35	0.143	0.369	0.079	0.593	0.058	0.189	0.123	0.127	0.115	0.4935	0.253	0.2865	0.299	0.3705	0.666	0.521		ATF4	-0.505875	-0.110111	0
ATF7	11016	-0.522	0.175	-0.557	0.258	-0.423	-0.397	-0.997	-0.88	-0.265	-0.876	-0.0675	-0.142	-0.035	-0.79	-0.2535	-0.285	-0.738		ATF5	-0.221208	-0.21737	0
ATF7IP	55729	0.157	-0.468	-0.519	-0.662	0.787	-0.67	-0.106	-0.102	-0.442	-1.068	-0.2405	-0.54	-0.5015	-0.868	-1.355	-0.948	0.159		ATF6	-0.467281	-0.421556	0
ATF7IP2	80063	0.123	-0.352	-0.096	0.365	0.339	0.029	0.024	-0.151	-0.055	0.135	0.1055	-0.219	0.074	-0.347	-0.069	0.385	0.053		ATF6B	0.110656	0.206389	0
ATG10	83734	-0.428	-0.543	-0.005	0.065	-0.893	-0.767	-0.357	-0.442	-0.009	-0.245	0.075	-0.139	-0.1495	-0.573	-0.8345	-0.261	-0.1		ATF7	-0.4205	-0.369296	0
ATG101	60673	-0.173	0.632	0.049	0.393	-0.155	0.17	-0.069	-0.161	0.01	-1.179	-0.015	-0.089	-0.18	-0.063	0.445	0.064	0.151		ATF7IP	-0.240583	-0.673778	0
ATG12	9140	-0.092	0.307	-0.302	-0.715	-0.823	-0.346	-0.237	-0.114	-0.939	-0.493	0.1245	-0.588	-0.2625	-0.196	-0.34	-0.302	-0.031		ATF7IP2	-0.0491562	-0.000222222	0
ATG13	9776	0.051	0.732	-0.115	0.071	0.314	0.057	0.008	0.031	0.301	-0.692	0.423	0.312	-0.294	-0.164	0.1265	0.696	0.762		ATG10	-0.425438	-0.234611	0
ATG14	22863	-0.06	8.692	-0.402	0.112	0.03	0.134	-0.056	-0.158	0.126	-1.264	0.048	0.462	-0.113	0.161	0.371	0.018	0.046		ATG101	-0.0226562	-0.331167	0
ATG16L1	55054	0.214	-0.211	0.636	0.297	-0.269	-0.226	0.29	0.431	-0.112	-0.335	-0.611	-0.262	-0.1535	-0.233	-0.097	0.146	0.193		ATG12	-0.32475	-0.479139	0
ATG16L2	89849	-1.516	0.111	-0.45	-0.287	-0.1	-0.849	-1.363	-0.124	0.063	-0.061	-0.0925	-0.291	-0.312	-0.322	-0.575	-0.439	-0.62		ATG13	0.0220417	0.00822222	0
ATG2A	23130	0.243	2.274	-0.209	0.444	0.008	0.368	0.055	0.487	0.142	-0.064	0.104	-0.175	0.5	-0.11	0.207	0.167	-0.094		ATG14	0.61975	-0.266667	1
ATG2B	55102	0.455	0.457	0.13	0.041	0.081	0.08	-0.328	-0.546	-0.151	-0.402	0.2625	0.726	0.3135	0.047	0.482	-0.435	-0.22		ATG16L1	0.0300312	-0.154833	0
ATG3	64422	-0.056	0.292	-0.262	-0.337	-0.552	-0.558	-0.487	-0.636	-0.184	-0.528	0.114	-0.23	-0.537	-0.587	0.056	-0.614	-1.237		ATG16L2	-0.555375	-0.154472	0
ATG4A	115201	0.723	0.221	-0.119	0.129	0.161	-0.007	-0.302	-0.012	0.115	0.655	0.408	0.401	0.1055	0.111	0.2355	0.048	0.059		ATG2A	0.251125	-0.0467222	0
ATG4B	23192	-0.013	0.046	0.104	0.318	-0.189	-0.111	-0.559	0.087	-0.07	0.002	0.3395	-0.171	-0.212	-0.82	0.192	0.352	-0.092		ATG2B	-0.0391875	-0.135333	0
ATG4C	84938	0.077	-0.083	-0.363	-0.38	-0.243	-0.291	-0.065	-0.255	-0.264	-0.129	-0.1995	0.015	0.2285	-0.084	-0.1945	0.239	-0.505		ATG3	-0.349167	-0.450556	0
ATG4D	84971	-0.245	-0.41	0.334	0.248	-0.145	-0.2	-2.957	-0.348	-0.632	-1.254	-0.6265	-0.426	0.1555	0.107	-0.273	-0.136	0.042		ATG4A	0.001375	0.0852778	0
ATG5	9474	-0.406	0.277	-0.438	-0.114	-0.949	-0.796	-0.477	-2.091	-0.646	-0.277	-0.2315	-0.952	-1.0125	-0.981	-0.487	-0.956	0.187		ATG4B	-0.113219	-0.0744444	0
ATG7	10533	-0.628	-0.834	0.132	-0.086	-0.193	-0.364	0.142	-0.071	-0.367	-0.666	-0.1475	-0.258	-0.394	-0.14	0.4115	0.503	-0.146		ATG4C	-0.245958	-0.0824074	0
ATG9A	79065	-0.476	2.596	-0.421	0.033	-1.88	-0.044	0.042	-1.674	-0.168	-1.895	-0.6985	-1.097	-1.1825	-0.47	0.403	1.09	-0.219		ATG4D	-0.417625	-0.304333	0
ATG9B	285973	-0.329	0.498	-0.038	-0.646	-0.133	-0.262	-1.297	0.064	-0.062	-0.603	-0.2655	-0.002	0.083	-0.232	0.3055	-0.069	-0.273		ATG5	-0.589667	-0.582148	0
ATIC	471	-1.843	-0.944	-2.003	-2.377	-2.183	-2.964	-1.821	-2.536	-4.931	-2.339	-1.558	-1.743	-1.377	-4.099	-2.665	-1.51	-2.548		ATG7	-0.273094	-0.279056	0
ATL1	51062	0.242	-0.316	0.231	-0.181	-0.034	-0.112	-0.158	-0.271	-0.969	-0.165	0.0575	-0.104	-0.1395	0.122	-0.1725	-0.311	0.406		ATG9A	-0.306875	-0.562111	0
ATL2	64225	-1.438	-1.254	-0.216	-1.352	-2.483	-1.097	-1.3	-2.681	-1.022	-1.508	-1.869	-0.977	-2.9475	-0.21	-0.3965	-1.215	-0.432		ATG9B	-0.294625	-0.2035	0
ATL3	25923	0.28	0.254	-0.316	0.109	-0.12	0.26	0.176	0.054	-0.132	-0.238	0.204	-0.264	0.093	-0.681	-0.05	-0.235	-0.528		ATHL1	-0.562375	-0.0366389	0
ATM	472	-0.511	-0.085	0.078	0.302	-0.183	-0.59	-0.116	-0.583	-1.071	-0.459	-0.401	0.152	-0.327	-0.07	0.0855	-1.155	-0.434		ATIC	-1.77475	-2.47314	1
ATMIN	23300	-0.163	0.174	0.404	0.246	0.335	-0.869	0.556	-0.42	-1.232	-0.606	0.186	-0.537	-0.962	-0.186	0.088	2.209	-0.213		ATL1	-0.132188	-0.194222	0
ATN1	1822	-0.252	0.857	-0.44	-0.545	-0.613	-0.639	-0.789	-0.335	0.198	-0.171	0.139	-0.048	0.247	-0.844	-0.4585	-0.668	-0.65		ATL2	-1.2475	-1.36892	0
ATOH1	474	0.494	-0.39	-0.007	-0.507	0.036	0.071	-0.066	-0.044	0.084	0.428	-0.3325	0.144	0.1305	-0.366	0.298	-0.484	0.754		ATL3	-0.01625	-0.317722	0
ATOH7	220202	-0.275	0.212	0.131	-0.392	0.307	-0.022	-0.02	0.103	-0.375	0.264	-0.6395	0.438	0.179	0.151	0.56	0.112	0.035		ATM	-0.261292	-0.528296	0
ATOH8	84913	0.007	0.01	-0.31	0.006	0.113	-0.416	-0.075	-0.217	-0.416	-0.456	0.0525	0.044	0.0095	-1.066	-0.384	-1.226	-0.054		ATMIN	-0.076	-0.547111	0
ATOX1	475	0.379	-0.198	0.168	0.553	-0.4	-0.077	0.171	0.302	-0.228	-0.815	-0.1955	0.121	-0.2895	0.539	-0.07	0.099	-0.294		ATN1	-0.375688	-0.127833	0
ATP10A	57194	0.162	-0.325	0.105	-0.425	-0.738	-0.252	0.12	0.071	-0.998	-1.197	-0.174	0.714	0.0125	-0.528	0.036	0.148	-0.484		ATOH1	-0.109781	0.0397222	0
ATP10B	23120	0.358	0.525	0.004	-0.034	0.034	0.051	0.096	-0.077	-0.122	-0.025	-0.09	-0.008	0.2145	-0.06	-0.0075	-0.316	-0.081		ATOH7	-0.081125	-0.00955556	0
ATP10D	57205	0.329	0.573	-0.059	0.673	0.389	0.28	0.416	0.374	0.084	0.642	0.4935	0.095	0.208	0.166	-0.188	1.016	-0.252		ATOH8	-0.178312	-0.296722	0
ATP11A	23250	0.066	0.382	-0.15	0.565	-0.007	-0.296	-0.593	-0.55	-0.311	0.555	0.1885	0.041	0.032	-0.103	0.166	0.02	0.689		ATOX1	0.0041875	-0.173222	0
ATP11AUN	400165	0.057	0.109	-0.034	0.029	-0.288	-0.258	0.362	0.28	0.139	0.427	-0.2105	0.167	-0.147	-0.12	0.1025	-0.659	-0.075		ATP10A	-0.211375	-0.432037	0
ATP11B	23200	0.14	-0.03	-0.359	-0.727	-0.531	-0.743	-0.94	-0.196	-0.492	0.265	-0.4855	0.091	-0.1485	-0.338	-0.5445	-0.717	0.004		ATP10B	0.00846875	-0.0691667	0
ATP11C	286410	0.49	0.138	-0.012	0.058	0.11	0.561	-0.238	-0.022	0.602	0.492	0.575	0.071	0.394	0.166	0.5685	0.781	0.087		ATP10D	0.203292	0.21437	0
ATP12A	479	-0.822	-0.04	0.344	0.117	0.267	-0.121	0.016	-0.061	0.096	0.203	-0.253	0.101	0.235	0.037	0.265	-0.329	-0.084		ATP11A	-0.144937	-0.0178333	0
ATP13A1	57130	-1.102	1.29	-0.229	-0.203	-1.059	-0.717	-1.348	-0.327	-2.052	-1.194	-0.0915	-0.491	-1.107	-0.706	-0.7675	-1.312	-0.784		ATP11AUN	-0.070625	-0.1065	0
ATP13A2	23400	-0.713	-0.528	-0.332	0.146	0.168	-0.326	-0.393	0.124	0.078	-0.655	-0.0405	-0.364	0.039	-0.324	0.0185	-0.247	0.125		ATP11B	-0.4215	-0.137	0
ATP13A3	79572	-0.189	-0.237	0.03	-0.567	0.136	-0.251	-1.041	0.22	-0.286	-0.349	-0.6465	-0.203	-0.3005	-0.181	0.015	-0.615	-0.051		ATP11C	0.03975	0.250389	0
ATP13A4	84239	-0.396	0.059	-0.498	-0.369	-0.054	-0.325	-2.303	-0.78	-0.651	-0.633	-1.2615	-0.371	-0.819	-0.86	-0.2825	-0.343	0.038		ATP12A	-0.118188	-0.0417222	0
ATP13A5	344905	0.091	0.678	0.002	-0.442	0.197	-0.06	-0.121	0.237	-0.462	0.299	-0.259	-0.011	0.127	0.295	0.142	-0.607	-0.215		ATP13A1	-0.4795	-0.975306	0
ATP1A1	476	0.53	-1.375	-3.759	-2.301	-1.198	-3.646	-0.385	-3.256	-1.03	-3.778	-1.961	-4.149	-1.224	-2.84	-3.858	-1.244	0.113		ATP13A2	-0.271333	-0.133037	0
ATP1A2	477	-0.732	-0.819	-0.911	-1.28	-0.485	-0.323	-0.944	-0.526	0.029	0.175	-0.068	0.155	0.261	-0.058	-1.217	-0.108	-0.063		ATP13A3	-0.261375	-0.300889	0
ATP1A3	478	-0.551	-1.152	-0.416	-0.223	0.131	-0.139	0.054	-0.042	0.163	0.062	-0.323	-0.178	-0.361	0.279	0.2895	0.002	-0.272		ATP13A4	-0.529344	-0.488472	0
ATP1A4	480	0.086	0.431	0.108	0.107	0.124	0.251	0.312	0.86	0.2	0.138	0.26	0.114	-0.015	0.127	-0.9665	0.482	0.463		ATP13A5	-0.03225	-0.0490278	0
ATP1B1	481	-0.2	0.401	0.068	0.294	0.172	-0.224	0.036	0.368	0.107	-0.005	0.396	0.229	0.074	-0.142	-0.723	0.6	0.192		ATP1A1	-1.65444	-1.96994	0
ATP1B2	482	-0.636	-1.003	-0.712	-0.359	-0.058	-0.437	-0.02	-0.137	-0.099	-0.013	-0.595	-0.403	0.065	0.074	0.117	-0.006	-0.717		ATP1A2	-0.672344	-0.101667	0
ATP1B3	483	-0.709	-1.525	-2.13	-2.445	-2.555	-1.094	-0.891	-2.136	-1.912	-3.075	-1.1155	-4.445	-1.017	-3.394	-2.4335	-1.697	-0.595		ATP1A3	-0.308969	-0.0463889	0
ATP1B4	23439	0.901	-0.294	-0.617	-0.034	0.261	-0.255	0.11	-0.48	0.002	-0.158	-0.023	0.091	0.47	-0.026	-0.395	0.007	-0.473		ATP1A4	0.134344	-0.00866667	0
ATP23	91419	-0.341	0.061	0.033	-0.059	0.008	0.038	0.159	-0.058	-0.224	-0.821	0.2615	0.105	0.269	-0.058	-0.137	-0.691	-0.727		ATP1B1	-0.00634375	0.046	0
ATP2A1	487	-0.339	-0.317	-0.364	0.608	0.283	0.234	-0.442	0.068	-0.099	0.055	0.078	-0.512	-0.4055	-0.151	-0.353	0.325	-0.077		ATP1B2	-0.420281	-0.0590278	0
ATP2A2	488	-3.206	-1.648	-2.21	-1.435	-2.611	-3.965	-2.129	-0.693	-1.918	-2.784	-2.0835	-0.947	-2.7245	-2.867	-1.8745	-2.371	-0.842		ATP1B3	-1.42197	-1.53561	0
ATP2A3	489	-0.028	0.531	-0.493	-0.493	-0.371	0.053	-0.949	0.307	-0.167	0.441	0.8495	0.135	0.2385	0.194	0.1805	-0.325	0.203		ATP1B4	-0.118167	-0.114185	0
ATP2B1	490	-0.952	-1.172	-0.457	-0.111	-1.043	-2.495	-0.478	0.03	-0.58	0.55	-1.478	0.071	-0.5735	1.474	0.2465	-1.328	-1.251		ATP2A1	-0.104708	-0.155852	0
ATP2B2	491	-0.119	-0.462	-0.189	-0.05	0.025	0.147	-0.002	-0.84	-0.17	-0.543	-0.1395	-0.507	-0.0325	0.014	-0.1	0.526	-0.738		ATP2A2	-1.93269	-2.00614	0
ATP2B3	492	0.785	-0.428	-0.832	-1.23	-0.199	-0.113	-0.846	-0.516	0.045	-0.192	-0.2035	0.11	-0.2	-0.581	0.092	-0.371	-0.714		ATP2A3	-0.228333	-0.0856667	0
ATP2B4	493	0.101	-1.359	-0.258	0.236	0.064	-0.152	0.278	-0.101	0.271	-0.536	-0.0695	-0.368	0.2145	0.014	-1.196	0.29	-0.132		ATP2B1	-0.786	-0.551741	0
ATP2C1	27032	-0.431	1.913	-0.68	-0.455	-0.724	0.045	-0.667	-0.586	-0.153	-0.826	-0.5025	-0.104	-0.3765	-0.46	-0.8665	-1.189	-0.289		ATP2B2	-0.218958	-0.228333	0
ATP2C2	9914	-0.39	-0.44	-0.089	-0.015	-0.249	-0.088	-0.524	-0.371	-0.313	-0.211	0.129	-0.166	-0.0435	-0.662	-0.1985	-1.344	0.131		ATP2B3	-0.397875	-0.284222	0
ATP4A	495	1.009	0.761	0.367	-0.168	0.182	0.448	0.628	0.886	0.243	-0.015	0.902	0.387	0.494	-0.011	0.7275	1.009	0.802		ATP2B4	-0.19	-0.104278	0
ATP4B	496	0.508	0.445	0.16	-0.62	-0.371	-0.057	-0.812	-0.291	-0.944	0.305	0.1095	-0.291	-0.658	0.254	0.153	-0.013	0.051		ATP2C1	-0.265833	-0.576889	0
ATP5A1	498	-3.546	-0.873	-3.617	-1.816	-1.631	-2.647	-1.946	-1.903	-3.613	-2.751	-1.697	-1.934	-2.312	-3.384	-2.8105	-2.715	-1.645		ATP2C2	-0.290875	-0.312889	0
ATP5B	506	-2.078	-1.961	-2.842	-1.303	-1.754	-2.726	-0.495	-2.25	-3.163	-3.012	-1.69	-1.782	-1.9285	-1.08	-1.4375	-1.674	-1.553		ATP4A	0.323813	0.277056	0
ATP5C1	509	-1.445	-0.505	-1.934	-1.268	-0.72	-2.329	-0.457	-1.234	-3.569	-2.498	-0.967	-1.395	-1.1775	-2.554	-1.727	-0.869	-0.957		ATP4B	-0.17575	-0.176037	0
ATP5D	513	-1.693	-1.926	-2.566	-0.94	-0.849	-1.563	-0.58	-1.238	-1.188	-2.247	-1.919	-1.637	-1.699	-1.831	-0.951	-1.822	-1.694		ATP5A1	-1.93122	-2.50747	1
ATP5E	514	-1.805	-1.845	-2.753	-0.96	-0.66	-1.574	-1.004	-0.943	-2.236	-2.738	-0.7655	-1.551	-1.5505	-2.492	-1.616	-0.81	-0.797		ATP5B	-1.65942	-1.90626	0
ATP5F1	515	-2.068	-0.384	-1.083	0.423	-1.059	-0.982	-0.002	0.406	-1.17	-2.41	-0.4025	-1.104	-1.142	-0.984	-1.1325	-0.205	-0.143		ATP5C1	-1.11371	-1.74722	1
ATP5G1	516	-2.648	-0.757	-2.514	-0.935	-1.783	-3.09	-1.223	-2.703	-1.785	-1.617	-4.325	-1.81	-1.519	-0.793	-1.956	-0.982	-2.059		ATP5D	-1.23397	-1.64417	0
ATP5G2	517	-1.292	-0.79	-1.102	-1.107	0.019	-1.128	-1.101	-0.812	-0.662	-1.275	-1.341	-1.021	-0.242	-1.075	-0.5695	-1.912	-0.521		ATP5E	-1.253	-1.65893	0
ATP5G3	518	-0.114	0.295	-0.217	-0.021	-0.254	-0.552	-0.713	-0.285	-0.364	-0.405	0.0575	-0.098	0.1385	-0.405	0.094	-0.694	0.164		ATP5F1	-0.603625	-1.02926	0
ATP5H	10476	-2.813	-2.413	-2.894	-2.159	-0.807	-3.497	-2.353	-1.839	-4.284	-2.746	-2.594	-2.099	-2.9095	-4.794	-2.6	-1.919	-1.567		ATP5G1	-1.70013	-1.65328	0
ATP5I	521	-2.374	-1.473	-2.106	-4.595	-1.956	-2.059	-0.747	-3.554	-2.999	-2.661	-3.282	-1.63	-2.716	-3.649	-1.0985	-2.631	-3.931		ATP5G2	-0.817187	-0.782944	0
ATP5J	522	-1.264	-0.441	-1.514	-0.536	-0.351	-0.131	0.318	-0.246	-1.47	-1.242	-2.216	-1.143	-1.2325	-0.262	-0.6015	-1.217	-0.797		ATP5G3	-0.276313	-0.14625	0
ATP5J2	9551	-3.098	-3.155	-3.805	-4.272	-3.657	-4.926	-3.212	-5.054	-3.231	-3.645	-3.1785	-3.246	-3.342	-4.302	-4.445	-2.813	-5.63		ATP5H	-1.98244	-2.66628	1
ATP5J2-PTCD1	100526740	-1.794	-1.148	-2.25	-1.07	0.319	-0.901	-0.428	0.195	-2.13	-2.532	-0.775	-1.441	-0.73	-3.412	-1.2615	-0.361	-0.208		ATP5I	-1.96854	-2.58396	0
ATP5L	10632	-1.558	-2.82	-2.272	-1.199	-1.34	-1.836	-1.804	-1.285	-1.111	-2.107	-1.7485	-1.936	-1.2585	-2.198	-1.334	-0.73	-0.904		ATP5J	-0.518083	-1.19978	1
ATP5L2	267020	-5.022	-0.334	-3.838	-3.022	-5.113	-1.982	-5	-5.366	-5.101	-3.567	-2.0155	-1.261	-1.498	-4.113	-1.6935	-3.011	-1.882		ATP5J2	-3.21275	-3.33522	0
ATP5O	539	-1.833	-0.762	-2.225	-0.26	-0.768	-1.372	-0.541	-1.624	-0.889	-2.012	-2.1945	-1.264	-1.7775	-1.114	-0.7275	-2.046	-0.463		ATP5J2-PTCD1	-0.811375	-1.21022	0
ATP5S	27109	-0.636	0.072	-0.008	-0.682	-0.25	-0.269	0.297	-0.471	-0.357	-0.409	-0.837	0.519	-0.2605	-0.094	-0.2085	-0.119	-0.986		ATP5L	-1.48419	-1.15567	0
ATP6AP1	537	-3.691	-2.775	-3.983	-3.008	-4.201	-2.793	-0.361	-4.116	-4.087	-3.182	-2.599	-3.621	-3.1055	-3.577	-2.321	-3.998	-3.099		ATP5L2	-3.05806	-2.489	0
ATP6AP1L	92270	0.122	0.127	-0.014	-0.18	-0.052	-0.309	-0.243	-0.429	-0.248	-0.017	0.389	-0.01	0.176	0.069	0.231	-0.147	-0.348		ATP5O	-1.05017	-1.4417	0
ATP6AP2	10159	-2.861	-1.041	-3.609	-1.117	-2.863	-2.821	-0.547	-0.697	-3.055	-2.509	-1.354	-3.036	-1.5955	-2.628	-2.2005	-1.642	-1.48		ATP5S	-0.286281	-0.263361	0
ATP6V0A1	535	-1.16	-0.705	-0.951	-0.362	-0.796	-0.534	0.212	-0.82	-0.557	-0.763	-0.7715	-0.269	-0.4895	-0.146	-0.3535	-1.042	-0.559		ATP5SL	-1.09644	-1.26389	0
ATP6V0A2	23545	0.101	-0.839	-0.019	0.699	0.145	-0.163	-2.643	0.442	-0.351	0.365	-0.0905	0.156	0.4465	-0.409	-0.0165	0.174	-0.394		ATP6AP1	-2.61103	-2.91153	0
ATP6V0A4	50617	-0.246	-0.268	-1.073	-0.761	-0.616	-0.382	-0.856	-0.241	-0.099	-1.217	-0.793	-0.535	-0.508	-0.716	-0.5725	0.298	-0.132		ATP6AP1L	-0.180688	-0.0745833	0
ATP6V0B	533	-3.739	-4.259	-4.108	-5.268	-6.99	-3.474	-2.063	-3.04	-2.965	-3.168	-3.8845	-3.999	-3.7385	-4.118	-3.929	-3.526	-3.337		ATP6AP2	-1.71662	-2.04719	0
ATP6V0C	527	-3.961	-2.904	-3.42	-2.649	-5.101	-3.652	-1.132	-2.464	-1.47	-3.389	-2.259	-4.066	-2.5815	-2.143	-3.5415	-2.206	-0.908		ATP6V0A1	-0.6085	-0.463444	0
ATP6V0D1	9114	-3.372	-4.437	-3.456	-3.102	-2.567	-3.295	-1.036	-2.563	-1.463	-2.976	-2.957	-3.526	-3.0975	-2.637	-2.477	-4.04	-2.624		ATP6V0A2	-0.276542	0.033963	0
ATP6V0D2	245972	0.011	0.411	0.466	0.462	-0.13	-0.42	0	-0.189	-0.99	-0.114	-0.188	-0.097	0.17	-0.628	-0.3565	0.527	0.42		ATP6V0A4	-0.527219	-0.411861	0
ATP6V0E1	8992	-0.876	0.433	-0.141	-0.201	-0.309	-0.687	-0.742	0.459	-0.331	-1.796	-0.2905	-0.149	0.0775	-0.574	-0.253	-0.605	-0.728		ATP6V0B	-3.39006	-3.27056	0
ATP6V0E2	155066	-0.156	0.747	-0.654	-1.925	-0.039	0.121	-3.376	0.168	-0.653	-1.056	-0.6425	-0.538	-0.48	-0.72	-0.572	-0.573	-0.316		ATP6V0C	-2.66506	-2.30533	0
ATP6V1A	523	-2.594	-1.651	-2.617	-0.418	-1.446	-2.463	-1.542	-1.313	-2.527	-3.007	-2.0175	-2.493	-2.559	-2.516	-2.537	-1.796	-1.33		ATP6V0D1	-2.47558	-2.59233	0
ATP6V1B1	525	0.122	0.177	-0.275	-0.338	0.174	0.015	-0.427	-0.245	0.189	0.49	0.032	0.371	-0.025	-0.285	-0.258	0.393	0.491		ATP6V0D2	-0.0332187	-0.173278	0
ATP6V1B2	526	-5.811	-6.178	-4.826	-4.341	-5.049	-3.713	-2.747	-1.728	-4.326	-3.638	-4.042	-4.352	-4.033	-3.802	-5.304	-4.457	-1.744		ATP6V0E1	-0.310562	-0.400278	0
ATP6V1C1	528	-2.336	-0.36	-0.677	-1.114	-1.447	-0.897	-0.263	-0.737	-1.073	-1.845	-0.7595	-1.925	-1.6455	-2.725	-0.7815	-1.209	-0.963		ATP6V0E2	-0.561937	-0.431833	0
ATP6V1C2	245973	0.281	-0.117	-0.032	0.177	-0.266	-0.206	-0.053	-0.321	-1.225	-0.189	0.5755	0.809	-0.285	0.014	0.052	-0.538	-0.618		ATP6V1A	-1.52334	-2.09892	1
ATP6V1D	51382	-1.716	-1.318	-3.469	-1.118	-2.449	-1.97	-0.521	-0.842	-2.513	-1.961	-1.1705	-1.71	-2.6545	-2.374	-2.4205	-1.55	-0.114		ATP6V1B1	-0.157313	0.0551111	0
ATP6V1E1	529	-1.613	-1.328	-1.489	-0.387	-0.984	-1.917	-1.429	-0.451	-1.587	-2.642	-0.5005	-2.293	-2.3055	-2.615	-2.759	-0.933	0.823		ATP6V1B2	-3.53313	-3.65689	0
ATP6V1E2	90423	-0.272	0.929	-0.207	-0.056	-0.127	0.006	-0.515	-0.237	-0.445	-0.099	-0.2945	-0.06	0.1085	-0.089	-0.1745	-1.123	0.164		ATP6V1C1	-0.892031	-1.29575	0
ATP6V1F	9296	-3.057	-2.391	-3.874	-1.149	-1.942	-2.92	-3.982	-1.735	-2.336	-3.216	-2.005	-1.427	-1.66	-5.101	-3.562	-1.919	-1.025		ATP6V1C2	-0.135562	-0.382417	0
ATP6V1G1	9550	-3.325	-1.581	-2.854	-4.705	-6.088	-3.02	-3.053	-1.186	-3.434	-2.609	-1.928	-2.213	-0.533	-2.911	-1.6925	-2.237	-5.943		ATP6V1D	-1.47034	-1.89992	1
ATP6V1G2	534	-0.31	0.281	0.101	-0.12	0.021	-0.074	-0.207	-0.131	-0.096	-0.407	0.314	0.268	-0.126	0.26	0.076	-0.183	-0.486		ATP6V1E1	-1.06312	-1.74217	1
ATP6V1G3	127124	0.12	0.223	-0.338	0.066	-0.474	0.235	0.214	0.305	0.233	0.464	-0.0735	0.402	0.3675	0.268	-0.249	0.355	-0.176		ATP6V1E2	-0.140875	-0.0690278	0
ATP6V1H	51606	-2.933	-0.618	-1.523	-0.478	-1.445	-1.251	-0.388	-0.391	-0.685	-2.109	-0.553	-1.518	-1.7695	-0.913	-1.4355	-1.458	-0.987		ATP6V1F	-2.20113	-2.49328	0
ATP7A	538	0.441	-0.366	-0.367	-0.257	-0.532	-0.195	-0.056	-0.278	-0.304	0.29	-0.068	-0.586	-0.073	-0.102	-0.2175	-0.716	-0.236		ATP6V1G1	-2.69637	-2.04067	1
ATP7B	540	0.702	0.071	-0.049	0.58	0.213	0.043	-0.184	0.01	0.231	0.783	0.2195	0.131	-0.3	-0.075	-0.096	-0.353	0.237		ATP6V1G2	-0.130406	-0.132889	0
ATP8A1	10396	0.117	0.023	-0.424	0.457	0.338	0.265	-0.61	0.439	0.01	0.34	0.055	0.538	0.0445	-0.021	-0.0585	-0.362	0.282		ATP6V1G3	-0.0556875	0.127	0
ATP8A2	51761	0.003	-0.256	0.064	-0.288	-0.503	-0.3	-1.311	-0.103	-0.314	0.181	-0.56	-0.485	-0.578	0.293	0.2065	0.053	-0.417		ATP6V1H	-1.02971	-1.20641	0
ATP8B1	5205	-0.685	0.547	0.245	0.616	0.588	0.261	-0.008	-0.068	-0.061	0.268	0.325	-0.172	0.0655	-0.005	0.499	0.065	0.099		ATP7A	-0.239531	-0.0952778	0
ATP8B2	57198	-0.798	-1.546	-1.581	-1.779	-0.72	-0.733	-0.944	-0.784	-1.716	-0.206	-1.5965	-1.094	-1.094	-0.766	-1.806	-0.828	-0.404		ATP7B	0.06025	-0.0108889	0
ATP8B3	148229	-0.766	0.341	-0.417	-0.237	-0.323	-0.237	-1.89	-0.344	-0.134	-0.89	-0.3465	-0.292	-0.3655	-0.334	-0.273	-0.278	-0.061		ATP8A1	-0.018	0.0145278	0
ATP8B4	79895	-1.213	-4.581	-2.399	-1.001	-2.591	-0.242	-1.602	-3.076	-1.815	-1.253	-0.286	-1.153	0.251	-0.888	0.4565	-0.431	-1.909		ATP8A2	-0.337969	-0.133806	0
ATP9A	10079	0.053	-0.438	-0.348	-0.028	-0.384	0.249	-0.363	0.087	-0.076	0.07	0.4195	0.295	-0.0105	-1.149	-0.261	0.124	-0.361		ATP8B1	0.058625	0.0131111	0
ATP9B	374868	0.337	-0.947	0.136	0.198	-0.01	-0.136	-0.702	-1.023	0.302	0.566	0.0585	-0.12	0.041	0.172	0.0365	-0.014	0.009		ATP8B2	-0.957375	-0.950278	0
ATPAF1	64756	-0.304	0.297	0.269	-1	-0.179	-0.08	-2.447	-0.758	-0.452	0.281	0.41	-0.301	0.2605	-0.957	0.128	-0.38	-0.574		ATP8B3	-0.464687	-0.370806	0
ATPAF2	91647	0.034	-0.904	-0.839	-0.789	0.028	-0.73	-0.015	-0.808	-0.745	-0.552	-0.0585	0.012	-0.077	-0.262	-0.1285	0.32	-0.281		ATP8B4	-1.68394	-0.206278	1
ATPIF1	93974	-0.473	-0.72	-0.742	-0.667	0.236	-0.375	-0.382	-0.957	-0.078	-0.387	-0.461	-0.41	-0.755	-0.348	-0.2795	-0.474	-1.172		ATP9A	-0.189656	-0.186611	0
ATR	545	-0.928	0.698	-1.635	0.64	0.385	-0.668	-1.002	0.149	-3.185	-1.915	-0.789	-1.53	-1.6315	-1.882	-2.093	1.237	0.121		ATP9B	-0.268542	0.085	0
ATRAID	51374	0.415	-0.033	-0.154	-1.658	-0.384	0.001	-1.617	-0.05	-0.213	0.359	-0.133	0.011	-0.0725	-0.388	-0.061	-0.692	-0.432		ATPAF1	-0.471375	-0.267972	0
ATRIP	84126	-1.183	-0.569	-1.879	-0.475	-0.345	-1.315	0.156	0.089	-1.544	-1.856	-0.49	-1.216	-1.0685	-1.669	-1.6475	-1.019	-0.24		ATPAF2	-0.481125	-0.21075	0
ATRN	8455	0.088	-0.362	-0.282	-0.209	-0.401	-0.286	-0.158	0.208	-0.179	0.211	-0.273	-0.128	0.2565	-0.679	-0.2765	-0.211	-0.127		ATPIF1	-0.481458	-0.338556	0
ATRNL1	26033	-0.161	0.111	-0.139	0.513	-0.373	0.291	-0.334	-0.285	0.095	-0.152	0.163	0.029	0.2415	0.24	0.132	0.085	0.291		ATR	-0.352417	-1.33	1
ATRX	546	1.334	0.42	-3.705	-1.587	-0.451	-1.14	-3.016	-0.652	-1.263	-0.129	-1.0175	-3.133	-1.329	-2.103	-2.353	-0.86	-0.725		ATRAID	-0.402188	-0.155833	0
ATXN1	6310	-0.802	0.369	-0.384	-0.124	-0.288	-0.552	-0.535	0.156	-0.608	-0.93	0.0795	0.5	-0.3	-0.209	0.3355	-0.7	0.214		ATRIP	-0.675	-1.19969	0
ATXN10	25814	-1.808	-0.432	-1.817	-0.176	-0.378	-0.933	0.039	-0.632	-2.642	-1.861	-0.879	-0.897	-1.4655	-1.658	-2.1355	-0.612	-0.454		ATRN	-0.224594	-0.105833	0
ATXN1L	342371	-0.36	0.823	-0.051	0.219	0.431	-0.232	-0.731	-1.064	-0.194	0.295	0.4355	0.228	0.066	0.262	-0.4715	1.191	0.122		ATRNL1	-0.118031	-0.0223333	0
ATXN2	6311	0.089	0.07	-0.234	-0.349	-0.312	-0.254	-0.607	-0.167	-0.416	0.02	-0.4415	0.128	0.0835	-0.735	0.325	-0.315	-0.615		ATRX	-0.960292	-1.02141	0
ATXN2L	11273	-1.376	0.457	-2.599	-1.863	-1.123	-0.321	-0.768	-1.311	-0.624	-0.617	-0.621	-1.193	-1.186	-0.357	-1.3725	-2.33	-0.357		ATXN1	-0.318667	-0.233444	0
ATXN3	4287	0.17	0.302	-0.948	0.57	-0.874	-0.102	-2.373	-0.091	-2.583	-0.209	-0.564	-0.252	-0.0255	-0.94	-0.2495	-0.131	0.271		ATXN10	-0.731833	-1.29689	1
ATXN3L	92552	0.275	-0.001	-0.161	0.825	-0.05	0.396	0.051	0.06	0.165	0.042	0.56	-0.277	-0.112	0.008	0.1365	0.28	-0.287		ATXN1L	-0.182708	0.129815	0
ATXN7	6314	-1.697	-2.631	-1.764	-0.136	-0.226	-0.288	0.677	-1.166	-0.857	-0.469	-0.6225	0.369	-0.2305	-0.135	-0.7825	-2.689	-1.115		ATXN2	-0.257156	-0.320944	0
ATXN7L1	222255	-0.041	-0.172	-0.403	-0.816	-0.475	-0.595	-0.918	-0.618	-0.294	-0.592	-0.5805	0.29	-0.2155	-1.437	0.0585	0.382	0.39		ATXN2L	-0.993313	-0.976222	0
ATXN7L2	127002	-1.608	-1.863	-1.304	-3.184	-0.466	-1.85	-5.003	-1.826	-0.238	-1.729	-0.644	-1.565	-0.1075	-2.281	-1.654	-1.86	-0.253		ATXN3	-0.40775	-0.512296	0
ATXN7L3	56970	-1.882	-2.089	-3.016	0.378	-0.323	-1.343	-1.691	-0.343	-0.923	-1.816	-1.5795	-2.316	-1.18	-0.846	-1.884	-0.969	-0.885		ATXN3L	0.0584687	-0.00477778	0
ATXN7L3B	552889	0.577	0.396	0.471	-0.124	0.33	0.039	0.186	0.302	-0.016	0.048	-0.242	0.206	0.057	-1.607	0.098	-0.19	-0.51		ATXN7	-0.800219	-0.69275	0
AUH	549	0.124	0.714	-0.121	0.65	0.199	-0.123	0.069	0.215	-0.159	0.501	0.5245	0.073	0.225	-0.064	0.286	0.297	0.517		ATXN7L1	-0.480437	-0.380222	0
AUNIP	79000	-0.509	-0.445	0.03	0.033	-0.083	0.14	-0.931	-0.353	-1.14	-0.265	-0.3595	0.099	0.1675	-0.358	-0.374	0.349	-0.555		ATXN7L2	-1.73587	-0.715944	1
AUP1	550	-0.227	0.766	0.786	-1.099	-0.064	-3.226	-0.091	-1.067	-0.379	-1.869	0.663	2.824	-0.5335	-1.508	0.8165	0.01	-1.074		ATXN7L3	-1.12675	-1.26419	0
AURKA	6790	-3.373	-2.305	-4.551	-2.417	-4.81	-3.46	-1.525	-2.516	-3.43	-2.661	-2.917	-5.938	-3.79	-3.295	-3.8335	-3.566	-1.189		ATXN7L3B	0.135417	-0.258111	0
AURKAIP1	54998	-1.797	0.209	-1.543	-1.37	-1.188	-1.127	-0.942	-1.722	-1.379	-1.828	-1.019	-1.141	-1.891	-2.326	-1.1825	-2.469	-0.593		AUH	0.0721667	0.0880741	0
AURKB	9212	-2.072	-1.35	-1.674	-0.95	-1.556	-2.28	-0.783	-1.853	-1.886	-3.468	-0.9705	-2.432	-1.927	-2.021	-2.696	-1.761	-1.037		AUNIP	-0.27725	-0.280139	0
AURKC	6795	-1.081	-0.24	-0.108	-0.492	-0.226	0.094	-0.701	-0.211	-0.67	-0.305	-1.124	0.104	-0.511	-1.019	-0.698	0.589	0.027		AUP1	-0.553562	-0.529889	0
AUTS2	26053	0.117	-0.742	-0.334	-0.691	-0.638	-0.147	-0.274	-0.462	-0.873	0.21	-0.16	-0.042	0.0205	-0.498	-0.649	0.089	0.21		AURKA	-2.63704	-2.43841	0
AVEN	57099	-0.212	0.888	-1.399	-0.302	-0.358	-0.425	0.219	-0.32	-0.362	0.348	-0.4065	0.13	-0.094	-0.137	-0.4955	0.58	-0.139		AURKAIP1	-1.0545	-1.46889	0
AVIL	10677	-0.252	0.161	-0.042	-0.053	0.025	-0.339	-0.282	0.088	-0.139	-0.68	0.436	-0.107	0.0625	-0.362	0.02	-0.678	-0.144		AURKB	-1.36309	-1.82503	0
AVL9	23080	0.395	0.82	0.374	-0.34	0.41	0.258	0.498	-0.156	-0.012	0.817	0.565	-0.032	-0.1435	0.142	0.552	0.946	0.167		AURKC	-0.373031	-0.147806	0
AVP	551	-0.078	-0.222	-0.403	-0.104	-0.485	-0.626	-2.83	0.315	0.089	0.29	-1.119	-0.364	-0.435	0.105	0.4605	-1.149	-0.261		AUTS2	-0.38575	-0.143444	0
AVPI1	60370	-0.3	0.1	0.007	0.153	-0.127	0.228	0.189	1.278	-0.047	0.507	0.163	0.054	-0.0945	-0.366	0.382	0.373	0.119		AVEN	-0.306917	-0.131556	0
AVPR1A	552	0.135	1.001	0.042	-0.367	-0.057	-0.013	0.128	0.385	-0.13	-0.279	0.0645	-0.351	0.077	0.227	0.1115	-0.071	0.439		AVIL	-0.160094	-0.152556	0
AVPR1B	553	0.113	-0.337	-0.506	0.042	-0.098	-0.089	-0.159	0.5	0.055	0.027	-0.4025	-0.448	0.1845	-0.538	-0.457	0.436	0.281		AVL9	0.139938	0.241056	0
AVPR2	554	-0.016	-0.236	-0.408	-0.075	0.084	0.163	0.14	0.376	-0.148	0.333	-0.2875	0.004	-0.2285	0.034	0.206	-0.134	0.261		AVP	-0.5085	-0.0633704	0
AWAT1	158833	0.358	0.165	-0.006	0.404	0.437	0.603	-0.176	-0.148	-0.021	0.708	0.4295	0.623	-0.294	-0.227	0.2135	0.182	0.201		AVPI1	0.0570938	0.0588889	0
AWAT2	158835	0.287	-0.934	0.36	0.029	0.284	0.29	0.301	0.303	0.246	0.689	0.2455	0.257	0.0625	0.252	0.494	-0.42	0.429		AVPR1A	0.0262187	0.0095	0
AXDND1	126859	-0.672	-0.559	-0.211	-1.187	-0.81	-0.247	-0.031	-1.42	-0.079	-0.334	-0.4625	-0.045	-0.1575	0.051	-0.6645	-0.2	-0.382		AVPR1B	-0.138531	-0.114556	0
AXIN1	8312	-0.082	0.089	-0.028	-0.022	0.161	-0.342	-0.925	0.608	-0.228	-0.802	-0.066	0.488	0.1215	0.11	0.149	0.199	0.685		AVPR2	-0.0812083	-0.0647407	0
AXIN2	8313	0.084	0.299	0.21	0.699	0.464	0.024	0.341	0.509	0.281	0.399	0.6395	0.218	0.356	-0.144	0.137	0.12	0.523		AWAT1	0.094	0.0811111	0
AXL	558	0.138	0.251	0.677	0.096	0.335	0.096	0.108	0.505	-0.181	0.431	0.169	0.082	-0.096	-0.027	0.252	0.548	-0.452		AWAT2	0.0275	0.132917	0
AZGP1	563	-0.321	0.55	0.022	0.05	-0.172	-0.081	-0.576	-0.683	-0.267	-1.195	-0.152	0.103	-0.0205	-0.697	0.3495	0.09	0.85		AXDND1	-0.586542	-0.17663	0
AZI2	64343	0.57	-0.169	0.206	-0.335	-0.03	0.186	0.255	-0.227	0.058	0.046	0.0505	-0.042	0.063	0.076	0.1355	-0.18	0.408		AXIN1	-0.138219	-0.0394167	0
AZIN1	51582	-1.223	-0.093	0.411	-0.427	-1.099	-0.636	-1.737	-2.576	-0.6	-2.374	-0.32	-3.863	-2.9015	-2.348	-2.0035	-0.949	-0.845		AXIN2	0.168812	0.108639	0
AZIN2	113451	-0.081	0.296	0.086	-0.153	0.196	-0.071	-0.077	-0.018	0.134	0.033	-0.074	-0.259	0.0555	0.035	0.0245	0.475	0.256		AXL	0.137531	-0.00886111	0
AZU1	566	0.218	-0.248	-0.637	-0.341	-0.286	0.064	-3.833	-0.833	-0.218	-1.097	-0.2315	-0.028	0.2415	-0.131	-0.2255	-0.288	0.021		AZGP1	-0.2055	-0.170111	0
B2M	567	0.24	-0.114	-0.327	0.59	-0.029	0.06	-0.122	-0.515	0.172	-0.066	0.0075	-0.725	-0.2715	0.269	-0.079	-0.049	0.207		AZI2	-0.0254688	0.0492222	0
B3GALNT1	8706	0.216	0.153	-0.16	-0.02	0.76	0.239	-0.144	0.62	-0.238	0.091	0.24	-0.138	0.687	0.738	0.2075	0.311	-0.394		AZIN1	-0.801042	-1.46948	1
B3GALNT2	148789	-0.662	0.044	-0.471	-0.635	-0.007	-0.125	-0.531	-0.355	-0.104	-0.181	-0.0655	0.038	-0.3995	-0.297	0.063	0.441	-0.114		AZIN2	-0.0683437	0.108139	0
B3GALT1	8708	0.227	-0.397	-0.165	-0.292	-0.505	-0.204	0.063	-0.391	-0.586	0.071	0.0825	0.393	-0.103	-0.095	-0.066	0.239	0.29		AZU1	-0.620125	-0.191	0
B3GALT2	8707	-0.441	-0.682	-0.984	-0.754	0.066	-0.126	-1.056	-0.304	-0.554	-0.422	-0.494	0.071	0.0685	0.238	-0.9735	0.391	0.293		B2M	-0.100906	-0.0684722	0
B3GALT4	8705	-0.266	-0.075	-0.031	0.449	0.199	-0.586	-0.892	-0.153	-0.388	-0.665	-0.343	-0.086	0.2205	0.1	0.0535	0.665	-0.071		B3GALNT1	0.0857813	0.152583	0
B3GALT5	10317	0.182	-0.209	-0.159	-0.279	0.517	0.089	0.431	0.181	-0.53	0.041	-0.221	-0.115	0.6485	-0.165	0.371	0.651	0.929		B3GALNT2	-0.357313	-0.136111	0
B3GALT6	126792	0.436	-1.083	0.476	-0.864	0.071	-0.16	-0.206	-0.03	0.376	-0.146	-0.4915	0.826	0.4275	-0.164	0.394	0.765	-0.074		B3GALT1	-0.245219	-0.0423056	0
B3GAT1	27087	-0.018	0.686	0.532	0.209	0.078	-0.018	0.286	0.468	0.298	0.353	0.0515	0.163	0.118	0.409	0.2785	0.049	0.561		B3GALT2	-0.496188	-0.0716389	0
B3GAT2	135152	0.294	0.132	-0.68	-2.209	-0.552	-0.29	-1.068	-0.971	0.26	-0.307	-0.828	0.145	-0.2795	0.088	-0.1735	-0.198	0.303		B3GALT4	-0.22025	-0.0733889	0
B3GAT3	26229	-0.623	-0.25	-0.27	-2.176	0.092	-0.359	-0.815	-0.826	-0.478	-1.101	-0.425	0.105	0.014	-0.865	-0.416	-0.493	-1.02		B3GALT5	-0.006	0.0705926	0
B3GLCT	145173	0.511	0.326	0.455	-0.427	0.198	0.267	0.36	-0.295	-0.028	0.066	-0.61	0.245	0.001	-0.161	-0.049	0.121	-0.257		B3GALT6	-0.191687	-0.0375	0
B3GNT2	10678	-0.144	-1.269	-0.11	0.177	-0.745	-0.396	-0.203	-1.033	-0.626	0.99	-0.071	-0.299	-0.7985	0.275	-0.8405	-0.178	-0.216		B3GALTL	0.064625	-0.0310556	0
B3GNT3	10331	-1.267	-0.753	-1.381	-0.763	-0.026	-0.581	-2.742	-0.255	-0.564	-1.119	-0.8165	-0.877	-0.562	-2.063	-0.6215	0.313	0.642		B3GAT1	0.125375	0.189083	0
B3GNT4	79369	-0.485	-0.279	0.22	0.264	-0.153	-0.084	0.238	0.874	-0.139	-0.443	0.5015	-0.135	-0.295	0.204	-0.015	-0.057	0.294		B3GAT2	-0.59875	-0.116583	0
B3GNT5	84002	-0.198	0.837	0.266	-0.03	0.133	-0.357	-1.065	0.522	-0.316	0.08	-0.475	-0.241	-0.012	-0.058	-0.032	0.108	0.525		B3GAT3	-0.588531	-0.664472	0
B3GNT6	192134	-0.648	0.832	0.067	0.076	0.322	-0.212	-0.138	0.963	0.163	0.592	0.135	-0.462	0.2585	0.067	-0.0885	0.46	0.148		B3GNT2	-0.44	-0.0391111	0
B3GNT7	93010	0.186	0.521	0.57	0.608	-0.181	0.37	0.604	0.305	0.309	0.009	0.067	0.107	0.2755	0.065	0.328	0.347	-0.19		B3GNT3	-0.842563	-0.504444	0
B3GNT8	374907	-0.201	-0.608	-1.394	-0.584	0.23	-0.83	-0.761	-0.36	-0.309	-0.507	-0.6905	-0.61	0.0045	-0.377	-0.0065	0.575	-0.508		B3GNT4	-0.03425	-0.0955185	0
B3GNT9	84752	-0.531	-0.361	-0.039	-0.175	-0.779	-0.272	-0.108	-0.106	-0.174	-0.11	0.4525	-0.035	0.0665	-0.247	-0.203	0.04	-0.379		B3GNT5	-0.0810937	-0.0464722	0
B3GNTL1	146712	1.09	-0.099	0.478	0.396	0.311	0.673	0.391	1.085	0.495	0.437	0.9145	0.83	0.561	0.096	0.7195	1.33	0.754		B3GNT6	0.0180625	0.0523611	0
B4GALNT1	2583	-0.531	-0.328	-0.588	-0.721	-0.412	-0.853	0.076	-0.424	-0.33	-0.794	-0.2365	0.054	-0.036	-0.214	-0.0045	0.107	-0.437		B3GNT7	0.206792	0.115259	0
B4GALNT2	124872	-0.193	-0.758	0.139	-0.753	-0.269	-0.607	-0.52	-1.293	-0.262	-0.373	-0.9735	0.22	-0.442	-0.288	-0.6325	-0.533	-0.091		B3GNT8	-0.536708	-0.264481	0
B4GALNT3	283358	-0.286	0.179	-0.325	-0.926	-0.545	-0.009	-0.395	-0.368	-0.538	0.203	-0.6105	0.315	-0.0795	-0.934	-0.1385	-0.583	-1.255		B3GNT9	-0.324219	-0.105278	0
B4GALNT4	338707	0.336	1.156	-0.644	-0.115	-0.146	-0.215	-1.883	-0.298	-0.649	0.113	-0.0025	-0.389	-0.3105	-0.144	-0.0655	0.312	0.378		B3GNTL1	0.361625	0.426556	0
B4GALT1	2683	-0.165	0.906	-0.072	0.213	0.03	-0.639	0.15	0.383	-0.317	-0.472	0.101	-0.254	-0.344	-0.178	0.315	-0.325	-0.038		B4GALNT1	-0.475708	-0.166444	0
B4GALT2	8704	-0.279	-0.795	-0.398	-0.745	-0.81	-0.808	-0.34	-1.038	-0.836	-0.505	-0.6435	-0.026	-0.374	-1.021	-0.433	-0.401	-0.832		B4GALNT2	-0.490542	-0.340852	0
B4GALT3	8703	-0.822	-0.01	-0.455	-1.883	-1.696	-0.469	-0.631	-1.911	-0.682	0.117	-1.2155	-0.114	-0.016	-1.756	-1.504	0.078	-0.511		B4GALNT3	-0.348375	-0.413407	0
B4GALT4	8702	0.332	0.443	-0.621	0.992	0.102	-0.363	0.062	0.403	-0.018	-0.352	0.209	-0.23	-0.059	0.087	0.0575	0.543	0.287		B4GALNT4	-0.263031	-0.132528	0
B4GALT5	9334	-0.531	0.502	0.077	0.261	-0.364	-0.592	-0.533	0.192	0.099	-0.582	-1.255	0.002	0.436	-0.409	-0.516	-0.26	0.307		B4GALT1	-0.034125	-0.288278	0
B4GALT6	9331	-0.46	0.434	-0.1	0.009	-0.7	-0.039	-0.165	0.31	-0.027	0.395	0.2615	-0.392	0.1225	0.429	0.0155	0.962	0.075		B4GALT2	-0.600094	-0.507306	0
B4GALT7	11285	-0.786	-0.179	-0.287	-2.088	0.573	-0.606	-1.957	0.483	-0.425	-0.035	-0.092	-0.483	0.2765	0.095	0.2955	0.6	-0.484		B4GALT3	-0.86475	-0.525593	0
B4GAT1	11041	-0.375	-0.752	-0.573	-0.473	-0.549	-0.308	-0.635	-0.603	-0.355	-0.256	-0.9505	-1.039	-0.7785	-0.994	-0.5395	-0.495	-0.704		B4GALT4	0.0287813	-0.0315278	0
B9D1	27077	-0.666	-0.878	-0.144	0.113	0.099	-0.031	-0.31	-0.514	0.04	0.059	0.061	-0.128	0.1285	-0.057	0.3075	-0.026	-0.482		B4GALT5	-0.201094	-0.0945278	0
B9D2	80776	-0.082	-0.133	-0.139	0.495	0.291	-0.268	0.294	0.244	0.156	0.529	0.113	-0.272	0.3245	-0.038	-0.5685	0.212	0.254		B4GALT6	-0.168625	0.132583	0
BAALC	79870	0.563	-0.043	-0.21	-1.438	-0.288	-0.337	-0.206	0.523	-0.013	0.412	0.186	0.536	-0.1085	-1.186	-0.504	-0.092	0.746		B4GALT7	-0.552312	-0.0850833	0
BAAT	570	0.022	-1.032	-0.519	0.846	0.133	-0.074	-1.213	-0.049	-0.131	-1.783	-0.6785	-0.483	0.2015	-0.131	0.181	-0.643	0.065		B4GAT1	-0.49975	-0.4085	0
BABAM1	29086	-0.813	0.284	-0.498	-0.22	-0.008	-0.555	-2.362	-0.627	-0.086	-0.399	-0.0015	-0.409	-0.508	-0.246	-1.0865	0.594	-0.483		B9D1	-0.30375	-0.0590833	0
BABAM2	9577	0.505	0.6	-0.01	0.102	0.427	-0.024	-0.227	0.394	-0.475	0.027	-0.6835	-0.567	-0.346	-0.061	-0.3115	0.194	-0.173		B9D2	-0.024	0.0764444	0
BACE1	23621	-0.327	-1.368	-0.853	-1.9	-0.611	-0.887	-1.629	-2.227	-0.892	-0.873	-0.4995	-0.264	-0.928	-0.627	-0.479	-3.589	-1.884		BAALC	-0.223875	-0.109296	0
BACE2	25825	-0.526	-0.292	-0.838	-0.448	-1.291	0.032	0.209	-1.689	-0.668	-0.734	-1.4305	-0.443	-1.051	-0.327	-0.2585	-0.4	-0.404		BAAT	-0.251417	-0.372519	0
BACH1	571	0.396	0.395	-0.229	0.176	0.687	0.01	0.026	0.409	-0.218	0.652	0.718	0.586	0.5035	0.317	0.539	0.659	-0.586		BABAM1	-0.554438	-0.3245	0
BACH2	60468	0.695	-0.446	-0.555	-0.517	-0.315	-0.738	-0.337	-0.073	-0.064	-0.176	-0.2185	1.357	-0.6775	-0.276	0.046	0.528	-1.581		BACE1	-1.026	-1.03594	0
BAD	572	0.045	-0.328	-0.683	-1.507	0.078	-0.358	-0.888	-0.182	0.007	-0.591	0.0445	-0.73	-0.5185	-1.352	-0.4395	0.139	-1.425		BACE2	-0.566437	-0.466444	0
BAG1	573	0.022	0.419	-0.334	-1.661	-0.202	-0.222	-0.763	-1.355	-0.706	-0.705	0.518	-0.319	-0.829	-0.155	0.3035	-0.795	-0.591		BACH1	0.098	0.172741	0
BAG2	9532	0.454	-0.001	-0.013	0.37	0.341	-0.035	-0.553	0.148	-0.244	0.038	-0.2545	0.086	0.0895	0.546	-0.1945	-0.416	0.291		BACH2	-0.31075	-0.178889	0
BAG3	9531	-0.222	-0.137	0.427	0.016	0.478	0.24	0.078	-0.188	0.084	0.726	0.67	0.121	0.341	-0.024	0.1985	0.099	0.331		BAD	-0.452313	-0.593028	0
BAG4	9530	0.017	0.251	-0.205	0.128	-0.1	-0.188	-0.58	0.238	-0.447	0.149	0.245	0.261	0.3075	0.063	0.1305	0.276	0.203		BAG1	-0.478813	-0.330556	0
BAG5	9529	-0.251	-0.085	0.437	-0.462	-0.026	0.057	0.107	-0.298	-0.211	-0.086	-0.3505	0.192	-0.242	0.074	-0.0405	-0.248	0.113		BAG2	-0.00446875	-0.143056	0
BAG6	7917	-0.99	0.651	-1.142	0.63	-0.76	-1.319	-1.485	-0.209	-0.962	-1.079	0.101	0.184	-0.5595	-0.059	0.461	0.609	0.368		BAG3	-0.00445833	0.173074	0
BAGE2	85319	-2.779	-1.544	-3.779	-5.381	-2.803	-4.094	-1.524	-0.952	-5.412	-2.113	-2.068	-2.374	-1.689	-3.147	-1.6055	-2.75	-1.629		BAG4	-0.131594	0.0795278	0
BAHCC1	57597	-0.656	0.969	-0.636	-0.435	-0.175	0.288	-1.986	0.292	-1.408	-0.123	0.0615	-0.308	-0.112	-0.01	-0.903	-0.367	-0.18		BAG5	-0.128542	-0.0807407	0
BAHD1	22893	-0.61	0.094	-0.698	-0.005	-0.137	-0.508	0.102	0.284	-0.7	-0.357	-0.3065	-1.139	-0.001	-0.328	0.0415	-0.653	-1.056		BAG6	-0.582	-0.263222	0
BAIAP2	10458	-0.424	-0.304	-0.038	-0.325	-0.53	-0.031	0.345	-0.613	-0.414	-0.271	0.098	-0.027	-0.419	-0.387	-0.2265	-0.102	-0.116		BAGE2	-2.42638	-2.04722	0
BAIAP2L1	55971	-0.345	-0.233	0.401	0.158	-0.239	-0.106	-0.935	-0.624	0.082	-1.002	-0.3	-0.583	-0.0085	-0.379	-0.3635	-0.708	0.287		BAHCC1	-0.31425	-0.257815	0
BAIAP2L2	80115	-0.14	0.208	-0.075	-0.372	0.015	0.182	-0.243	-0.037	0.085	-0.268	0.3255	0.314	-0.1075	-0.169	0.117	-0.343	-0.116		BAHD1	-0.255125	-0.420278	0
BAIAP3	8938	0.391	-0.189	0.322	0.243	0.504	0.18	-0.102	0.648	-0.063	0.595	0.2925	0.332	0.0595	-0.119	0.3425	0.366	0.358		BAIAP2	-0.275	-0.369278	0
BAK1	578	-0.752	-0.118	0.023	0.491	-0.379	-0.041	-0.689	-0.165	0.181	-0.178	-0.2775	-0.479	0.3385	0.236	0.4215	0.467	-0.546		BAIAP2L1	-0.260156	-0.237472	0
BAMBI	25805	-0.311	0.33	-0.383	-0.45	0.015	-0.168	-0.469	0.38	0.027	0.509	0.2685	0.425	0.405	0.164	-0.1645	-0.032	0.348		BAIAP2L2	-0.125906	-0.146028	0
BANF1	8815	-3.729	-3.987	-4.663	-8.574	-5.385	-5.791	-1.531	-4.073	-2.62	-3.336	-3.1575	-4.517	-3.805	-4.336	-5.048	-4.092	-7.652		BAIAP3	0.125156	0.103	0
BANF2	140836	-0.306	0.189	0.254	0.238	-0.044	0.319	-0.303	0.998	0.241	0.037	0.063	0.342	-0.2275	-0.197	0.5595	0.302	0.534		BAK1	-0.245906	0.0981944	0
BANK1	55024	0.006	0.072	-0.067	0.164	0.114	0.063	-0.061	-0.044	0.048	0.078	-0.0015	0.126	0.016	0.048	0.038	-0.931	-0.184		BAMBI	-0.196844	0.234222	0
BANP	54971	-4.124	-2.656	-2.54	-0.799	-1.525	-2.642	-1.684	0.224	-3.453	-3.7	-2.281	-3.313	-3.3225	-2.606	-5.0235	-1.725	-0.88		BANF1	-3.893	-3.83767	0
BAP1	8314	-1.23	-1.514	-1.519	-2.069	-0.246	-2.623	-2.005	-0.829	-1.403	-1.643	-1.2445	0.147	-1.8055	0.27	-1.1175	-2.68	-0.001		BANF2	0.0485625	-0.0136389	0
BARD1	580	-0.403	-1.941	-1.273	-1.576	-2.04	-0.733	-0.252	-2.108	-1.135	-1.267	-1.038	-0.243	-1.1855	-1.095	-0.782	-1.578	-1.181		BANK1	-0.0583437	-0.0821944	0
BARHL1	56751	0.221	0.675	-0.095	0.049	-0.105	-0.099	-1.256	0.041	-0.066	-1.353	-0.3325	-0.105	-0.1985	-0.375	0.0355	0.547	0.202		BANP	-1.70137	-2.69937	1
BARHL2	343472	-0.434	1.483	-0.29	-0.471	-0.528	-0.162	-0.381	-0.122	0.119	-0.064	0.441	-0.239	-0.3325	-0.398	-0.647	-0.068	0.345		BAP1	-1.29247	-1.2595	0
BARX1	56033	0.658	0.26	0.254	0.454	-0.019	-0.072	0.466	0.147	0.007	0.019	0.3775	0.148	0.4985	0.227	0.247	0.046	0.488		BARD1	-1.09472	-1.17558	0
BARX2	8538	-0.691	0.361	-0.132	-0.293	0.35	0.087	-0.558	-1.001	0.036	-0.061	-0.3655	-0.019	-0.5375	0.088	0.021	-0.041	-0.501		BARHL1	-0.136906	-0.142083	0
BASP1	10409	0.625	0.484	0.58	1.501	-0.081	0.579	0.22	1.335	0.825	0.581	1.2085	0.214	0.786	0.226	0.495	1.689	-0.368		BARHL2	-0.198094	-0.188528	0
BATF	10538	-0.149	1.003	0.006	-1	-0.165	-0.363	0.334	-1.061	-0.113	0.594	-1.2495	-0.866	-0.2525	-0.269	0.1015	-1.362	0.292		BARX1	0.125094	0.10825	0
BATF2	116071	-0.002	0.082	0.25	-0.065	-0.062	0.039	-1.194	0.484	0.108	0.264	0.1925	-0.35	0.2635	-0.696	-0.262	-0.369	0.081		BARX2	-0.265031	-0.178417	0
BATF3	55509	-3.336	-3.214	-0.527	1.044	0.133	0.02	-1.382	0.003	-0.371	0.618	-0.8515	-0.906	0.3275	-1.169	-0.2185	0.074	0.288		BASP1	0.433438	0.512	0
BAX	581	0.418	-0.159	0.38	0.316	-0.095	0.055	0.061	-0.36	0.238	0.118	0.376	0.416	0.2935	0.183	0.3075	-0.318	-0.486		BATF	-0.236563	-0.334861	0
BAZ1A	11177	-0.318	0.112	0.294	-0.159	-0.035	-0.126	-0.989	-0.148	-0.492	-0.107	-0.8925	0.568	0.194	0.168	0.2805	-0.36	-0.216		BATF2	-0.118031	-0.0848056	0
BAZ1B	9031	-0.25	-0.526	-1.87	-0.273	0.076	-1.034	-0.307	-0.826	-0.737	0.491	-0.4875	-0.622	-1.084	-0.473	-1.2385	-0.631	-0.562		BATF3	-0.782469	-0.207444	0
BAZ2A	11176	-0.425	0.386	-0.808	-1.541	-0.176	-0.31	-0.034	0.027	0.119	-1.03	-0.9475	-0.402	-0.09	-0.294	-0.204	0.342	0.217		BAX	-0.0122083	0.0311852	0
BAZ2B	29994	0.24	0.326	-0.949	0.298	0.27	-0.082	-0.519	-0.04	-0.088	0.023	-0.1645	-0.614	0.193	-0.169	-0.0205	-1.457	0.263		BAZ1A	-0.210938	-0.180194	0
BBC3	27113	-0.116	-0.105	-0.613	0.459	-0.153	0.272	0.228	0.602	0.398	-0.355	-0.477	-0.169	0.6695	-0.138	0.1975	0.79	-0.78		BAZ1B	-0.59975	-0.490148	0
BBIP1	92482	-0.754	-0.191	-0.027	-0.236	-0.112	-0.082	-0.722	-0.122	-0.419	0.121	0.1995	0.048	0.2765	0.065	-0.173	-0.221	-0.156		BAZ2A	-0.384375	-0.189972	0
BBOF1	80127	-1.867	3.039	-0.449	-0.588	-0.327	-0.923	-1.519	-2.596	-1.119	-2.865	-1.009	-0.248	-0.594	-0.616	-0.5865	-1.327	-1.938		BAZ2B	-0.134594	-0.239778	0
BBOX1	8424	0.625	-0.466	-0.013	0.1	-0.336	-0.346	0.26	-0.138	0.321	-0.128	-0.389	0.215	-0.3405	-1.185	0.113	-0.378	0.148		BBC3	-0.0350937	0.0568611	0
BBS1	582	0.046	0.544	0.131	-1.538	-0.464	-0.241	-0.731	-0.437	-0.22	-0.09	-0.1775	-0.171	-0.358	-0.212	-0.266	0.226	0.013		BBIP1	-0.302687	0.0104167	0
BBS10	79738	0.254	0.374	0.002	-0.075	-0.03	0.224	-0.256	0.079	-0.025	-0.104	0.0505	0.194	-0.0095	0.346	-0.0055	0.245	0.007		BBOX1	-0.112594	-0.271861	0
BBS12	166379	-0.206	1.77	-0.191	0.712	0.092	0.067	0.221	0.248	-0.57	0.415	-0.6685	0.155	0.4025	-0.336	-0.6725	0.376	-0.383		BBS1	-0.344844	-0.218	0
BBS2	583	-0.323	-0.586	-0.126	-0.274	-0.294	-0.279	-1.095	-0.121	-0.187	0.294	0.339	-0.326	-0.11	0.172	-0.077	-0.83	0.227		BBS10	-0.0227187	-0.03775	0
BBS4	585	0.115	0.869	-0.33	-1.077	0.075	-0.329	-0.19	-1.028	-0.875	0.931	0.049	0.475	0.0695	-0.146	-0.153	-0.139	0.679		BBS12	0.152625	0.00118519	0
BBS5	129880	-0.331	-0.066	-0.222	-0.038	-0.656	-0.038	0.1	-0.542	-0.11	0.14	-0.6675	-0.075	-0.017	-0.37	-0.238	-0.313	0.133		BBS2	-0.378969	-0.0231944	0
BBS7	55212	-0.335	0.179	-0.188	0.367	-0.378	0.062	0.242	-0.325	-0.166	-0.226	0.009	-0.396	-0.3855	-0.036	-0.089	-0.477	0.151		BBS4	-0.277281	-0.162722	0
BBS9	27241	0.371	0.431	-0.035	0.664	-0.235	0.072	-0.282	0.666	0.119	0.602	-0.0525	0.112	0.3045	0.05	0.193	-0.72	0.361		BBS5	-0.26625	-0.167722	0
BBX	56987	0.446	0.044	-0.102	0.653	0.329	0.103	-0.874	0.483	0.225	0.125	0.6435	-0.367	0.5515	-0.03	0.0775	-0.439	0.174		BBS7	-0.130375	-0.134778	0
BCAM	4059	0.161	-0.134	0.028	-0.001	-0.008	-0.158	0.197	0.314	-0.268	-0.003	0.036	-0.087	-0.361	-0.395	-0.14	-0.259	0.124		BBS9	0.0737917	0.081037	0
BCAN	63827	-0.645	0.063	-0.63	-1.88	-0.211	-0.518	-0.883	0.06	-0.321	-0.888	-0.4225	-0.822	0.2615	-0.491	-1.354	0.852	0.989		BBX	0.0334375	0.0941111	0
BCAP29	55973	-0.227	0.928	-0.124	-0.083	-0.452	-0.586	-5.207	-2.047	0.042	0.261	0.121	-0.035	-1.1455	-2.031	-2.1925	0.205	-0.607		BCAM	-0.0471563	-0.197333	0
BCAP31	10134	0.077	-0.383	-0.524	-0.049	-0.276	-0.402	0.087	0.319	-0.122	-0.117	-0.081	-0.272	-0.2205	-0.32	-0.203	-0.301	0.244		BCAN	-0.548875	-0.207444	0
BCAR1	9564	0.541	-0.196	0.071	-0.358	-1.053	-0.203	-0.489	0.266	0.064	1.248	-0.1615	0.234	0.049	0.281	-0.1315	-0.009	0.087		BCAP29	-0.815812	-0.370056	0
BCAR3	8412	0.771	1.46	0.115	-0.058	0.293	0.032	0.38	0.828	0.128	0.131	0.071	0.09	0.381	0.144	0.444	0.69	0.203		BCAP31	-0.207219	-0.101333	0
BCAS1	8537	1.059	0.013	-1.002	0.077	0.538	-0.494	-2.959	-0.663	0.123	0.285	-0.205	-0.238	-0.474	-1.079	-0.1455	-1.448	-0.389		BCAR1	-0.219094	0.108583	0
BCAS2	10286	-1.834	-1.577	-2.038	-0.675	-2.5	-0.507	-0.055	-2.005	-1.66	-1.726	-0.3055	-0.981	-1.6915	-1.286	-1.2775	-2.728	-1.675		BCAR3	0.276531	0.160583	0
BCAS3	54828	0.686	-0.416	-0.076	-0.972	0.129	0.227	0.409	-0.169	0.122	0.208	-0.4465	0.048	0.386	-0.123	-0.2565	-0.544	-0.07		BCAS1	-0.393437	-0.2065	0
BCAS4	55653	-0.328	0.257	0.048	0.307	0.295	-0.105	-1.034	0.071	-0.19	-0.074	-0.651	0.471	-0.1065	-0.038	0.0505	-0.093	0.215		BCAS2	-1.20975	-1.45008	0
BCAT1	586	0.208	-1.326	-0.303	-0.136	-0.012	-0.01	-0.685	0.208	0.142	-0.071	-0.9475	0.343	-0.3885	-0.274	0.0265	-0.023	0.439		BCAS3	-0.0845	-0.073	0
BCAT2	587	-0.317	0.412	-0.358	-0.348	-0.176	-0.23	-0.186	0.04	-0.32	-0.108	-0.0295	0.339	-0.0635	-0.217	0.214	-0.014	0.019		BCAS4	-0.128906	-0.0992222	0
BCCIP	56647	-1.025	-0.459	-1.363	-1.005	-1.754	-1.443	-1.785	-0.355	-0.555	-2.08	-0.6215	-1.048	-0.8265	-0.26	-1.696	-1.976	-1.344		BCAT1	-0.263094	-0.127972	0
BCDIN3D	144233	-0.23	-1.22	-0.557	-3.305	-1.125	-0.236	-2.073	-1.278	-1.103	-0.87	-0.1895	0.027	-0.6495	-1.132	-0.0235	-0.813	-0.112		BCAT2	-0.211656	-0.0583611	0
BCHE	590	-0.095	0.831	0.2	0.336	-0.193	-0.583	-0.83	0.012	-0.57	-0.09	0.0855	-0.024	0.024	0.267	-0.556	-0.526	0.106		BCCIP	-1.01712	-1.14759	0
BCKDHA	593	-0.935	-0.129	-0.412	-0.048	-0.526	-0.71	-0.91	0.195	-0.204	-0.682	-0.2305	-1.008	-0.646	-0.439	-0.4465	-0.06	-0.628		BCDIN3D	-1.032	-0.437944	0
BCKDHB	594	0.288	1.29	-1.06	-0.236	-0.015	-1.199	-0.924	-1.106	-0.242	0.119	0.044	-0.085	-0.6575	0.129	0.199	-0.392	-1.205		BCHE	-0.12975	-0.0452222	0
BCKDK	10295	-0.281	0.047	0.356	0.166	0.092	0.074	-0.942	0.506	-0.605	0.141	-0.042	0.017	0.374	-0.196	-0.359	0.025	-0.375		BCKDHA	-0.444563	-0.314944	0
BCL10	8915	0.117	-1.18	-0.464	0.32	0.396	-0.143	-0.353	-0.206	0.357	-0.348	0.359	-0.068	0.1985	0.052	0.136	0.521	0.393		BCKDHB	-0.404937	-0.212722	0
BCL11A	53335	-0.076	0.046	-0.133	0.167	0.11	-0.094	-0.332	0.074	-0.103	-0.176	0.1575	-0.21	-0.3555	0.19	0.612	0.198	0.284		BCKDK	-0.0737187	-0.130444	0
BCL11B	64919	0.682	-0.708	0.512	-0.373	0.288	0.05	0.312	0.414	0.095	-0.681	0.039	0.144	-0.0845	0.074	0.5115	-0.11	0.91		BCL10	-0.217042	0.0321852	0
BCL2	596	-4.187	0.134	-0.564	-3.918	0.236	-0.281	-1.719	0.645	-3.201	-1.294	-0.8015	-2.478	-5.7135	-0.074	0.2335	-3.742	-4.172		BCL11A	-0.10825	-0.06675	0
BCL2A1	597	-0.236	0.1	0.285	-0.443	-0.049	-0.163	-0.155	-0.548	-0.328	-0.359	0.068	0.25	-0.012	-0.184	0.1695	-0.971	-0.321		BCL11B	0.0515	0.00866667	0
BCL2L1	598	-0.635	-0.003	-3.333	-1.583	-0.494	-0.33	-1.868	-1.083	-0.478	-1.201	-0.9295	0.211	-0.0755	-0.732	0.0075	-0.41	-0.734		BCL2	-1.05719	-2.14222	1
BCL2L10	10017	-0.148	0.955	-0.277	-0.258	0.141	0.066	0.337	0.304	0.187	-0.069	-0.2415	0.416	0.392	0.358	0.336	0.486	0.285		BCL2A1	-0.200125	-0.212056	0
BCL2L11	10018	-0.399	-0.056	0.104	-1.105	0.429	-0.203	0.084	-0.618	-0.105	0.37	-0.3625	-0.125	0.467	-0.271	0.3825	0.079	-0.346		BCL2L1	-1.01722	-0.575167	0
BCL2L12	83596	-0.582	-0.936	-0.229	-0.211	-0.216	-0.193	-0.413	-1.079	-0.256	-0.504	-0.369	-0.317	0.298	-0.428	-0.2935	-0.653	-0.134		BCL2L10	0.008625	0.165194	0
BCL2L13	23786	-0.33	-0.289	-0.536	-0.288	-0.315	0.087	-0.334	-0.041	-0.339	-0.287	-0.3575	-0.186	0.2765	-0.113	-0.1265	-0.914	-1.199		BCL2L11	-0.253906	-0.0167778	0
BCL2L14	79370	-0.113	0.114	0.279	-0.667	-0.434	-0.18	0.053	-0.014	-0.132	0.277	0.5175	-0.485	0.3185	-0.067	0.09	-0.458	0.352		BCL2L12	-0.452667	-0.240444	0
BCL2L15	440603	0.114	0.768	0.285	-0.275	0.194	-0.077	0.055	-0.74	0.015	0.097	0.254	-0.144	0.3295	-0.231	0.168	-0.27	0.053		BCL2L13	-0.284417	-0.31437	0
BCL2L2	599	-0.114	0.59	0.443	-0.398	-0.375	-0.283	-0.216	-0.36	0.182	-0.941	0.0425	0.25	0.028	0.129	-0.2205	-0.507	0.128		BCL2L14	-0.181333	0.0270741	0
BCL2L2-PABPN1	100529063	-2.875	-3.203	-2.584	-4.217	-4.364	-5.324	-2.299	-2.259	-3.351	-2.749	-3.2615	-3.779	-4.245	-2.72	-2.87	-2.497	-2.213		BCL2L15	-0.053625	-0.0598889	0
BCL3	602	0.102	-0.746	-0.099	0.71	0.519	-0.012	-0.292	0.249	0.293	0.198	-0.3655	-1.531	0.118	-0.052	-0.1125	-0.189	-0.232		BCL2L2	-0.159625	-0.135278	0
BCL6	604	-0.425	0.627	0.457	-0.091	-0.277	-0.823	-0.044	0.039	-0.795	-0.342	-0.159	0.895	-0.8685	0.017	-0.0735	-0.457	-0.142		BCL2L2-PABPN1	-2.83533	-2.57689	0
BCL6B	255877	0.366	-0.469	0.008	-0.459	-0.193	0.152	-0.318	0.972	-0.483	0.311	0.629	0.285	0.221	0.088	-0.1025	-0.018	0.404		BCL3	-0.0295417	-0.0190741	0
BCL7A	605	-0.115	0.702	0.172	-0.34	-0.398	-0.191	-0.137	-0.024	-0.159	-0.993	0.319	0.137	-0.381	-0.504	-0.362	-1.772	-0.331		BCL6	-0.160438	-0.349444	0
BCL7B	9275	-0.119	0.208	0.075	0.098	0.233	-0.253	-0.284	0.264	-0.008	0.34	0.0235	-0.255	-0.017	-0.046	-0.074	-0.029	-0.281		BCL6B	-0.0664687	0.119917	0
BCL7C	9274	0.16	0.241	0.433	0.059	-0.239	0.095	0.445	0.33	-0.122	-1.058	0.474	-0.018	0.083	-0.22	-0.14	-0.828	-0.132		BCL7A	-0.127292	-0.413222	0
BCL9	607	-0.122	-0.2	0.033	-0.444	0.188	-0.187	0.198	0.387	-0.925	0.069	0.1295	0.245	0.0955	-0.137	-0.9775	1.051	0.028		BCL7B	-0.0668125	-0.0870278	0
BCL9L	283149	-0.839	-1.753	-0.705	-1.324	-0.32	-0.638	-0.439	-1.119	-0.765	-1.276	-0.101	-0.618	-0.5875	0.217	-0.61	0.454	-0.719		BCL7C	0.0632188	-0.142528	0
BCLAF1	9774	0.131	-3.959	-2.415	-0.551	-1.553	-1.086	-1.062	-0.533	-1.141	-3.65	-2.459	-0.303	-1.152	-0.386	-0.6355	-4.022	-3.523		BCL9	-0.101	-0.158667	0
BCLAF3	256643	0.602	0.299	-0.095	0.711	0.219	0.108	-0.041	0.077	0.311	0.062	0.3945	0.708	-0.1955	0.207	0.5195	0.494	0.495		BCL9L	-0.775813	-0.32225	0
BCO1	53630	0.194	-0.486	0.106	-0.072	-0.159	0.028	0.03	0.258	-0.23	0.182	0.24	-0.492	0.173	-0.688	-0.324	-0.085	-0.252		BCLAF1	-1.15144	-1.45139	0
BCO2	83875	-0.901	-1.024	-0.23	-0.038	-0.054	-0.415	-2.441	0.341	0.013	0.568	-0.893	0.11	-0.0975	-0.007	-0.169	0.126	0.002		BCO1	-0.0858125	-0.136083	0
BCOR	54880	-0.432	-0.227	-0.986	1.321	0.396	-0.557	-0.13	1.183	-0.242	0.602	0.2455	-0.056	0.8005	-0.845	0.3925	2.084	-0.469		BCO2	-0.534906	0.0121667	0
BCORL1	63035	0.427	0.216	-0.301	0.799	0.599	0.21	0.195	0.44	0.319	0.46	0.201	-0.057	0.385	0.371	0.8015	-0.785	0.142		BCOR	-0.0560417	0.312444	0
BCR	613	-0.698	-1.143	-0.53	-0.786	-0.287	0.069	-0.107	-0.251	-0.349	-1.548	-1.276	-0.538	0.1575	-0.606	-0.485	-1.14	-0.077		BCORL1	0.169531	0.185417	0
BCS1L	617	-1.084	0.011	-1.325	-0.203	-0.529	-2.782	-1.787	-1.072	-4.114	-1.791	-0.5555	-1.125	-1.5905	-2.895	-1.581	-1.06	-1.174		BCR	-0.44275	-0.469852	0
BDH1	622	-0.386	-0.336	-0.167	0.02	0.383	-0.375	-0.246	0.812	-0.263	0.538	-0.0195	-0.167	-0.424	-0.046	0.2555	0.417	0.227		BCS1L	-0.999781	-1.73147	1
BDH2	56898	-0.43	-0.294	-0.942	-1.054	-0.43	-0.728	-0.96	-2.216	-0.533	0.006	-0.7075	-0.122	-0.157	-0.415	-0.775	-1.564	-0.619		BDH1	-0.120375	-0.123667	0
BDKRB1	623	-0.181	0.054	-0.575	-0.481	0.061	0.019	0.04	-0.569	0.274	-0.779	0.211	0.075	0.4775	0.02	0.6085	-0.309	-0.494		BDH2	-0.77675	-0.492333	0
BDKRB2	624	0.2	-0.107	-0.108	-0.251	0.076	-0.071	0.123	-0.466	0.054	-0.112	0.0505	0.132	-0.0605	0.075	-0.295	-0.441	-0.015		BDKRB1	-0.246563	-0.118806	0
BDP1	55814	-1.123	-0.138	-0.423	0.278	-0.73	-1.072	-0.681	-0.379	-1.051	-1.484	-1.493	-1.555	-2.041	-0.32	-1.337	-0.963	-0.262		BDKRB2	-0.138917	-0.0087037	0
BEAN1	146227	0.129	-0.002	0.177	-0.008	0.171	0.094	-0.084	0.243	0.198	-0.135	0.125	0.22	0.2645	0.314	0.057	0.28	0.072		BDP1	-0.532458	-0.878222	0
BECN1	8678	-1.369	-0.517	-0.66	-0.582	-0.847	-0.752	-0.607	0.16	-0.662	-1.567	0.097	-0.504	-0.191	-0.752	-1.1395	-0.893	-0.183		BEAN1	-0.00709375	0.0739722	0
BECN2	441925	-0.045	0.233	0.19	0.46	-0.291	0.246	-0.189	0.429	-0.025	-0.058	-0.2975	0.183	-0.4675	-0.685	0.1795	-0.294	0.275		BECN1	-0.616406	-0.591722	0
BEGAIN	57596	-0.464	0.203	0.115	-0.167	0.115	-0.064	0.475	-0.481	0.333	-1.159	-0.532	0.42	0.4085	0.114	-0.1205	-0.927	0.122		BECN2	0.017625	-0.166611	0
BEND2	139105	0.125	0.3	-0.015	-0.32	-0.285	-0.019	-0.043	0.287	-0.153	-0.05	0.0515	-0.056	0.024	-0.079	0.2425	-0.126	0.373		BEGAIN	-0.117792	-0.0909259	0
BEND3	57673	0.996	-0.964	-2.073	-0.025	-0.06	-1.182	-0.294	-0.324	-0.649	-0.643	0.0345	2.411	-0.7145	0.241	0.0875	0.047	-0.255		BEND2	-0.0847813	-0.0618611	0
BEND4	389206	0.276	0.013	0.398	0.573	0.003	0.185	-0.069	0.207	0.4	0.654	0.415	0.298	0.2205	0.325	0.2235	0.568	0.02		BEND3	-0.4845	-0.411	0
BEND5	79656	0.549	0.855	0.215	-0.222	0.177	0.067	-0.741	0.229	0.359	0.425	0.0405	-0.16	0.317	0.309	-0.1745	0.429	0.15		BEND4	0.0800417	0.254852	0
BEND6	221336	0.511	0.104	-0.031	0.955	0.572	0.392	0.042	0.313	-0.286	0.681	1.0695	0.433	-0.1485	0.562	0.648	0.962	0.632		BEND5	0.033375	0.0595	0
BEND7	222389	-0.414	0.184	-1.145	0.213	0.533	-0.366	-1.584	0.412	-0.237	-0.087	-0.1925	0.58	0.181	0.098	-0.025	0.601	1.014		BEND6	0.206062	0.243222	0
BEST1	7439	-0.316	-0.137	-0.418	-0.756	-0.304	-0.226	-1.449	0.272	-0.492	-0.533	-0.343	0.046	-0.2105	-0.719	0.1415	-0.384	-0.062		BEND7	-0.305	0.0272222	0
BEST2	54831	-0.798	0.548	0.105	-0.489	0.45	-0.023	-0.681	-0.322	-1.203	-0.469	0.358	-0.823	-0.3055	-1.524	-0.4245	-1.338	-0.596		BEST1	-0.406625	-0.347056	0
BEST3	144453	0.03	0.371	-0.785	-2.229	-0.459	-0.352	-3.216	-0.56	-0.487	0.127	-0.464	-0.662	0.0995	-0.633	-0.187	-0.578	-1.155		BEST2	-0.204031	-0.681278	0
BEST4	266675	-0.375	-0.509	-0.052	0.535	-0.44	-0.188	-1.21	-0.146	-0.19	-0.192	0.1165	-0.646	-0.2865	-0.448	-0.4385	-0.395	-0.778		BEST3	-0.769208	-0.385815	0
BET1	10282	-0.496	-0.496	-1.186	-0.01	-0.884	-0.56	-1.295	0.043	0.068	-0.495	0.124	-1.099	-0.546	-1.016	-0.526	-1.661	-0.332		BEST4	-0.310406	-0.210472	0
BET1L	51272	-0.571	0.123	-0.898	-0.427	-0.303	-0.277	-3.37	-0.848	-0.413	0.28	0.126	-0.112	-0.383	-0.298	-0.228	-0.4	-0.647		BET1	-0.57575	-0.61237	0
BEX1	55859	0.774	0.049	0.092	0.65	0.056	-0.184	0.321	0.502	-0.026	0.13	0.0625	0.589	0.372	0.317	0.039	-0.343	-0.404		BET1L	-0.712292	-0.229259	0
BEX2	84707	0.6	0.041	-0.144	0.341	-0.338	0.041	0.244	-0.515	0.051	0.381	0.4145	0.725	0.0675	0.171	0.154	0.466	-0.562		BEX1	0.135531	0.0572222	0
BEX3	27018	0.972	1.008	-0.233	0.642	0.529	-0.177	0.308	0.445	0.381	0.67	0.6485	0.412	0.386	0.712	0.4345	0.117	0.191		BEX2	-0.054625	0.0888889	0
BEX4	56271	0.358	-0.407	0.132	0.295	0.241	-0.025	0.158	0.041	0.06	0.434	-0.6245	-0.1	0.0975	0.079	0.053	-0.469	0.074		BEX4	0.00265625	0.00969444	0
BEX5	340542	0.161	0.812	-0.416	0.289	0.306	-0.331	-0.229	-0.83	-0.104	0.852	0.5045	0.171	-0.1565	0.603	0.215	0.281	0.118		BEX5	-0.118281	0.159472	0
BFAR	51283	-0.701	-1.417	-0.191	-0.007	-0.29	-0.382	-0.307	-0.643	-0.545	-0.374	-0.551	-0.234	-0.3245	-1.046	-0.5095	-0.752	-0.887		BFAR	-0.462958	-0.437407	0
BFSP1	631	-0.172	0.58	0.342	0.534	-0.031	0.151	-0.12	0.146	0.006	-0.336	-0.3425	0.537	0.4145	0.4	0.331	0.364	0.104		BFSP1	0.0525	0.154852	0
BFSP2	8419	0.56	-0.489	-0.74	-0.681	0.21	-0.189	-0.346	0.116	0.461	0.509	-0.04	0.452	-0.5645	0.058	-0.4965	0.481	0.752		BFSP2	-0.228812	-0.0201667	0
BGLAP	632	-1.168	-0.962	-0.095	-0.897	-0.899	-0.213	0.238	-1.317	-1.321	-0.491	-0.699	-0.252	-0.025	-0.124	-0.6895	-0.279	-0.771		BGLAP	-0.6065	-0.419222	0
BGN	633	0.797	0.006	-0.964	-0.073	0.063	0.376	0.023	-0.017	-0.135	-0.57	-0.478	-0.097	0.2885	0.37	0.506	-0.168	-0.177		BGN	-0.0562917	-0.156074	0
BHLHA15	168620	0.051	-0.048	0.444	-0.128	0.531	-0.408	0.234	0.2	0.135	-0.721	-0.0445	0.497	-0.296	-0.419	0.461	0.296	0.194		BHLHA15	0.0005	-0.137185	0
BHLHA9	727857	-0.392	-0.012	-0.055	0.666	-0.593	0.358	-0.25	-0.186	0.194	-0.016	-0.254	-0.401	-0.6875	0.17	0.239	-0.731	-0.787		BHLHA9	-0.128312	-0.162722	0
BHLHB9	80823	0.448	0.138	-0.239	0.404	0.074	0	-0.145	0.119	-0.137	0.598	0.4835	0.689	0.225	0.12	0.433	0.291	-0.353		BHLHB9	-0.004375	0.0889722	0
BHLHE22	27319	0.532	-0.103	-0.394	-0.035	-0.321	-0.165	-0.733	0.374	-0.132	-0.192	-0.0825	-0.305	0.343	0.044	0.0865	-0.265	-0.114		BHLHE22	-0.162875	-0.109944	0
BHLHE23	128408	-0.025	0.613	0.359	-0.829	-0.277	0.053	0.107	-0.259	0.345	0.363	-0.7665	-0.002	-0.226	-0.339	0.28	0.369	0.425		BHLHE23	-0.110531	0.0891389	0
BHLHE40	8553	-0.657	0.58	-0.474	-0.938	0.134	-0.041	-1.035	-0.745	-0.185	-1.38	-1.038	-0.411	-0.216	-0.513	-0.1415	-0.009	-0.714		BHLHE40	-0.396562	-0.744889	0
BHLHE40.dup	8553.1	-0.066	-1.042	-0.612	-0.062	0.107	-0.614	-0.38	-0.273	-1.271	-0.465	-0.4305	-0.128	-0.3775	-0.432	-0.107	-0.346	-0.819		BHLHE41	-0.630625	-0.382444	0
BHLHE41	79365	0.116	-1.642	-1.398	-0.376	-0.192	0.173	-1.659	-0.936	-0.057	-0.827	-0.851	-0.163	-0.209	-3.359	-0.1065	0.205	0.149		BHMT	-0.33425	-0.233861	0
BHMT	635	-0.425	0.052	-0.55	0.008	-0.063	-0.292	-0.465	-0.744	-0.302	-0.12	-0.049	-0.239	0.0665	-0.337	-0.146	-0.744	-0.585		BHMT2	0.0710313	0.119694	0
BHMT2	23743	0.351	1.199	-0.14	-0.15	0.264	-0.124	0.14	0.193	-0.06	0.786	-0.1345	-0.299	0.5335	-0.314	-0.3785	0.044	-0.11		BICC1	0.0371667	0.261815	0
BICC1	80114	-0.043	-0.855	0.54	0.002	0.195	0.467	0.013	0.685	0.144	0.695	-0.0035	-0.121	0.177	-0.064	0.5275	0.401	1.308		BICD1	-0.286656	-0.131306	0
BICD1	636	0.001	-0.031	-0.563	-0.499	-0.392	0.04	-0.322	-0.307	-0.091	-0.1	-0.2435	0.082	-0.007	-0.18	-0.0255	-0.638	-0.018		BICD2	-0.391708	-0.282222	0
BICD2	23299	0.226	-0.794	0.291	-0.063	-0.208	-0.535	-2.684	0.334	-0.309	-0.437	-0.109	0.01	-0.2485	-0.657	0.0655	-0.315	-0.109		BID	6.25e-05	0.09025	0
BICDL1	92558	-0.602	0.382	0.279	-0.126	0.092	0.004	-1.041	-0.234	-0.966	-0.822	-0.978	0.48	0.0265	-0.02	0.0735	-0.338	-0.719		BIK	-0.100042	0.0628889	0
BICDL2	146439	-0.15	-0.48	-0.247	-0.601	0.012	-0.167	-0.131	-0.121	-0.601	-0.454	-0.216	-0.043	-0.436	0.063	-0.08	-0.692	-1.139		BIN1	-0.401469	-0.304361	0
BICRA	29998	-2.421	-0.6	-0.943	-0.764	-0.354	-0.499	-0.41	-0.185	0.209	-0.36	-0.4	-0.355	-0.808	-1.96	-0.5625	-1.56	0.115		BIN2	-0.324875	0.00733333	0
BICRAL	23506	-1.225	-1.118	-1.47	-0.69	-0.723	-0.575	-0.301	0.23	-0.44	-0.515	-0.7595	-0.527	-0.5005	-0.488	-0.518	-1.46	0.239		BIN3	-0.239281	-0.152278	0
BID	637	-0.051	0.651	-0.152	0.404	0.027	0.154	-0.302	0.184	-0.36	0.146	0.562	0.3	0.2085	-0.227	-0.0375	0.846	0.074		BIRC2	-0.235125	-0.0265	0
BIK	638	-0.313	0.395	0.016	-0.041	0.228	0.283	-0.836	0.028	0.085	-0.176	0.115	0.582	0.127	-0.227	0.1765	0.922	0.198		BIRC3	-0.0429375	-0.204333	0
BIN1	274	-0.014	0.303	-0.153	-0.687	-0.57	-0.29	-1.139	-0.723	-0.723	0.008	-0.2465	0.211	-0.049	0.05	0.329	-1.469	-0.533		BIRC5	-2.65203	-3.02414	1
BIN2	51411	-0.124	-0.388	0.288	-0.459	-0.141	-0.154	-1.707	0.008	-0.314	0.346	-0.2555	-0.39	0.166	0.189	-0.2665	-0.478	0.182		BIRC6	-0.306281	-0.0401389	0
BIN3	55909	-0.706	0.466	-0.282	0.338	-0.375	0.002	-1.281	0.33	-0.005	-0.402	-0.02	-0.129	0.2125	0.041	0.267	0.4	-0.863		BIRC7	-0.11125	0.237833	0
BIRC2	329	-0.855	0.692	0.218	-0.333	0.325	-0.733	-0.998	0.321	-0.031	-0.387	-0.725	0.202	-0.0435	0.235	0.758	-0.05	-0.157		BIRC8	-0.410875	-0.333	0
BIRC3	330	0.489	0.192	0.334	-0.397	0.087	0.182	-1.178	0.5	-0.02	-2.672	0.57	-0.181	0.27	-0.679	0.206	0.874	0.166		BIVM	-0.500406	-0.308083	0
BIRC5	332	-3.604	-2.991	-3.122	-3.191	-4.613	-3.203	-3.068	-1.72	-3.719	-2.906	-2.629	-4.339	-2.9865	-4.768	-4.378	-4.011	-1.736		BIVM-ERCC5	-0.252792	-0.228407	0
BIRC6	57448	-0.921	-0.94	-0.313	-1.107	0.445	-0.183	0.132	0.635	-0.692	-0.403	0.2955	-0.851	-0.1495	-0.638	0.297	1.438	0.148		BLCAP	0.110187	0.132556	0
BIRC7	79444	-0.203	-1.332	0.045	0.426	-0.02	0.309	0.35	-0.026	-0.291	0.146	0.8085	0.255	0.1965	0.097	0.457	0.91	0.728		BLID	-0.303906	-0.129861	0
BIRC8	112401	-0.318	0.18	-0.601	-1.124	0.202	-0.331	-0.717	-0.603	-0.324	-0.445	-0.3765	-0.32	0.0125	-0.627	-0.0425	-0.512	-0.118		BLK	0.121781	0.08725	0
BIVM	54841	0.101	0.103	-1.87	-0.164	-0.719	-0.037	-0.957	-0.606	-0.286	-0.537	-0.2995	-0.617	-0.0175	-1.085	-0.088	-0.558	-0.157		BLM	-0.555375	-1.00789	0
BIVM-ERCC5	100533467	-0.208	-0.2	-0.49	-0.263	-0.043	-0.246	0.188	-0.384	-0.578	0.658	0.224	-0.401	-0.0135	-0.13	0.2565	-0.995	-0.204		BLMH	-0.201719	-0.0488333	0
BLCAP	10904	0.239	-0.492	0.042	0.908	0.389	0.288	-0.042	0.525	0.297	-0.511	0.071	0.019	0.4195	-0.107	0.1365	0.668	0.53		BLNK	-0.0319375	0.0387778	0
BLID	414899	-0.741	-0.302	0.19	-0.031	0.04	-0.014	-0.454	-1.019	0.299	0.065	-0.3485	-0.044	-0.326	0.159	-0.009	-0.482	-0.634		BLOC1S1	-0.469333	-0.19937	0
BLK	640	0.264	0.604	0.343	0.323	-0.038	0.108	0.041	0.483	-0.289	0.041	0.085	0.628	0.2125	-0.064	0.1775	0.686	0.38		BLOC1S2	-0.444208	-0.462	0
BLM	641	-0.461	-0.024	-1.825	-0.121	-0.583	-0.964	0.118	-0.529	-1.241	-1.38	-0.592	-2.183	-0.6095	-2.959	-0.478	-1.529	-0.368		BLOC1S3	-0.331094	-0.106028	0
BLMH	642	-0.137	0.07	-0.146	-0.224	-0.008	-0.336	0.062	-0.41	-0.218	-0.421	-0.3805	-0.061	0.1785	-0.225	-0.2355	-0.11	0.15		BLOC1S4	-0.151125	-0.0337222	0
BLNK	29760	0.109	0.519	-0.134	0.309	0.192	-0.097	-0.131	-0.178	-0.194	0.758	-0.689	-0.02	-0.0315	-0.436	-0.0575	0.293	0.171		BLOC1S5	-0.358469	-0.162278	0
BLOC1S1	2647	-0.17	0.612	-0.25	0.23	-0.975	-0.167	-3.234	-0.088	0.31	-0.045	0.0235	0.206	0.195	-0.79	-0.693	-0.007	-0.391		BLOC1S6	-0.0112188	-0.17975	0
BLOC1S2	282991	-0.729	-0.523	-0.075	-0.895	-0.226	-0.381	-0.626	-0.227	-0.425	-0.088	-0.591	0.212	-0.2735	-0.69	-1.132	0.05	-1.042		BLVRA	-0.083125	0.0451389	0
BLOC1S3	388552	-0.29	0.072	-0.374	-0.884	0.328	-0.269	-0.422	-0.685	-0.236	0.11	-0.5425	-0.518	-0.2995	0.472	-0.193	-0.123	0.041		BLVRB	-0.105937	-0.152972	0
BLOC1S4	55330	-0.496	0.724	-0.024	0.382	0.206	-0.418	-0.306	-0.593	0.186	-0.416	-0.1345	0.181	-0.308	0.297	-0.236	-0.113	0.251		BLZF1	-0.0150625	0.0581944	0
BLOC1S5	63915	-0.706	0.299	-0.068	-0.612	-0.553	-0.242	-0.453	-0.359	-0.543	-0.104	0.2605	-0.086	-0.337	-0.131	-0.094	0.352	0.038		BMF	-0.417781	-0.30025	0
BLOC1S6	26258	-0.098	0.559	-0.334	0.173	-0.047	-0.029	0.196	0.487	-0.499	-0.616	-0.171	0.131	-0.0205	0.224	-0.352	0.238	-0.239		BMI1	-0.518833	-0.63463	0
BLVRA	644	0.196	0.277	0.007	-0.422	0.035	0.023	-0.228	0.09	0.172	0.523	-0.7035	-0.466	-0.0605	-0.283	0.0685	0.193	0.32		BMP1	-0.557417	-0.520722	0
BLVRB	645	-0.149	0.47	0.262	0.361	-0.68	-0.324	-0.721	0.679	-0.458	-0.431	-0.335	-0.594	-0.052	-0.115	-0.026	-0.168	-0.141		BMP10	-0.0590625	-0.0125833	0
BLZF1	8548	-0.357	1.077	0.096	-0.009	0.316	-0.142	-0.164	0.039	0.225	0.347	0.0175	0.254	0.2265	0.175	-0.708	0.748	0.115		BMP15	0.191125	-0.0480833	0
BMF	90427	-0.068	-0.369	-0.922	-0.968	0.085	-0.395	-0.18	-0.55	-0.157	-0.168	-0.8055	-0.323	-0.2365	-0.038	-0.327	0.11	-1.272		BMP2	-0.036125	-0.032	0
BMI1	648	-0.208	-0.056	-1.46	0.388	-0.499	-0.682	-1.278	-0.463	0.137	-0.624	-1.679	0.694	-0.388	0.178	-1.1385	-1.467	-0.214		BMP2K	0.0543437	0.0410278	0
BMP1	649	-1.552	-0.188	-0.141	1.728	-1.3	-0.676	-0.763	-1.694	-0.679	-3.311	-0.1675	-0.689	0.1515	0.129	-0.696	1.008	0.43		BMP3	0.100125	0.00483333	0
BMP10	27302	0.02	0.437	0.196	-0.076	-0.006	-0.018	-0.207	-0.088	0.08	-0.068	0.1295	-0.332	0.019	0.162	-0.2835	-0.002	-0.02		BMP4	-0.156031	-0.0294167	0
BMP15	9210	0.237	1.786	-0.235	0.895	-0.099	-0.034	0.441	0.126	0.214	-0.022	0.043	0.294	-0.216	-0.021	0.008	0.321	-0.118		BMP5	-0.0159375	0.10475	0
BMP2	650	0.129	0.375	-0.359	-0.005	-0.089	0.156	-0.007	0.344	0.061	-0.67	0.593	-0.007	0.2235	0.251	0.083	-0.774	0.36		BMP6	-0.418906	-0.0659722	0
BMP2K	55589	-0.074	0.378	0.069	0.282	0.257	0.068	0.114	0.372	0.041	0.063	0.146	0.312	-0.0095	-0.336	-0.111	0.451	0.202		BMP7	-0.197031	0.0531111	0
BMP3	651	0.371	0.314	0.172	0.269	0.076	0.224	0.282	0.143	-0.205	0	0.253	0.573	0.154	0.146	0.1195	0.23	0.01		BMP8A	-1.15338	-0.625167	0
BMP4	652	-0.477	-0.008	0.417	-0.57	0.271	-0.302	0.145	-0.183	0.019	0.002	-0.0315	0.099	0.0605	0.036	-0.1195	-0.301	0.323		BMP8B	-0.612437	-0.280889	0
BMP5	653	0.083	0.153	0.308	0.063	-0.196	-0.035	0.117	0.215	-0.105	0.104	0.4205	-0.103	0.2115	0.362	0.191	0.533	0.212		BMPER	0.131312	-0.0523889	0
BMP6	654	-1.164	0.635	-0.338	-0.029	-0.817	-0.079	-1.559	0.076	-0.317	-0.333	-0.39	-0.856	-0.057	0.159	-0.0225	-0.079	-0.306		BMPR1A	-0.373167	-0.0194815	0
BMP7	655	-0.18	-0.287	-0.023	0.337	-0.097	-0.172	-0.519	-0.248	0.356	-0.082	0.0305	0.27	0.0185	-0.319	-0.0525	-0.166	0.14		BMPR1B	-0.01175	-0.211861	0
BMP8A	353500	-1.739	-1.969	-1.202	-0.19	-0.342	-1.913	-2.18	-1.223	0.165	-0.05	-1.3575	-1.524	-0.706	-3.102	-0.74	-1.16	0.278		BMPR2	-0.0520313	-0.0242222	0
BMP8B	656	-1.47	-0.691	-0.604	-0.682	-0.242	-0.798	-0.18	-0.506	-0.358	-0.402	-0.261	-0.753	0.174	-0.468	-0.6945	-0.534	0.002		BMS1	-0.949781	-1.431	0
BMPER	168667	0.32	0.835	0.206	-0.034	0.237	0.174	0.207	0.282	0.09	0.163	0.2395	0.05	-0.2235	-0.061	-0.0305	-1.197	0.403		BMX	-0.0706875	0.295167	0
BMPR1A	657	-1.023	-0.644	0.576	0.752	-0.029	0.082	-2.201	-0.747	-0.274	-0.245	-0.6595	0.589	0.0815	0.801	-0.696	0.088	0.228		BNC1	-0.330906	-0.370694	0
BMPR1B	658	0.293	0.382	0.21	-0.542	-0.295	0.079	0.569	0.074	-0.078	-0.488	0.1665	0.689	-0.0825	0.057	-0.2775	-0.735	0.438		BNC2	-0.07275	-0.0884444	0
BMPR2	659	-0.05	0.286	0.383	0.105	-0.037	0.09	-0.643	0.119	-0.221	0.275	-1.0565	-0.549	-1.2835	-0.005	-0.072	0.03	0.361		BNIP1	-1.15469	-1.31272	0
BMS1	9790	-1.788	-0.418	-2.499	-0.398	-0.962	-1.447	-0.33	-0.345	-2.834	-1.569	-0.8635	-1.453	-0.8365	-2.834	-2.059	-0.574	-0.971		BNIP2	-0.182917	-0.354815	0
BMT2	154743	0.519	0.221	-0.258	0.488	-0.576	-0.15	-1.648	-0.352	-0.007	-0.706	0.132	-0.113	0.107	-0.581	0.2055	-0.062	-0.546		BNIP3	-0.118125	0.103778	0
BMX	660	0.074	0.56	-0.243	-0.116	0.057	0.507	-0.34	-0.446	0.752	0.951	1.145	0.071	-0.1265	0.097	-0.126	0.193	1.518		BNIP3L	0.086	0.0801944	0
BNC1	646	-0.128	-0.098	-0.464	-0.354	-0.456	-0.096	-0.3	-0.612	-0.126	-0.224	-0.8015	0.139	-0.243	-0.731	-0.361	-0.959	0.275		BNIPL	-0.641844	-0.540333	0
BNC2	54796	-0.074	0.302	-0.138	-0.031	-0.054	0.169	-0.097	0.051	-0.021	-0.097	-0.6015	-0.046	-0.066	0.202	0.0105	-0.648	-0.049		BOC	-0.416813	-0.123611	0
BNIP1	662	-1.271	-2.136	-2.146	-1.636	-2.16	-1.307	-0.246	0.362	-0.631	-1.764	-0.209	-1.104	-1.5735	-1.003	-1.8975	-1.717	0.027		BOD1	-0.191562	0.0907222	0
BNIP2	663	-0.337	0.876	-0.782	-0.609	-0.178	-0.264	0.332	0.255	-0.599	0.007	-0.6705	-0.049	-0.0515	-0.39	-0.8625	-0.055	-0.235		BOD1L1	-0.43875	-0.181407	0
BNIP3	664	-0.417	-0.291	0.652	-0.473	-0.003	0.151	-0.517	0.409	0.159	-0.077	-0.103	-0.171	-0.0245	0.088	0.0935	-0.19	0.604		BOD1L2	-0.0723125	-0.112083	0
BNIP3L	665	0.29	-0.081	-0.023	0.295	-0.093	0.157	0.502	0.712	0.483	0.275	-0.267	0.262	0.1385	0.252	0.0345	-0.306	-0.255		BOK	-0.0121875	-0.153889	0
BNIPL	149428	-0.7	-0.895	-0.736	-1.097	-0.522	-0.593	-0.666	-0.437	-1.583	-0.428	-0.204	-0.392	-0.628	-0.78	-1.1275	0.093	0.237		BOLA1	-1.49625	-1.08156	0
BOC	91653	0.113	-0.322	-0.135	-1.848	-0.663	-0.077	-0.287	-0.272	0.005	-0.307	0.719	-0.465	-0.092	0.198	0.047	-0.041	-0.14		BOLA2	-0.767	-0.709556	0
BOD1	91272	0.3	0.251	-0.13	-0.981	-0.395	0.081	-0.22	-0.045	-0.274	0.366	0.164	-0.266	0.582	-0.506	-0.708	0.233	0.042		BOLA2B	-1.12513	-1.24567	0
BOD1L1	259282	-0.433	-0.956	-0.113	-0.203	-0.129	-0.879	-0.622	-0.262	-0.413	0.103	-0.5055	-0.131	-0.0295	0.149	-0.32	-0.569	-0.731		BOLA3	-1.03125	-1.06128	0
BOD1L2	284257	-0.443	-0.013	-0.052	0.064	0.197	-0.088	0	0.533	-0.646	-0.153	-0.013	-0.14	-0.1635	-0.113	0.3285	0.22	-0.168		BOLL	0.143719	-0.0761667	0
BOK	666	0.427	0.835	0.372	-0.125	0.281	-0.07	-1.457	0.356	-0.441	0.06	-0.0805	0.261	-0.4835	-0.049	-0.0125	-0.381	-0.093		BOP1	-1.56425	-1.75089	0
BOLA1	51027	-1.177	-0.873	-1.049	-1.321	-1.343	-1.111	-1.418	-6.219	-2.441	-0.711	-2.3005	-0.303	-0.6965	-0.719	-1.966	-1.652	-0.924		BORA	-1.113	-1.14967	0
BOLA2	552900	-2.02	0.76	-0.661	-1.143	-0.982	-0.692	-0.556	-1.277	-0.442	-0.796	-0.8465	-0.736	-0.485	-1.308	-1.249	-0.767	-1.192		BPGM	0.0184062	-0.173556	0
BOLA2B	654483	-2.336	-1.029	-0.88	-0.571	-1.432	-0.768	-1.667	-1.792	-2.59	-1.724	-0.8355	-0.17	-0.8125	-2.563	-1.133	-0.929	-3.235		BPHL	-0.0267187	-0.100611	0
BOLA3	388962	-0.524	0.531	-1.983	-2.421	-0.383	-1.702	-1.758	-1.065	-0.552	-0.746	-0.554	-1.114	-1.6045	-2.171	-0.764	-0.16	-3.18		BPI	0.164844	0.0560278	0
BOLL	66037	0.358	0.899	0.038	0.169	0.235	-0.063	0.133	0.672	-0.188	0.158	0.2935	0.062	0.1055	-0.043	-0.151	0.143	0.168		BPIFA1	0.0910625	0.0421667	0
BOP1	23246	-2.097	-0.646	-2.647	-1.654	-1.796	-2.253	-1.138	-2.22	-2.439	-1.836	-1.7635	-1.461	-1.7455	-1.258	-2.2455	-2.394	-0.235		BPIFA2	0.0961562	0.00222222	0
BORA	79866	-1.768	-0.682	-1.501	-1.897	-2.368	-1.315	0.11	-0.527	-0.71	-1.542	-0.3515	-2.813	-2.9995	-1.391	-1.831	-0.325	0.134		BPIFA3	-0.146625	-0.0685556	0
BORCS5	118426	-0.366	-0.499	-0.398	-0.188	-0.556	-0.181	-1.332	-0.843	-0.491	-0.337	-0.2265	0.267	-0.2015	-0.441	-0.001	-0.799	-0.563		BPIFB1	-0.575656	-0.413306	0
BORCS6	54785	0.016	0.344	-0.262	-0.399	-0.054	0.042	0.033	-1.334	-0.139	0.1	0.5945	-0.275	-0.727	-0.789	-0.3	0.059	-0.278		BPIFB2	-0.0810312	-0.0658611	0
BORCS7	119032	0.135	-0.162	-0.031	-0.587	-0.086	-0.231	-0.723	-0.788	-0.035	0.17	0.286	-0.355	0.201	0.187	-0.1015	0.071	0.285		BPIFB3	-0.0347187	-0.14675	0
BORCS8	729991	-0.516	-0.899	-0.594	-0.568	-1.03	-0.618	-1.262	-1.351	-0.33	-0.636	-0.867	-0.352	-0.5085	-0.311	-0.661	-1.285	-1.026		BPIFB4	-0.0967812	-0.0191667	0
BORCS8-MEF2B	4207	-2.017	-0.027	-0.047	-0.115	0.012	-2.159	-0.608	-0.289	-0.895	-0.648	-0.5845	-0.372	-0.2775	-0.251	0.184	0.063	-0.987		BPIFB6	-0.126312	-0.0989167	0
BPGM	669	0.165	0.21	0.068	0.068	-0.131	0.033	0.556	0.134	-0.025	-0.497	-1.1605	-0.199	-0.6845	-0.943	0.109	0.442	0.595		BPIFC	-0.760219	-0.122083	0
BPHL	670	0.022	0.336	-0.19	0.194	0.048	0.023	0.031	0.182	-0.049	-0.303	-0.294	-0.27	0.323	0.397	0.12	0.597	-1.047		BPNT1	-0.496333	-0.496074	0
BPI	671	0.243	0.277	-0.336	0.17	0.491	0.387	0.244	1.081	0.105	0.447	0.044	0.67	0.1465	0.112	0.5365	0.315	0.064		BPTF	-1.15569	-0.537	0
BPIFA1	51297	0.301	0.361	0.057	-0.155	0.17	0.176	0.117	0.762	0.284	0.072	-0.1435	0.368	0.0195	0.267	0.0555	0.39	0.347		BPY2	0.223375	0.191917	0
BPIFA2	140683	-0.039	0.138	0.341	0.244	0.258	0.069	0.122	0.713	0.02	0.2	-0.3415	-0.15	0.027	-0.137	-0.171	0.099	0.502		BPY2B	-0.0531562	-0.0962778	0
BPIFA3	128861	-0.2	-0.304	0.254	-0.178	-0.012	-0.231	-0.169	0.183	-0.014	-0.384	-0.013	-0.303	0.144	0.004	0.2025	0.451	-0.143		BPY2C	0.209	-0.00522222	0
BPIFB1	92747	0.587	-1.118	-1.053	-0.553	-1.534	0.013	-1.179	-0.354	-0.41	-1.155	-1.0425	-0.456	1.3865	-0.936	-0.43	-1.319	-0.536		BRAF	-0.503437	-0.172333	0
BPIFB2	80341	-0.045	0.393	0.274	-0.522	-0.334	0.119	-0.068	0.216	0.27	0.266	0.355	-0.002	0.218	-0.576	0.1025	-0.457	0.176		BRAP	-1.61788	-1.34144	0
BPIFB3	359710	-0.153	-0.108	0.24	0.241	-0.005	-0.208	0.078	0.47	0.077	0.144	0.205	0.103	-0.23	-0.408	-0.04	-0.061	0.208		BRAT1	-1.27606	-0.857833	0
BPIFB4	149954	-0.338	0.161	-0.067	-0.514	0.353	-0.187	-0.15	0.686	-0.182	0.092	-0.543	0.221	0.1075	-0.164	-0.157	0.162	0.266		BRCA1	-1.09013	-1.49025	0
BPIFB6	128859	0.174	-0.649	-0.177	-0.481	-0.032	0.165	-0.181	0.627	-0.022	-0.174	-0.354	0.089	0.224	-0.157	-0.3735	-0.619	0.624		BRCA2	-0.885313	-0.957833	0
BPIFC	254240	-0.529	-0.892	-1.116	-1.156	-0.35	-0.265	-1.782	-0.956	-0.102	-0.377	-0.4185	-0.403	0.1945	-1.099	-0.4515	-0.696	0.366		BRCC3	-0.0269375	-0.0976944	0
BPNT1	10380	-1.071	0.018	-1.328	0.063	-0.034	-0.272	-0.385	-0.992	-0.014	-1.334	-0.104	-0.302	-0.754	-0.299	-0.7725	-0.226	-0.661		BRD1	-0.625563	-0.417778	0
BPTF	2186	-2.353	-0.599	-2.039	-1.187	-0.934	-1.145	-0.897	-1.337	-1.037	-0.95	0.175	-1.198	0.464	-0.984	-1.1695	1.222	-1.522		BRD2	-0.916594	-0.904139	0
BPY2	9083	0.738	0.2	0.489	0.166	0.376	0.4	-0.199	0.784	0.584	0.401	0.989	0.558	0.1025	0.426	0.7465	-0.019	0.062		BRD3	-0.06675	-0.0970556	0
BPY2B	442867	-0.012	0.315	0.01	-0.137	-0.067	0.166	0.106	-0.059	-0.395	-0.104	-0.3675	-0.549	-0.129	-0.145	0.19	-0.173	0.161		BRD4	-1.13266	-1.21769	0
BPY2C	442868	0.318	0.82	0.478	0.907	0.445	0.284	-0.522	0.185	0.404	0.47	0.1545	0.475	0.203	0.358	0.549	-0.372	-0.537		BRD7	-0.551125	-0.639667	0
BRAF	673	-1.594	-0.063	-0.057	-0.991	-0.666	-0.451	0.18	-0.392	-0.101	-0.255	-0.0315	-0.393	-0.3675	-0.932	-0.6315	-0.248	0.101		BRD8	-0.260083	-0.272741	0
BRAP	8315	-2.283	-2.764	-2.229	-1.543	-1.808	-0.788	-2.828	-1.456	-1.346	-2.393	-0.823	-1.573	-1.275	-2.297	-1.9725	-1.338	-1.08		BRD9	-1.16241	-1.26961	0
BRAT1	221927	-1.652	0.059	-2.401	-3.445	-0.718	-0.395	-2.143	-1.333	-2.119	-0.14	-0.019	-0.096	-0.2025	0.063	-0.4435	-3.873	-1.437		BRDT	-0.268406	-0.0409444	0
BRCA1	672	-0.645	-1.155	-2.867	-0.695	-2.019	-0.585	-0.683	-1.352	-1.229	-1.297	-1.7465	-0.631	-1.554	-1.083	-1.0845	-2.008	-1.337		BRE	0.0892813	-0.140611	0
BRCA2	675	-1.215	-0.516	-1.335	-0.86	-1.41	-0.761	-1.281	-0.565	-0.669	-1.078	-0.9415	-1.038	-1.119	-0.633	-0.9815	-0.83	-0.506		BRF1	-1.08606	-1.29775	0
BRCC3	79184	-0.33	1.057	0.226	-0.451	0.174	0.349	-0.062	-0.361	-0.277	0.115	-0.1945	-0.168	-0.0385	-0.278	0.038	-0.641	0.145		BRF2	-0.842031	-1.23567	0
BRD1	23774	-1.301	1.703	-2.703	0.507	-0.526	0.08	-1.93	-0.948	0.049	1.177	-0.125	0.946	-0.6295	-0.043	-1.103	0.006	-0.883		BRI3	-0.648156	-0.396667	0
BRD2	6046	-1.159	-1.152	-3.082	0.038	-1.095	-1.047	-0.83	0.307	0.09	-1.192	-0.146	-1.438	-1.198	-0.723	-1.2965	-1.081	-1.179		BRI3BP	0.0716875	0.279556	0
BRD3	8019	0.022	-0.388	0.298	0.127	-0.001	-0.202	0.354	-0.047	-0.273	-0.159	-0.2805	0.4	-0.149	0.294	-0.045	-0.666	-0.585		BRICD5	0.294458	0.240296	0
BRD4	23476	-2.558	-3.04	-1.848	-0.461	-1.113	-1.422	-0.137	0.259	-1.233	-0.329	-0.904	-2.664	-2.099	-1.368	-2.0605	-0.076	-0.455		BRINP1	-0.26275	-0.196056	0
BRD7	29117	0.342	-0.588	0.13	-1.838	-0.858	-1.154	-0.057	-0.702	-1.052	-1.127	-0.397	-0.83	-0.549	-2.719	-1.1205	-1.44	0.489		BRINP2	-0.24775	-0.429556	0
BRD8	10902	-0.422	1.145	-0.937	-0.156	-0.006	-0.72	-0.245	-0.071	-0.217	-0.556	-0.116	-2.168	-0.3685	-0.641	-1.1305	-0.235	0.258		BRINP3	-0.370812	-0.29375	0
BRD9	65980	-3.002	-0.888	-1.396	-0.978	-1.246	-0.669	-0.82	-1.673	0.011	-1.103	-0.6255	-1.504	-3.898	-0.403	-0.9645	-3.127	-0.984		BRIP1	-0.476542	-0.746481	0
BRDT	676	0.334	-0.165	-0.333	-0.532	-0.567	-0.286	0.269	-0.564	-0.132	0.311	-0.264	-0.209	-0.3805	0.137	0.001	-0.377	-0.033		BRIX1	-1.8465	-1.99975	0
BRF1	2972	-2.177	-0.831	-1.895	-0.513	-1.184	-1.681	-0.979	-0.401	-0.809	-2.024	-0.186	-2.405	-2.4785	-1.725	-1.8195	-1.129	0.095		BRK1	-0.752417	-0.305444	0
BRF2	55290	-1.856	-1.334	-0.861	-0.73	-0.333	-1.398	-0.773	-0.164	-1.108	-2.188	-1.0715	-2.059	-2.465	-1.417	-1.9225	-0.047	0.399		BRMS1	-0.094375	-0.160778	0
BRI3	25798	-1.018	0.283	-0.397	-1.636	-0.534	-0.363	-0.563	-1.436	-0.119	-0.317	-0.719	-0.186	0.0055	-0.517	-0.248	-0.826	-1.281		BRMS1L	-0.724937	-0.524056	0
BRI3BP	140707	-0.7	-0.242	0.539	0.951	0.293	0.185	0.094	0.461	0.082	0.651	-0.228	0.042	0.7555	0.314	0.503	0.073	-0.235		BROX	-0.21125	-0.212833	0
BRICD5	283870	0.418	0.261	0.566	0.505	0.605	0.232	0.087	1.114	0.264	0.649	0.326	0.556	0.2885	0.288	0.214	0.828	0.033		BRPF1	-1.216	-1.84722	1
BRINP1	1620	-0.723	-0.828	0.083	0.514	-0.592	-0.024	0.259	-0.506	-0.187	-1.251	-1.2435	-0.158	-0.368	0.619	-0.196	0.129	-0.343		BRPF3	-0.0364375	-0.14725	0
BRINP2	57795	-0.453	0.939	-0.018	0.16	-0.912	-0.459	-0.126	-0.534	0.476	-1.139	-0.106	-0.474	-0.456	-0.519	-1.0295	-0.18	-0.745		BRS3	0.135281	0.11025	0
BRINP3	339479	-0.081	0.468	-0.073	-0.518	-0.396	-0.172	-1.829	-0.419	-0.429	-0.083	-0.6795	-0.503	-0.047	-0.318	-1.342	-0.557	0.397		BRSK1	0.0534167	0.182407	0
BRIP1	83990	-0.554	-0.797	-2.39	0.448	0.154	-0.704	0.071	0.107	-2.515	-0.203	-0.507	-0.488	-0.0545	-0.715	-0.309	-0.969	-0.377		BRSK2	-0.335156	-0.139028	0
BRIX1	55299	-2.329	-2.106	-1.653	-2.176	-2.75	-3.843	-0.621	-1.686	-2.222	-1.883	-2.745	-1.62	-1.5955	-1.719	-2.51	-2.347	-0.993		BRWD1	0.036625	0.25625	0
BRK1	55845	-0.83	-1.025	-0.597	-1.338	0.048	-0.131	-2.291	-0.945	0.142	-0.284	-1.158	-0.529	-0.472	0.07	-0.89	0.212	-1.55		BRWD3	-0.0779583	-0.146963	0
BRMS1	25855	-0.225	1.03	-0.207	-0.404	0.29	-0.394	-0.256	0.263	-0.794	0.385	-0.013	-0.86	-0.2215	1.049	-1.1495	1.039	0.041		BSCL2	-0.598219	-0.331833	0
BRMS1L	84312	-1.615	-1.009	-0.483	-0.915	-0.922	-0.616	0.123	-0.915	-0.356	-1	-1.427	-0.575	-0.193	-0.44	-0.8085	-0.969	-0.457		BSDC1	-0.419167	-0.335926	0
BROX	148362	-0.404	0.153	-0.42	0.634	-0.815	-0.093	-0.04	-0.144	-0.178	0.075	-0.266	-0.314	-0.56	-0.308	0.164	0.115	0.74		BSG	-0.092125	-0.350333	0
BRPF1	7862	-1.82	-1.382	-3.143	-1.309	0.026	-1.079	-2.116	-0.476	-1.999	-0.863	-0.4265	1.524	-1.1645	-4.465	-2.4475	-3.958	-0.168		BSN	-0.0588125	-0.0513056	0
BRPF3	27154	0.057	-0.341	-0.345	0.642	0.433	-0.428	0.018	0.535	-0.26	-0.302	0.768	0.141	0.421	-0.659	0.041	-0.346	-0.078		BSND	-0.232187	-0.0991389	0
BRS3	680	0.208	0.517	-0.071	0.575	0.308	0.184	0.083	0.476	0.251	0.686	-0.5815	0.514	0.576	0.144	0.1965	0.396	0.308		BSPH1	0.101719	0.210306	0
BRSK1	84446	0.537	0.537	0.432	0.228	0.066	0.033	-1.157	0.603	0.129	0.4	0.664	0.271	0.18	-0.318	0.318	0.071	0.602		BSPRY	0.139906	0.0148333	0
BRSK2	9024	0.399	0.083	-0.405	0.18	-0.664	-0.018	-2.163	-0.145	-0.685	0.123	-0.4235	-0.38	-0.111	-0.307	-0.107	0.086	-0.286		BST1	-0.330375	-0.234972	0
BRWD1	54014	-0.265	0.376	-0.074	0.295	0.181	0.324	-0.003	0.43	-0.278	0.543	0.31	0.313	0.3755	0.633	0.4605	0.748	0.242		BST2	-0.234125	-0.235944	0
BRWD3	254065	0.03	-0.183	-0.144	0.168	-0.222	0.032	0.14	0.262	-0.161	0.475	-0.246	-0.992	-0.035	-0.05	-0.425	-0.415	-1		BSX	0.0830312	0.139111	0
BSCL2	26580	-0.671	-0.188	-0.808	-0.61	-0.246	-0.642	-1.406	-0.608	-0.026	0.225	0.0845	-0.497	-0.3485	-1.314	-0.353	0.069	-0.247		BTAF1	-0.668917	-0.677704	0
BSDC1	55108	-0.94	-0.536	-0.185	0.019	0.15	-0.771	-1.223	0.134	-0.537	-0.427	-0.197	-0.585	-0.0385	-0.044	-0.028	-0.945	-0.253		BTBD1	-0.230625	-0.228889	0
BSG	682	-0.15	1.512	-0.257	-0.111	0.094	-0.654	-0.452	0.249	-0.255	-0.495	-0.7155	0.067	-0.6195	-0.458	-0.346	1.073	-0.689		BTBD10	-0.153094	0.0965556	0
BSN	8927	0.528	-0.044	0.07	-0.075	-0.001	-0.291	-0.07	0.118	-0.012	-0.532	0.105	0.11	-0.2505	0.108	-0.037	0.287	-0.756		BTBD11	-0.22775	-0.290111	0
BSND	7809	-0.04	-0.073	0.093	-1.141	-0.107	-0.18	0.167	-0.246	0.033	0.039	0.155	0.259	-0.419	0.142	-0.196	-0.217	0.099		BTBD16	-0.317094	-0.284139	0
BSPH1	100131137	0.483	0.784	0.344	0.442	0.084	0.071	-0.08	-0.25	0.214	0.598	-0.002	-0.001	-0.1935	0.172	0.0405	0.17	0.184		BTBD17	-0.151406	-0.162444	0
BSPRY	54836	0.348	0.858	0.236	0.034	0.278	0.107	0.171	0.293	-0.079	0.389	-0.032	-0.038	-0.052	-0.068	0.467	-0.074	0.652		BTBD18	-0.298063	-0.205917	0
BST1	683	-0.573	0.281	-0.134	-0.416	-0.28	-0.642	-0.308	-0.258	-1.037	-0.314	-0.89	-0.299	-0.0885	0.03	-0.1525	-0.8	-0.035		BTBD19	0.0375938	0.126694	0
BST2	684	-0.111	-0.241	0.066	-1.097	-0.037	-0.033	-0.443	0.274	-0.908	0.207	-0.743	0.036	-0.074	0.524	0.1135	0.365	-0.097		BTBD2	0.04075	-0.00685185	0
BSX	390259	-0.371	0.195	0.219	-0.046	0.645	-0.043	0.327	0.858	0.109	0.382	0.5795	0.161	0.36	0.232	0.0865	0.21	0.352		BTBD3	-0.00846875	-0.0896667	0
BTAF1	9044	-1.277	-1.389	-0.705	-0.549	-0.677	-1.216	0.413	-0.265	-1.304	-1.303	-0.4155	-0.017	-0.7945	0.011	-0.534	-0.63	0.007		BTBD6	-0.336062	-0.152028	0
BTBD1	53339	-0.537	-0.984	-0.712	0.467	0.201	0.181	-0.036	-0.127	-0.649	0.02	-1.5285	0.252	-0.0325	0.129	0.2415	-0.857	0.14		BTBD7	-0.385188	-0.3	0
BTBD10	84280	-0.019	0.026	-0.319	-0.155	0.034	0.037	-0.167	-0.152	0.021	1.145	-0.2565	-0.093	0.204	0.247	0.449	-0.666	0.324		BTBD8	-0.438969	-0.284537	0
BTBD11	121551	-0.256	-0.575	-0.381	-0.272	0.026	0.016	0.308	-0.352	-0.814	-0.087	0.17	-0.197	-0.359	-0.476	-0.388	-0.202	-0.155		BTBD9	-0.156438	-0.349889	0
BTBD16	118663	-0.526	-0.869	0.178	-0.205	0.13	0.017	-0.943	-0.372	-0.164	-0.018	-0.491	-0.105	-0.1875	0.11	0.032	-0.049	-0.502		BTC	-0.114063	-0.178139	0
BTBD17	388419	-0.288	0.878	-0.093	0.448	-0.069	-0.215	-0.951	-0.3	-0.208	-0.403	-0.595	-0.269	-0.2215	-0.307	-0.0875	-0.15	0.011		BTD	0.035125	-0.055	0
BTBD18	643376	-0.117	-0.066	-0.298	-0.948	-0.374	0.002	-0.643	0.225	-0.046	-0.618	-1.0515	-0.325	-0.22	0.073	-0.5285	-0.292	-0.135		BTF3	-1.63363	-1.53019	0
BTBD19	149478	0.015	0.053	0.317	-0.097	0.491	-0.062	0.244	0.263	0.086	0.111	0.362	0.411	0.0905	0.128	0.1945	0.885	0.81		BTF3L4	-0.955917	-0.941333	0
BTBD2	55643	-0.242	0.361	-0.048	0.818	0.305	-0.006	-0.222	0.384	0.052	0.361	0.0235	-0.066	0.4435	-0.208	0.233	0.054	0.119		BTG1	-0.120917	0.0677778	0
BTBD3	22903	0.219	0.561	-0.036	0.324	-0.311	-0.048	-0.045	0.195	-0.165	-0.165	-0.6815	-0.036	-0.0875	0.001	0.374	0.487	-0.115		BTG2	-0.207906	-0.140861	0
BTBD6	90135	-0.737	-0.083	0.163	-0.124	0.038	-0.298	-1.369	-0.212	0.1	-0.086	-0.455	-0.256	-0.6725	0.238	0.1675	-1.01	-0.058		BTG3	0.00745833	-0.292741	0
BTBD7	55727	-0.631	0.105	-0.714	-0.094	0.061	-0.219	-1.267	-0.277	-0.02	-0.336	-0.9165	0.227	-0.1925	0.539	-0.426	-1.113	-1.102		BTG4	-0.689333	-0.205519	0
BTBD8	284697	0.203	1.098	-0.93	-0.258	-0.919	-0.413	-0.41	-1.797	-0.376	0.731	-1.575	0.071	0.013	-0.291	-0.133	-0.641	-0.904		BTK	-0.274792	-0.119667	0
BTBD9	114781	-1.089	-0.206	0.148	0.596	-0.199	-0.062	-0.022	0.21	-1.272	-0.601	-0.444	-0.929	-0.1305	0.037	-0.6415	0.034	-0.677		BTLA	0.120406	0.107389	0
BTC	685	-0.019	0.229	0.28	-0.423	-0.156	0.032	-0.027	-0.254	-0.248	-0.161	-0.366	-0.061	0.404	-0.303	-0.3235	-0.345	-0.003		BTN1A1	-0.0625	0.0781111	0
BTD	686	-0.019	-0.01	0.258	0.616	0.325	0.308	0.173	-0.536	-0.275	-0.251	-0.2015	0.043	-0.001	0.05	0.181	0.181	-0.729		BTN2A1	-0.379406	-0.163667	0
BTF3	689	-3.135	-1.633	-2.632	-0.639	-1.648	-3.88	-0.32	-0.797	-1.839	-1.916	-0.723	-1.938	-1.858	-1.93	-1.86	-0.695	-0.661		BTN2A2	-0.1155	-0.177417	0
BTF3L4	91408	-1.802	0.741	-1.46	-1.733	-1.149	-1.467	-0.882	-0.545	-2.815	-1.568	-0.551	-1.416	-0.3005	-2.072	-1.342	-1.132	0.039		BTN3A1	0.014125	0.139722	0
BTG1	694	-0.195	-0.42	0.636	-0.014	0.128	-0.463	0.031	-0.103	-0.136	0.041	-0.2215	0.413	-0.184	-0.146	0.2685	0.895	0.208		BTN3A2	-0.0991563	0.05525	0
BTG2	7832	-0.364	-0.56	-0.058	-0.4	0.312	-0.097	-0.151	-0.009	0.37	-1.096	-0.001	0.463	0.1315	-1.807	-0.0065	1.758	0.254		BTN3A3	-0.248281	-0.140778	0
BTG3	10950	0.405	0.136	0.551	-0.449	0.172	-0.064	0.364	-0.257	-0.068	0.351	0.2955	-0.264	-0.4745	-1.54	0.585	-0.282	-0.77		BTNL10	-0.479781	-0.243889	0
BTG4	54766	-0.54	-0.584	-0.793	-1.531	-0.816	-0.587	-0.859	-0.407	-1.16	-0.232	-1.705	-0.544	-0.721	0.471	-0.4775	-0.104	-0.036		BTNL2	-0.445188	-0.273556	0
BTK	695	-0.226	-0.072	-0.636	-0.516	0.095	-0.229	0.104	-0.385	0.083	0.802	-0.694	0.131	0.0065	-0.314	-0.134	-0.322	-0.364		BTNL3	0.123792	0.198037	0
BTLA	151888	0.111	0.353	0.48	0.195	0.037	0.137	0.178	0.601	0.203	0.245	-0.4655	0.051	0.031	0.228	0.476	0.309	0.132		BTNL8	-0.0241562	-0.00694444	0
BTN1A1	696	0.055	-0.155	0.188	-0.242	0.282	-0.164	-0.043	0.264	0.003	-0.113	0.2685	0.201	0.314	0.26	0.3935	0.31	0.506		BTNL9	-0.01625	0.0330833	0
BTN2A1	11120	-0.144	-1.117	-0.278	-0.611	0.165	-0.471	-0.736	0.062	-0.845	-1.089	0.2315	-0.158	-0.1055	0.069	0.2585	0.033	0.591		BTRC	-0.107656	0.0200833	0
BTN2A2	10385	-0.347	-0.447	0.197	-0.272	0.272	-0.148	0.212	0.198	-0.138	-0.506	-0.499	-0.271	0.092	-0.258	0.1905	0.097	-0.013		BUB1	-1.93244	-2.10811	0
BTN3A1	11119	-0.454	0.852	-0.195	0.765	-0.094	0.147	0.279	-0.108	-0.181	0.03	0.3285	0.255	0.1805	0.636	0.339	0.738	0.312		BUB1B	-1.47162	-1.77467	0
BTN3A2	11118	-0.186	0.223	0.323	0.096	0.325	-0.02	-0.701	-0.303	0.096	-0.029	0.165	-0.005	0.112	0.334	0.3235	0.264	0.006		BUB3	-2.69106	-3.12747	0
BTN3A3	10384	-0.49	0.139	-0.248	0.708	-0.245	-0.429	-0.787	-0.206	-0.248	-0.574	-0.518	-0.756	-0.606	0.276	-0.102	0.475	-0.148		BUD13	-0.818406	-0.744444	0
BTNL10	100129094	-0.507	0.315	-0.706	-0.776	-0.372	0.605	-2.055	-0.749	-0.879	-0.325	-0.276	0.024	-0.0185	0.04	0.3725	0.377	0.562		BUD31	-2.51359	-2.361	0
BTNL2	56244	-0.522	-0.693	-0.344	-0.729	-0.022	-0.44	-0.483	-0.469	-0.372	-0.458	-0.8575	-0.095	-0.495	0.179	0.1875	0.109	-0.55		BVES	0.101042	0.187704	0
BTNL3	10917	0.449	0.404	-0.084	-0.042	0.227	0.083	0.654	0.493	-0.04	0.262	0.1285	0.155	0.7545	0.288	0.402	0.156	0.301		BYSL	-0.885167	-1.089	0
BTNL8	79908	0.362	0.049	0.082	0.502	0.03	0.132	-1.162	0.469	-0.23	0.46	0.315	0.184	0.249	0.168	-0.315	0.279	-0.5		BZRAP1	-0.126969	-0.162833	0
BTNL9	153579	0.201	0.394	0.139	-0.19	-0.102	0.138	0.053	0.047	0.078	0.246	0.2485	0.16	0.062	0.205	0.0805	0.14	0.144		BZW1	-0.565188	-0.215306	0
BTRC	8945	-0.362	-0.283	-0.164	0.005	0.215	0.138	-0.184	0.366	-0.003	-0.076	0.36	0.194	0.1085	0.008	0.093	0.401	0.429		BZW2	-0.202156	-0.137639	0
BUB1	699	-2.767	-3.059	-2.751	-0.828	-2.641	-0.784	-4.007	-2.083	-3.707	-1.96	-2.2835	-2.909	-1.3565	-0.817	-1.231	-4.182	-5.518		C10orf10	-0.364781	-0.57375	0
BUB1B	701	-2.789	-1.828	-1.733	-1.542	-2.023	-1.933	-0.412	-1.345	-1.004	-2.589	-0.8745	-4.064	-2.644	-3.509	-2.1605	-1.867	-1.154		C10orf105	-0.129125	-0.0846944	0
BUB3	9184	-2.839	-2.854	-4.02	-3.181	-6.063	-3.491	-0.863	-2.242	-2.842	-2.857	-1.9195	-2.759	-3.739	-5.508	-2.944	-3.152	-3.561		C10orf107	-0.0325	-0.021	0
BUD13	84811	-0.971	-0.943	-1.733	-1.078	-1.959	-0.339	-0.274	0.069	-0.378	-0.883	-0.8735	-0.945	-0.652	-0.71	-0.975	-1.388	-0.261		C10orf111	-0.0414375	0.0492222	0
BUD23	114049	-2.036	-2.107	-1.283	-0.168	-0.945	-1.677	0.096	0.201	-1.364	-2.575	-0.451	-2.24	-1.914	-1.238	-2.889	-1.066	-0.1		C10orf113	0.0265625	0.0984444	0
BUD31	8896	-2.943	-2.225	-3.669	-3.009	-4.71	-3.568	-0.744	-2.898	-2.204	-2.569	-2.6245	-3.324	-3.5285	-1.266	-2.5625	-2.718	-3.712		C10orf12	0.0147917	-0.00703704	0
BVES	11149	0.722	0.643	0.056	-0.045	0.211	0.024	0.303	-0.02	0.262	0.713	0.373	0.471	0.1305	0.326	0.43	0.395	0.382		C10orf120	0.149083	0.417704	0
BYSL	705	-2.132	-1.286	-1.289	0.489	-1.872	-1.087	-0.214	-0.308	-2.173	-1.948	-0.9645	-1.571	-1.0945	-2.248	-0.8415	0.523	-0.354		C10orf126	-0.204781	0.00519444	0
BZW1	9689	-0.527	0.173	-0.822	-0.981	-0.069	-0.212	-1.782	-0.737	-0.572	0.375	-0.36	-0.667	-0.356	-0.263	-1.002	-0.729	0.206		C10orf128	-0.42925	-0.257889	0
BZW2	28969	0.079	0.569	-0.222	-0.419	-0.65	0.29	-0.374	-0.493	-0.456	0.237	-0.052	-0.706	0.054	-0.29	-0.515	-0.371	0.08		C10orf131	-0.00890625	-0.101	0
C10orf10	11067	-0.99	0.135	-0.633	-0.176	-0.291	-0.592	0.167	-0.175	-0.231	-0.221	-1.213	0.215	-0.504	-0.019	-0.639	-0.811	-1.503		C10orf142	-0.134281	-0.0413333	0
C10orf105	414152	-0.512	-0.383	0.339	-0.129	-0.025	-0.19	-0.13	0.584	0.112	-0.5	0.3945	-0.175	-0.008	-0.13	0.2755	0.245	0.085		C10orf2	-1.59038	-1.90281	0
C10orf107	219621	-0.102	-0.032	0.229	0.108	-0.1	0.118	0.261	0.033	-0.166	0.423	-0.2755	0.161	-0.1945	0.096	0.086	-0.686	-0.138		C10orf25	-0.13	-0.141074	0
C10orf111	221060	-0.47	-0.056	-0.191	0.066	0.444	0.167	0.257	0.254	-0.327	-0.591	0.5125	0.538	0.087	0.147	0.1355	-0.939	0.569		C10orf32	-0.314542	0.0425926	0
C10orf113	387638	0.148	-0.011	-0.05	-0.846	0.442	0.146	0.603	0.69	0.237	0.458	0.0335	0.362	0.306	0.15	0.356	0.44	0.162		C10orf35	0.0146875	0.0703611	0
C10orf12	26148	-0.545	0.593	0.282	0.638	0.117	-0.072	-0.022	0.146	0.065	-0.317	0.263	0.783	0.557	0.169	-0.3295	-0.107	-0.352		C10orf53	-0.107031	-0.0707778	0
C10orf120	399814	0.495	0.241	0.12	0.877	-0.018	0.374	-0.011	0.227	0.275	0.681	0.354	0.129	0.4235	0.132	0.0825	1.254	0.703		C10orf54	-0.10925	-0.0721852	0
C10orf126	283080	-0.014	-0.502	-0.293	0.104	-0.028	0.108	-0.6	-0.13	0.177	-0.15	0.1105	0.359	0.4715	-0.536	0.1025	0.319	0.046		C10orf55	-0.538937	-0.245306	0
C10orf128	170371	-0.17	-0.028	-0.267	-0.214	0.072	-0.474	-1.609	-0.925	0.031	0.627	-1.536	0.386	0.05	-0.458	-0.243	-0.786	-0.069		C10orf62	-0.258156	-0.0195833	0
C10orf142	100130539	-0.175	-0.345	0.201	0.101	-0.087	0.073	-0.393	0.014	0.023	0.239	-0.058	0.026	0.1405	-0.359	0.3365	-0.152	0.377		C10orf67	0.0069375	-0.0208889	0
C10orf25	220979	-0.14	-0.205	-0.432	0.243	-0.05	0.052	0.297	-0.192	-0.408	0.296	-0.5975	0.548	0.1265	-0.053	-0.3415	-0.269	-0.37		C10orf71	-0.0908438	-0.0585278	0
C10orf35	219738	-0.108	0.104	0.344	0.161	0.23	0.065	0.116	0.072	0.205	-0.001	0.4065	0.003	0.03	0.067	-0.0125	0.259	0.095		C10orf76	-0.67375	-0.733111	0
C10orf53	282966	-0.212	0.102	-0.093	0.503	-0.371	-0.046	0.075	-0.109	-0.029	-0.098	-0.3025	0.237	-0.119	-0.306	0.0435	-0.151	0.116		C10orf82	0.259125	0.248407	0
C10orf55	414236	-1.348	-0.264	-0.77	0.787	-0.086	-0.144	-1.928	-0.89	-0.235	-0.327	0.193	0.001	0.322	-0.631	-0.338	-0.736	0.127		C10orf88	0.0322187	-0.0535	0
C10orf62	414157	-0.253	-0.658	-0.227	-0.6	-0.013	0.149	-0.01	-0.27	0.179	0.126	0.619	0.195	0.215	0.296	0.236	-0.598	-0.215		C10orf90	-0.278781	0.039	0
C10orf67	256815	0.27	0.229	0.362	-0.133	-0.131	0.106	-0.282	0.441	-0.403	0.106	-0.339	-0.33	0.3155	0.266	0.1585	-0.206	0.051		C10orf91	0.0979583	0.144852	0
C10orf71	118461	-0.126	0.044	0.198	0.049	0.174	0.177	-0.227	-0.456	-0.114	0.296	-0.3915	0.043	-0.0235	0.123	-0.113	-0.044	-0.843		C10orf95	0.0045	0.192722	0
C10orf76	79591	-0.511	-0.758	-0.801	0.054	-0.845	-0.97	-0.573	-1.478	-1.771	-0.565	0.233	0.082	-0.453	-1.297	-0.686	-1.333	-1.004		C10orf99	-0.116094	0.123694	0
C10orf82	143379	0.667	0.288	0.508	0.315	0.325	0.375	0.422	0.496	0.279	0.749	0.3695	0.202	0.28	0.257	0.3105	0.388	-0.325		C11orf1	-0.05725	-0.296944	0
C10orf88	80007	1.193	0.337	0.283	-0.528	0.146	0.087	-0.552	0.007	-0.139	-0.034	-0.304	0.475	-0.1175	-0.047	0.1685	0.622	0.362		C11orf16	0.226375	0.189889	0
C10orf90	118611	-0.395	0.306	0.007	-0.844	0.166	0.276	-1.208	-0.456	-0.636	0.415	-0.9625	0.176	0.3335	0.48	0.0275	-0.019	0.298		C11orf21	-0.0370625	-0.0535	0
C10orf91	170393	-0.106	0.446	0.216	0.68	0.405	0.218	-0.305	0.284	0.262	0.219	0.4825	0.034	0.2795	0.17	0.311	0.173	0.418		C11orf24	0.275625	0.261815	0
C10orf95	79946	-0.693	0.032	0.08	0.506	0.601	0.24	-0.071	0.207	0.378	0.306	0.538	-0.031	0.181	-0.031	0.2625	0.733	-0.124		C11orf30	-0.813125	-0.376083	0
C10orf99	387695	-0.409	0.658	-0.039	-0.03	0.347	0.237	-0.79	-0.342	0.249	-0.023	0.441	0.138	0.9975	-0.07	0.479	-1.037	0.718		C11orf31	-0.4715	-1.16428	1
C11orf1	64776	-0.462	0.016	-0.117	-0.074	0.58	-0.116	0.011	0.502	-0.349	-0.507	-0.3865	-0.406	-0.2065	0.108	-0.194	-0.804	0.052		C11orf40	-0.0826875	-0.0500278	0
C11orf16	56673	0.84	0.884	0.542	0.431	0.321	0.213	-0.053	-0.104	0.118	0.28	0.037	0.212	0.1545	0.201	0.265	0.559	0.608		C11orf42	0.130156	-0.0755833	0
C11orf21	29125	0.42	0.053	0.277	-0.083	0.062	0.103	-0.493	-0.008	0.072	0.209	0.134	-0.179	-0.041	0.261	0.1695	-0.283	-0.561		C11orf44	-0.115719	-0.0702222	0
C11orf24	53838	0.616	0.75	0.617	0.635	0.307	0.314	0.121	0.24	0.671	0.436	0.4755	0.488	-0.023	0.328	0.5605	0.245	0.731		C11orf45	0.0385313	-0.0370833	0
C11orf40	143501	-0.137	0.415	-0.029	-0.008	-0.058	-0.088	-0.241	0.231	-0.351	0.071	-0.1195	-0.048	-0.3405	0.269	-0.017	-0.11	-0.018		C11orf49	-0.816792	-0.471889	0
C11orf42	160298	1.013	0.304	0.176	0.659	0.337	0.152	-0.894	0.244	-0.087	0.209	-1.306	-0.231	0.1235	-0.077	0.2045	-0.548	0.064		C11orf52	-0.154594	0.0131111	0
C11orf44	283171	-0.642	0.383	0.021	0.005	0.305	-0.067	-0.699	0.425	-0.096	0.495	0.478	0.021	-0.5525	-0.379	0.6185	-0.123	-0.175		C11orf53	-0.381875	-0.157806	0
C11orf45	219833	-0.12	-0.083	0.181	0.709	0.152	0.104	0.024	0.269	-0.206	0.046	-0.1225	-0.243	-0.0835	0.044	0.1335	0.051	-0.534		C11orf54	-0.316031	-0.0420556	0
C11orf49	79096	-0.387	0.083	-1.517	-1.724	-0.854	-0.34	-2.546	-0.198	0.196	-1.01	-1.3695	-0.139	-0.2335	-0.726	-0.4845	-0.85	-1.259		C11orf57	-1.32262	-1.28181	0
C11orf52	91894	-1.028	0.319	0.178	0.46	-0.355	-0.192	-0.203	0.292	-0.235	-0.577	0.314	-0.169	-0.113	0.087	0.3665	0.857	0.087		C11orf58	-0.814	-0.699852	0
C11orf53	341032	-0.648	-0.209	-0.189	-0.33	-0.229	-0.146	-1.3	-0.036	0.076	-0.22	0.0095	-0.04	0.154	-0.064	0.085	-0.085	-0.166		C11orf63	0.0204375	0.003	0
C11orf54	28970	-0.942	-0.653	0.098	-0.582	-0.054	-0.086	-0.25	0.08	0.065	0.111	0.3635	-0.476	-0.1135	-0.54	-0.246	-0.394	-0.04		C11orf65	-0.260125	-0.19325	0
C11orf57	55216	-1.365	-2.28	-1.621	-1.522	-1.92	-1.065	-1.153	-1.638	-1.442	-1.911	-0.5285	-1.254	-0.8715	-1.747	-1.9865	-1.608	-1.054		C11orf68	-0.263333	-0.287741	0
C11orf58	10944	-0.713	0.717	-0.995	-1.677	-1.412	-0.411	-1.779	-1.044	-0.402	-0.469	-1.3855	-1.062	-0.8165	0.23	-0.656	-1.565	-1.053		C11orf70	-0.280792	-0.106926	0
C11orf63	79864	-0.259	0.097	0.291	0.914	0.403	-0.14	-0.454	0.217	0.024	0.32	-0.4595	0.144	-0.301	0.112	0.127	0.461	0.067		C11orf71	-0.164969	-0.0859167	0
C11orf65	160140	-0.699	0.645	-0.012	-0.089	-0.795	-0.024	-0.111	-0.554	-0.049	-0.275	-0.7915	-0.341	-0.1935	-0.079	0.104	-0.244	-0.721		C11orf73	-0.235187	-0.281333	0
C11orf68	83638	-0.254	-0.179	-0.512	-0.374	0.195	-0.086	-0.902	0.247	-0.006	-0.901	-0.3895	-0.431	-0.7125	-0.148	0.0485	0.064	-0.016		C11orf74	0.10925	-0.284194	0
C11orf70	85016	-0.629	-0.072	-0.102	-0.304	-0.305	-0.2	-0.393	0.065	-0.098	-0.208	-0.316	0.191	-0.3625	-0.307	-0.1075	-0.035	0.099		C11orf80	-0.35075	-0.177444	0
C11orf71	54494	-0.622	-0.05	0.086	-0.235	-0.088	0.06	0.013	0.042	0.046	0.058	-0.1255	-0.104	-0.0725	0.333	0.0515	0.193	-0.106		C11orf84	-0.53875	-0.232833	0
C11orf74	119710	0.334	0.388	0.005	1.09	-0.1	-0.073	-0.078	0.486	-0.334	-0.742	0.043	0.117	0.086	-0.753	0.028	0.408	-0.259		C11orf85	-0.279156	-0.149472	0
C11orf80	79703	0.73	-2.58	-0.422	0.351	-0.11	-0.152	-1.078	0.118	-0.174	0.332	0.0315	-0.51	0.0135	-0.093	-0.067	-1.155	-0.495		C11orf86	-0.19075	-0.193056	0
C11orf84	144097	-0.956	0.253	-0.64	-1.278	-0.524	-0.148	-1.29	0.022	0.076	-0.501	-0.256	-0.885	0.0435	-0.206	-0.092	-0.363	-0.028		C11orf87	-0.166708	-0.0321852	0
C11orf86	254439	-0.292	0.051	-0.11	-0.651	-0.217	0.186	-0.393	0.307	-0.151	0.136	0.001	0.059	0.1085	0.129	-0.3745	-0.16	0.084		C11orf88	-0.300344	-0.266694	0
C11orf87	399947	-0.157	-0.422	0.101	-0.513	-0.268	-0.107	0.155	0.366	0.014	0.281	-0.024	0.268	0.187	-0.1	0.2455	0.05	0.389		C11orf91	-0.405625	-0.133852	0
C11orf88	399949	-1.241	0.105	-0.28	0.173	0.266	-0.452	-0.507	-0.085	-0.164	-0.862	-0.606	-0.429	-0.409	-0.146	-0.3885	-0.595	0.144		C11orf94	0.0641667	-0.0733333	0
C11orf91	100131378	-0.461	-0.173	-0.216	-0.704	-0.512	0.141	-0.426	-1.005	-0.004	-0.951	-1.475	-0.039	-0.083	0.357	-0.0225	-0.008	-0.042		C11orf95	-0.599125	-0.508694	0
C11orf94	143678	0.264	-0.057	0.203	0.515	0.064	0.062	-0.07	0.487	0.335	-0.845	0.3835	-0.215	-0.02	0.187	0.1085	0.533	-0.02		C11orf96	0.0352917	-0.0702963	0
C11orf95	65998	-0.645	-0.512	-0.286	-1.17	-0.334	-0.076	-2.009	-0.425	-0.175	-1.028	-0.3815	-0.348	-0.394	-0.557	-0.4245	-0.491	-1.297		C11orf97	-0.152438	-0.179639	0
C11orf96	387763	0.584	-0.284	0.052	0.751	-0.269	0.089	0.205	0.023	0.355	-0.523	-0.392	-0.069	-0.12	-0.25	0.102	-0.243	0.86		C11orf98	-0.232219	-0.163361	0
C11orf97	643037	-0.333	-0.099	-0.208	-0.414	0.137	0.07	0.44	-0.262	-0.048	-0.378	-0.2065	0.171	-0.2385	-0.33	-0.118	-0.231	0.137		C12orf10	-0.649438	-0.532333	0
C11orf98	102288414	0.139	-0.278	-0.417	-0.488	0.362	-0.064	-0.284	-0.581	0.13	-0.738	0.4045	0.195	0.0795	0.055	-0.121	-0.08	-0.875		C12orf29	0.0397812	-0.088	0
C12orf10	60314	-0.73	-0.28	-0.717	-1.644	-0.159	-0.374	-0.376	-1.47	-0.73	-1.339	0.102	-0.678	-0.2665	-0.384	-0.3085	-0.608	-1.657		C12orf4	-0.10825	-0.198111	0
C12orf29	91298	0.247	1.111	-0.291	-0.232	-0.132	0.234	0.491	-0.026	-1.401	0.128	-0.3695	0.261	0.0665	-0.237	0.1155	0.129	0.033		C12orf40	-0.234906	-0.0356944	0
C12orf4	57102	0.306	-0.386	-0.146	-0.314	-0.133	0.252	0.305	-0.238	-0.757	0.037	0.3195	0.612	-0.283	-0.121	-0.24	-0.269	-0.608		C12orf42	-0.159031	-0.144583	0
C12orf40	283461	0.128	-0.322	-0.98	0.234	-0.525	-0.08	0.255	-0.145	0.012	0.106	-0.749	0.038	-0.412	-0.56	-0.269	-0.654	-0.046		C12orf43	-0.149906	-0.181611	0
C12orf42	374470	-0.014	0.039	-0.118	-0.432	0.089	-0.021	-0.463	0.11	-1.418	0.137	0.0515	-0.132	-0.012	0.363	-0.1525	-0.477	0.925		C12orf45	-1.94529	-2.01456	0
C12orf43	64897	-0.054	0.24	-0.066	-0.529	0.28	-0.003	-0.264	-0.316	-0.176	-1.081	-0.2265	-0.098	-0.1475	-0.192	-0.0475	-0.033	0.038		C12orf49	-0.0765625	-0.733111	1
C12orf45	121053	-2.408	-1.432	-2.091	-1.973	-3.374	-1.663	-1.844	-3.867	-2.714	-1.831	-1.995	-2.293	-2.252	-2.765	-2.2655	-2.048	-1.543		C12orf50	0.0940625	0.0186389	0
C12orf49	79794	-0.295	0.095	0.524	-0.401	0.193	-0.497	-0.129	0.662	-0.838	-2.094	0.0515	0.497	-0.872	-0.408	-0.045	-0.049	-0.331		C12orf54	-0.236417	-0.193741	0
C12orf50	160419	-0.011	0.492	0.356	0.524	-0.182	0.154	0.511	0.046	0.32	0.115	-0.0785	0.359	0.171	0.163	0.0995	0.176	0.08		C12orf56	-0.228906	-0.271556	0
C12orf54	121273	-0.632	-0.772	0.14	-0.679	0.357	-0.376	0.273	0.142	0.003	-0.013	-0.2655	0.035	-0.3925	-0.459	-0.6875	0.115	0.168		C12orf57	-0.344125	-0.295259	0
C12orf56	115749	0.031	0.554	-0.151	-0.237	-0.347	0.2	-0.943	-0.664	-0.436	-0.8	0.464	0.09	-0.023	0.006	0.1755	-0.835	-0.094		C12orf60	-0.0127812	-0.114778	0
C12orf57	113246	0.133	0.244	-0.15	-0.714	-0.17	0.04	-0.438	-1.728	-0.27	0.069	-0.4785	-0.006	-0.22	-0.47	-0.1335	-0.553	-0.709		C12orf65	-0.564875	-0.948963	0
C12orf60	144608	0.774	0.437	-0.03	-0.743	-0.038	0.081	-0.281	0.455	-0.324	0.225	0.0385	-0.056	-0.1375	0.01	-0.292	0.143	-0.414		C12orf66	-0.583875	-0.320806	0
C12orf65	91574	-0.503	-0.139	-1.516	0.509	-0.956	-1.334	-0.052	-0.434	-1.495	-2.054	-0.1245	-0.859	-1.121	-2.701	-0.618	-0.398	-1.049		C12orf71	-0.163844	-0.0447778	0
C12orf66	144577	0.381	-0.432	-1.21	-1.725	-0.196	0.061	-0.616	-1.543	-0.604	-0.273	-0.028	0.769	-0.9285	0.247	0.145	0.904	-0.346		C12orf73	-0.102542	-0.464	0
C12orf71	728858	0.202	-1.067	-0.084	0.175	0.152	0.093	-0.683	0.162	0.167	0.102	-0.488	-0.115	-0.0325	-0.246	-0.042	0.652	0.463		C12orf74	-0.156188	-0.0223611	0
C12orf73	728568	0.358	0.839	-0.273	-0.673	-0.692	0.212	0.255	-0.133	-0.115	-0.159	-0.5335	-0.053	-0.7505	-0.636	0.047	0.03	-0.626		C12orf75	-0.077625	-0.15475	0
C12orf74	338809	-0.182	0.688	-0.528	-0.653	0.141	0.067	-0.237	0.056	-0.302	-0.195	0.3295	0.216	0.5345	0.06	0.1315	-0.142	0.256		C12orf76	-0.232375	-0.549667	0
C12orf75	387882	0.405	-0.097	-0.245	-0.551	0.503	0.16	0.243	-0.468	-0.131	0.498	-0.0325	0.529	-0.4165	0.193	0.2765	-0.884	0.692		C12orf77	-0.517188	-0.774139	0
C12orf76	400073	-0.124	-0.629	-0.04	-0.167	-0.164	-0.24	0.031	-0.21	-0.377	-0.515	0.0445	0.351	-0.3375	-1.538	-0.302	-0.726	-0.74		C12orf79	0.0233437	-0.0656667	0
C12orf77	196415	-0.183	-1.917	-1.411	0.582	-0.061	-0.576	-1.356	0.434	-0.224	-0.227	-0.9655	-2.002	-1.109	-0.328	-1.193	-1.682	-0.894		C12orf80	0.0320625	-0.086	0
C12orf80	283403	-0.365	1.001	0.111	0.118	0.692	-0.134	-0.405	0.278	0.072	-0.287	0.4595	-0.009	-0.0275	-0.172	-0.319	0.356	0.324		C14orf1	-0.0493125	-0.149444	0
C14orf105	55195	0.062	0.346	-0.013	0.206	0.295	-0.052	0.146	0.251	-0.114	0.133	0.2095	0.191	0.4965	0.082	0.161	-1.336	0.122		C14orf105	0.0319688	-0.0352778	0
C14orf119	55017	0.106	0.172	0.275	0.165	0.284	-0.117	0.081	0.39	0.427	0.04	-0.257	0.564	0.4805	0.106	0.0055	0.862	0.389		C14orf119	0.0475	0.157417	0
C14orf132	56967	0.332	0.073	0.351	-0.063	0.049	0.412	0.318	0.65	-0.375	0.108	0.205	0.107	-0.3215	0.333	-0.0305	1.269	0.482		C14orf132	0.132531	0.169417	0
C14orf159	80017	-0.875	-0.723	-0.118	-0.299	0.388	-0.683	0.248	-1.079	-1.119	-1.448	-0.1895	0.205	-0.1725	-0.224	-0.6955	-2.123	-0.891		C14orf142	-0.331	-0.531111	0
C14orf166	51637	0.092	0.129	-0.204	-0.031	-0.388	0.248	0.349	0.293	0.094	-0.136	0.0555	0.196	0.0125	0.113	-0.2685	-0.137	-0.298		C14orf159	-0.398833	-0.692296	0
C14orf177	283598	0.613	-0.639	0.788	-0.953	0.375	0.177	0.384	0.415	-0.058	-0.343	0.7025	0.365	-0.1965	-0.033	-0.0875	-0.296	-0.558		C14orf166	-0.0402188	-0.0913611	0
C14orf178	283579	-2.021	-2.38	-1.96	-3.788	-4.696	-1.603	-1.057	-3.122	-2.396	-1.714	-2.9015	-2.393	-1.5215	-0.9	-2.469	-1.512	-7.162		C14orf169	0.0424063	-0.247167	0
C14orf180	400258	-0.294	-0.129	0.434	-1.218	-0.146	-0.402	-0.048	-0.281	-0.011	-0.415	-0.858	-0.163	-0.266	0.592	-0.2455	-0.675	0.023		C14orf177	0.0550937	-0.133306	0
C14orf2	9556	-2.069	-0.45	-1.32	-0.784	0.326	-1.219	0.553	0.099	-3.683	-2.321	-0.6065	-1.383	-1.4875	-0.742	-1.7055	0.044	0.685		C14orf178	-2.13388	-2.23767	0
C14orf28	122525	-0.542	0.393	-0.152	-0.195	0.393	-0.138	0.404	0.804	-0.719	0.042	-0.299	0.225	0.205	-0.792	-0.0955	-1.108	-0.375		C14orf180	-0.287156	-0.230833	0
C14orf37	145407	-0.158	-0.052	0.067	-0.277	-0.13	-0.034	-0.256	-0.296	-0.462	0.404	0.3655	0.727	0.529	-0.233	-0.108	0.153	-0.214		C14orf2	-0.612938	-1.04833	0
C14orf39	317761	0.202	0.431	0.212	-0.225	0.049	0.182	-3.373	-0.017	-0.195	0.171	0.0515	-0.058	-0.1115	-1.426	-0.078	-0.648	-1.622		C14orf28	-0.008	-0.343222	0
C14orf79	122616	-0.114	0.088	-0.013	0.199	0.04	0.015	0.23	0.014	0.199	0.024	0.089	0.82	-0.0625	0.467	0.032	-0.617	-0.261		C14orf37	-0.191312	0.0171111	0
C14orf80	283643	-2.603	-2.562	-2.041	-3.197	-2.86	-3.575	-1.498	-3.395	-1.246	-1.63	-1.706	-0.332	-1.782	-0.692	-1.6745	-1.962	-3.364		C14orf39	-0.296417	-0.396296	0
C14orf93	60686	-0.034	-0.051	0.045	-0.335	0.407	-0.346	-0.041	-0.047	0.214	-0.446	-0.738	0.152	0.1385	-0.175	-0.1515	-0.143	-0.038		C14orf79	-0.0430313	-0.0519167	0
C15orf32	145858	0.182	-0.521	0.488	0.561	0.095	0.102	-0.573	0.41	0.109	0.085	-0.325	0.033	0.128	0.305	-0.005	0.062	0.422		C14orf80	-2.26994	-1.96336	0
C15orf38-AP3S2	100526783	0.006	-1.307	-0.281	-0.216	-1.047	-0.557	-2.184	-0.002	0.087	-0.395	-0.988	-0.035	-0.193	-0.344	-0.162	-1.323	0.165		C14orf93	-0.124406	-0.0458611	0
C15orf39	56905	-0.061	-0.174	-0.271	-1.175	0.791	-0.389	-0.605	-0.302	-0.287	0.451	-0.2765	-0.932	0.326	-0.069	-0.1845	0.251	-0.428		C15orf26	-0.0715	-0.302074	0
C15orf40	123207	-0.044	-0.74	0.226	0.218	-0.239	-0.226	-0.049	-0.18	-0.027	0.397	-0.5175	0.117	-0.376	0.121	-0.04	-0.058	-0.266		C15orf27	-0.295344	-0.157417	0
C15orf41	84529	-2.2	-0.621	-1.458	-1.518	-1.949	-1.591	-1.135	-0.231	-1.828	0.086	-1.396	-0.037	-0.954	-0.321	-1.537	-1.321	-0.482		C15orf32	0.0068125	0.0377778	0
C15orf48	84419	-1.139	0.077	-0.924	-0.281	-0.641	-0.21	0.146	-0.441	-0.525	-0.947	-0.149	0.557	0.2165	0.11	0.107	-1.029	-0.323		C15orf38-AP3S2	-0.612125	-0.329694	0
C15orf52	388115	0.547	-0.626	-0.25	0.252	0.025	-0.374	-0.684	0.244	-0.148	-0.361	0.5025	-0.779	-0.394	-0.452	-0.602	0.21	-0.155		C15orf39	-0.290375	-0.102444	0
C15orf53	400359	0.002	0.659	-0.105	-0.113	0.186	-0.152	-0.127	-0.143	-0.293	0.221	0.634	0.294	-0.077	-0.155	-0.4035	-0.451	-0.036		C15orf40	-0.178563	-0.125972	0
C15orf54	400360	0.011	0.608	-0.089	-0.559	0.075	0.081	-0.151	0.326	-0.001	-0.018	-0.258	-0.159	0.1705	-0.533	0.0915	-0.441	0.367		C15orf41	-1.18559	-1.10392	0
C15orf56	644809	-0.415	-0.075	-0.166	-0.85	-0.249	-0.622	-0.485	0.518	0.023	-0.3	-0.3	-0.521	-0.446	-0.223	0.198	-0.461	-0.641		C15orf43	-0.487813	-0.327833	0
C15orf59	388135	-0.234	0.405	0.157	-0.282	0.299	-0.181	0.08	0.052	-0.16	-0.182	-0.2615	0.142	0.073	0.203	-0.0755	0.025	0.248		C15orf48	-0.445292	-0.281519	0
C15orf61	145853	-0.506	-0.213	-0.453	-1.543	-0.057	-0.07	-0.088	-0.493	-0.556	0.017	-0.647	-0.009	-0.1095	0.221	-0.111	-0.321	-0.512		C15orf52	-0.159594	-0.295444	0
C15orf62	643338	-1.055	0.708	-0.184	0.709	-0.359	-0.544	-2.116	0.122	-0.57	-1.26	-0.9715	-0.089	0.2195	-1.062	-0.7785	-0.023	-0.01		C15orf53	-0.0715625	-0.176778	0
C15orf65	145788	0.074	-0.486	-0.633	-0.175	-0.122	-0.199	-0.728	-0.221	-0.827	0.161	0.915	-0.866	0.489	0.693	-0.7595	0.198	0.005		C15orf54	-0.0585	-0.0684167	0
C16orf45	89927	0.192	-0.248	0.224	0.354	0.348	-0.28	-0.253	0.208	-0.421	-0.658	0.201	-0.44	0.005	-0.444	-0.0665	-0.661	0.12		C15orf56	-0.3265	-0.331111	0
C16orf46	123775	-0.332	-0.495	-0.283	-0.021	0.151	0.032	-0.417	-0.3	-0.54	-0.151	0.289	-0.237	0.0335	-0.431	-0.1555	-0.485	-0.082		C15orf57	-0.734125	-0.513556	0
C16orf47	388289	0.423	0.243	0.089	-0.014	-0.03	0.165	0.515	-0.045	-0.002	0.116	0.3305	0.159	-0.167	0.091	-0.3025	-0.594	-0.122		C15orf59	-0.0620313	-0.0469444	0
C16orf52	730094	0.332	1.194	-0.299	-0.16	-0.368	0.334	-0.256	-0.646	0.36	-0.314	-0.0045	-0.153	0.0215	0.129	-0.1405	0.121	0.419		C15orf61	-0.419	-0.198444	0
C16orf54	283897	0.106	0.5	0.152	0.393	-0.087	-0.053	0.462	0.032	-0.206	-0.493	0.161	-0.343	-0.042	0.003	0.0985	0.065	-0.237		C15orf62	-0.366062	-0.415167	0
C16orf58	64755	0.12	-0.623	-0.395	-0.391	-0.036	0.058	0.348	-0.61	0.264	0.019	0.032	-0.449	0.3695	-0.764	0.0335	0.666	0.67		C15orf65	-0.322125	-0.0522778	0
C16orf59	80178	-1.331	-0.411	-0.973	-2.262	-1.167	-0.875	-0.936	-1.324	-0.068	-0.605	-0.7775	-0.341	-0.651	-0.518	-0.661	-0.778	-1.184		C16orf13	-0.212437	-0.298278	0
C16orf62	57020	-1.173	-0.962	-0.49	-1.73	-0.618	-0.464	-0.166	-3.105	-1.393	-0.589	-1.0065	-0.026	-0.7005	-0.957	-0.7045	-1.73	-0.816		C16orf45	-0.025875	-0.144259	0
C16orf70	80262	0.227	0.212	-0.804	-0.012	-0.168	-0.094	0.077	-0.162	-0.558	-0.108	-0.547	-0.024	0.287	0.433	-0.432	-0.777	0.385		C16orf46	-0.239375	-0.172361	0
C16orf71	146562	0.035	-0.297	-0.012	0.658	0.036	0.143	0.374	-0.348	-0.176	-0.525	0.249	-0.076	-0.0825	0.699	0.0705	0.148	0.626		C16orf47	0.0491875	-0.1225	0
C16orf72	29035	-0.042	-1.845	-1.092	-1.418	-0.344	-0.964	-0.809	-0.683	-0.639	-0.103	-1.6645	-3.119	-0.7675	-0.135	-0.653	-1.204	-4.271		C16orf52	-0.0742813	0.204611	0
C16orf74	404550	0.118	1.367	0.36	-0.063	0.001	-0.032	0.189	0.026	0.035	0.309	-0.018	-0.35	0.0935	-0.217	0.2555	0.214	0.461		C16orf54	0.0532188	-0.117556	0
C16orf78	123970	0.362	0.227	0.226	-0.145	0.163	0.054	0.133	0.453	0.043	0.436	0.275	0.044	0.1005	-0.862	-0.0895	-0.17	0.487		C16orf58	-0.226062	-0.0772778	0
C16orf82	162083	-0.441	-1.253	-1.022	-2.473	-0.746	-1.401	-3.781	-0.475	-1.319	-0.828	-1.122	0.101	-0.345	-0.367	-1.549	-0.796	0.068		C16orf59	-1.01092	-0.746704	0
C16orf86	388284	-0.327	0.328	-0.792	-0.663	-0.369	-0.685	-0.347	0.136	-0.174	-0.424	-0.7095	-0.917	-0.1805	0.045	-0.186	-0.52	-1.47		C16orf62	-0.930688	-0.799833	0
C16orf87	388272	-0.294	-0.13	-0.167	-0.26	-0.384	0.013	-0.217	-0.064	-0.13	-0.163	-0.42	-0.34	-0.2325	-0.092	-0.3705	-0.412	-0.176		C16orf70	-0.165	-0.107833	0
C16orf89	146556	-0.899	-0.14	-0.27	-0.465	0.274	-0.25	-0.561	-1.009	-0.572	-1.338	-0.119	-0.167	0.0085	0.784	-0.36	-1.966	-0.224		C16orf71	-0.0225938	0.01175	0
C16orf90	646174	-0.213	-0.209	-0.72	0.065	-0.415	0.031	-1.775	0.611	-0.5	-0.374	-1.242	0.023	0.0975	-0.061	0.0305	-1.17	-1.071		C16orf72	-0.781156	-1.0485	0
C16orf91	283951	0.087	0.194	0.121	-0.394	-0.384	0.18	-1.334	0.466	-0.806	-0.38	-0.0705	-0.29	0.097	-0.59	0.2905	-0.698	0.206		C16orf74	0.0946875	0.0611944	0
C16orf92	146378	-0.588	1.107	-0.237	-0.512	-0.155	-0.563	-1.328	-0.578	-1.338	-0.544	0.355	-0.586	-0.378	-0.468	-0.669	-0.924	-0.011		C16orf78	0.063125	-0.0471667	0
C16orf95	100506581	-0.475	1.112	-0.068	-0.017	-0.53	-0.056	-0.318	-0.265	-0.67	0.081	-0.8845	-0.159	-0.336	-0.515	-0.359	-0.482	-0.904		C16orf82	-1.20238	-0.486833	0
C16orf96	342346	0.175	0.396	-0.204	-0.648	0.16	-0.012	0.024	-0.411	-0.35	0.329	0.038	0.156	0.5385	0.307	-0.2125	-0.594	0.291		C16orf86	-0.37525	-0.306167	0
C16orf97	388276	0.723	0.392	0.236	0.269	0.035	0.118	0.17	0.828	0.123	0.43	0.4295	-0.108	0.2505	0.061	0.0195	0.327	0.298		C16orf87	-0.232094	-0.137389	0
C17orf100	388327	0.136	0.542	0.145	-0.371	0.304	0.121	-0.442	0.467	-0.119	0.093	-0.087	-0.055	0.264	-0.037	0.001	0.035	0.389		C16orf89	-0.409937	-0.385167	0
C17orf102	400591	-0.119	-0.279	-0.02	-1.342	0.077	-0.74	0.446	0.104	-0.103	-0.611	-0.557	0.374	-0.119	-0.196	-0.488	0.39	0.382		C16orf90	-0.334958	-0.315185	0
C17orf105	284067	0.776	0.91	0.444	1.111	0.031	0.593	0.402	-0.06	0.308	0.214	-0.0475	0.488	0.0645	0.508	0.2795	-1.158	0.965		C16orf91	-0.174875	-0.213278	0
C17orf107	100130311	-0.166	0.764	0.281	-0.423	-0.196	-0.35	-1.287	0.051	0.076	0.072	-0.409	-0.112	0.044	-0.362	0.632	-0.322	-0.128		C16orf92	-0.379583	-0.496185	0
C17orf112	100506650	0.858	0.538	0.306	0.46	0.383	0.33	0.336	0.665	-0.029	0.499	0.926	0.37	0.503	0.508	0.3295	0.568	0.591		C16orf93	-0.117	-0.384259	0
C17orf47	284083	-0.354	0.872	0.171	-0.355	-0.363	-0.092	-0.659	-0.546	-0.347	0.242	-0.414	-0.188	-0.1205	0.319	-0.0705	-0.838	-0.308		C16orf95	-0.162625	-0.346778	0
C17orf49	124944	-0.912	-1.307	-2.1	1.736	0.301	-1.062	-2.758	0.209	-1.552	-0.063	-2.801	-2.724	0.1445	-1.506	-0.889	-2.253	-0.827		C16orf96	-0.134667	0.0611111	0
C17orf50	146853	-0.237	0.231	-0.168	-1.044	-0.3	-0.262	-1.122	-0.732	-0.889	-0.495	-0.314	-0.301	-0.26	-0.596	0.129	0.631	-1.505		C16orf97	0.188792	0.163556	0
C17orf51	339263	-0.573	0.308	0.156	-0.294	-0.119	-0.012	-1.057	-0.184	-0.055	-0.768	-0.1715	-0.385	-0.0745	-0.169	-0.372	-0.337	-0.558		C17orf100	0.008125	-0.0204444	0
C17orf53	78995	-0.331	-1.511	-0.888	-0.171	-1.669	-1.044	-1.819	-2.845	-0.928	-2.674	-0.921	-0.542	-0.6725	-0.544	-1.11	-2.43	-0.916		C17orf102	-0.279	-0.215	0
C17orf58	284018	-1.833	-0.905	-0.89	-2.233	-0.573	-0.689	-0.93	-2.027	-1.168	-1.229	-0.56	-0.572	-0.3055	-0.322	-1.2375	-1.177	-1.274		C17orf104	-0.574458	-0.422889	0
C17orf62	79415	-0.254	-0.066	-0.189	0.669	0.317	-0.037	-0.62	-0.153	0.075	-0.519	0.074	0.237	0.4175	0.032	0.076	0.029	0.4		C17orf105	0.33425	0.105556	0
C17orf64	124773	-0.031	-0.283	-0.124	-0.553	-0.303	-0.002	-0.061	-0.567	0.338	0.332	0.0155	-0.096	-0.1245	-0.18	0.444	-0.687	-0.081		C17orf107	-0.216042	-0.0880741	0
C17orf67	339210	0.09	-0.35	-0.268	-0.606	0.238	-0.294	-2.28	-0.143	-0.491	-0.001	-1.3305	-0.756	-0.4665	-0.762	-1.302	-0.349	-0.152		C17orf112	0.302	0.332111	0
C17orf74	201243	-0.792	-2.138	-1.455	-1.613	-1.869	-1.114	-4.883	-1.399	-0.083	-0.551	-1.8465	-0.402	-0.4375	-1.286	-1.6695	-1.726	-0.491		C17orf47	-0.219531	-0.174167	0
C17orf75	64149	-0.679	-0.5	-0.708	-1.07	-0.702	-0.523	-0.378	-0.664	-0.566	-0.686	-0.745	-0.262	-0.267	-0.623	-0.016	-0.97	-0.315		C17orf49	-0.673042	-1.17933	0
C17orf77	146723	-0.009	0.037	-0.102	0.013	0.055	0.069	-0.012	0.251	0.166	0.577	0.241	0.426	-0.054	0.144	0.2175	0.36	-0.608		C17orf50	-0.43525	-0.548333	0
C17orf78	284099	-0.995	0.78	0.029	0.048	-0.251	-0.306	-0.841	-0.308	0.314	-0.48	-0.126	-0.313	-0.1705	-0.918	-0.364	-1.044	-0.013		C17orf51	-0.25425	-0.20275	0
C17orf80	55028	0.356	0.405	-0.68	-0.063	-0.328	0.455	0.453	-0.551	0.16	0.015	0.3135	-0.235	0.113	0.064	0.0035	0.188	0.754		C17orf53	-1.08079	-1.05648	0
C17orf82	388407	0.072	0.332	-0.242	-0.723	-0.643	-0.179	-0.554	0.57	-0.28	-0.172	0.162	0.154	-0.0325	-0.337	-0.1385	-0.095	0.533		C17orf58	-1.07725	-0.895278	0
C17orf97	400566	0.448	-0.4	0.167	-0.443	-0.296	0.337	0.108	0.255	0.544	0.721	0.047	0.481	0.1965	0.06	0.1835	0.682	0.22		C17orf59	-0.239958	-0.40363	0
C17orf98	388381	-0.209	-0.604	0.288	-0.128	-0.028	-0.166	-0.23	0.368	-0.283	-0.122	0.1375	-0.47	-0.3915	-0.479	0.0595	-0.091	0.486		C17orf62	-0.11375	-0.0615926	0
C17orf99	100141515	-0.394	-0.002	-0.02	-0.513	0.203	0.012	-0.213	-0.389	-0.52	-0.848	0.388	-0.029	-0.2095	-0.129	0.0615	0.206	-0.254		C17orf64	-0.266188	-0.116833	0
C18orf21	83608	-1.327	-0.559	-2.132	-2.532	-1.342	-0.413	-1.106	-1.769	-0.415	-1.194	-1.1935	-0.84	-1.809	-0.245	-0.876	-1.517	-2.691		C17orf67	-0.414188	-0.435833	0
C18orf25	147339	-0.843	0.123	0.114	-0.572	0.071	-0.114	-1.536	-0.353	-0.921	-0.161	-0.3885	-0.111	0.1665	-1.239	-0.0695	-1.762	-0.662		C17orf70	-0.734187	-1.14517	0
C18orf32	497661	-0.561	-0.208	-0.055	-0.067	0.036	-0.271	-0.638	-0.769	-0.932	0.612	0.1405	0.453	-0.475	0.165	0.051	-0.189	-0.414		C17orf74	-1.54731	-0.566389	1
C18orf54	162681	-0.851	-0.437	-0.46	-0.194	0.213	-0.087	-1.181	-0.313	-0.534	-0.182	-0.063	-0.023	-0.035	-0.423	-0.0765	-0.521	-0.49		C17orf75	-0.606313	-0.428167	0
C18orf63	644041	0.405	-0.594	-0.103	0.159	0.016	0.315	-1.586	0.43	-0.595	0.226	-0.04	-0.495	0.5815	0.291	0.0785	-0.229	-0.167		C17orf77	-0.05475	-0.0485	0
C18orf65	400658	1.628	0.151	0.318	-0.096	0.961	0.379	-0.048	0.879	0.655	1.014	0.57	0.344	0.655	0.371	0.6345	1.442	0.59		C17orf78	-0.281458	-0.268815	0
C18orf8	29919	0.131	0.842	-0.768	-1.381	-0.26	-0.007	0.298	-1.278	0.042	0.394	-0.4035	-0.037	-0.3655	0.137	-0.263	-1.345	-0.334		C17orf80	-0.0812812	-0.00605556	0
C19orf12	83636	-1.543	-1.415	-0.714	-0.948	0.234	-0.515	-3.136	-0.391	-0.424	-0.614	-0.507	-0.957	-0.5625	-0.383	-0.0215	-0.397	0.359		C17orf82	-0.22525	-0.0211111	0
C19orf18	147685	-0.502	0.204	-0.26	0.431	-0.235	-0.181	0.302	-0.548	-0.364	-0.198	-0.4915	-0.658	-0.132	-0.269	-0.206	0.616	-0.645		C17orf85	-0.241844	-0.0795278	0
C19orf24	55009	-0.769	0.493	-0.327	0.879	0.244	0.102	-2.629	-0.439	-0.376	-0.604	-1.7585	-0.069	-0.759	0.429	-0.581	-1.003	-1.374		C17orf89	-0.853938	-1.23958	0
C19orf25	148223	-0.594	-2.064	-1.914	0.169	-1.576	-0.636	-1.097	-0.512	-1.05	-0.788	-0.0195	-0.534	0.0245	0.203	-0.622	-1.192	-1.83		C17orf96	-0.547906	-0.429028	0
C19orf33	64073	-0.262	0.211	0.262	-0.503	-0.183	-0.27	-0.826	-0.278	-1.541	-0.579	-0.444	-0.522	-0.39	-0.974	0.239	-0.088	0.068		C17orf97	-0.0508125	0.330167	0
C19orf35	374872	-0.709	0.5	-0.586	0.712	-0.327	-0.142	-2.592	-0.715	0.12	-0.395	0.3685	-0.452	-0.2395	0.139	0.0635	-0.685	0.407		C17orf98	-0.14725	-0.164722	0
C19orf38	255809	-0.594	0.036	-0.453	-0.169	-0.342	-0.434	-0.487	-0.086	-0.558	-1.133	-0.303	-0.474	-0.079	-0.073	-0.2205	-0.138	-0.6		C17orf99	-0.209313	-0.220889	0
C19orf44	84167	-0.565	-0.723	-0.824	0.38	-0.25	-0.58	-2.68	-0.058	-0.431	-0.618	-1.5925	-1.498	-0.7385	-0.666	-0.353	-0.95	0.464		C18orf21	-1.194	-1.24674	0
C19orf47	126526	-0.464	0.042	0.064	0.119	-0.06	-0.484	-0.229	-0.328	-0.884	0.097	-0.5835	-0.492	-0.348	-0.643	-0.395	-1.057	0.486		C18orf25	-0.380375	-0.486028	0
C19orf48	84798	0.478	-0.126	-0.349	-0.145	0.374	0.413	0.113	0.344	0.073	0.077	-0.289	0.404	0.0705	0.175	0.2415	-0.292	0.275		C18orf32	-0.329781	-0.191833	0
C19orf53	28974	-0.692	-2.138	-1.647	-1.103	-0.451	-0.032	-2.093	-0.227	-0.633	-1.117	-2.3385	0.081	-0.4825	-0.688	-0.091	-1.884	-1.484		C18orf42	0.0713333	-0.0118889	0
C19orf54	284325	-0.192	-0.012	-0.434	-0.188	-0.011	-0.18	-1.349	-0.376	0.101	0.273	-0.74	-0.702	-0.0275	-0.351	0.037	0.447	-0.301		C18orf54	-0.402312	-0.225444	0
C19orf57	79173	-0.33	0.224	-0.178	0.239	0.55	0.038	-0.683	-0.13	-0.705	0.065	-0.659	0.286	0.02	-0.281	-0.196	0.571	-0.692		C18orf63	-0.148062	-0.0171111	0
C19orf60	55049	0.431	-2.303	-0.824	-1.047	0.555	-0.179	-1.602	-0.208	0.083	-0.097	-1.7665	-0.275	-0.0295	-0.04	-0.1415	-0.698	-1.824		C18orf65	0.352375	0.503	0
C19orf66	55337	-0.764	-0.474	-0.006	0.273	0.24	-1.26	-0.067	-0.428	-0.217	-1.786	-1.2955	-0.98	-0.551	-0.246	-1.5845	0.419	-1.896		C18orf8	-0.331062	-0.350444	0
C19orf67	646457	-0.369	-0.012	-0.53	-0.171	-0.293	-0.141	-1.258	-0.219	-0.534	-0.093	0.0475	-1.266	-0.4365	-0.334	-0.3995	-0.474	-0.066		C19orf12	-0.887542	-0.328556	0
C19orf68	374920	0.09	0.434	0.006	0.482	0.287	-0.044	-0.44	0.286	0.265	-0.217	0.1905	0.376	0.17	0.045	0.3055	0.409	0.072		C19orf18	-0.177156	-0.164278	0
C19orf70	125988	-1.467	-1.031	-0.77	-2.207	-1.654	-1.046	-0.984	-2.088	-1.86	-1.787	-1.822	-1.064	-1.3515	-0.668	-0.717	-1.158	-0.405		C19orf24	-0.312083	-0.52237	0
C19orf71	100128569	-0.354	-0.056	-0.345	1.289	-0.19	-0.089	-0.427	0.03	-0.148	-0.204	0.034	-0.337	0.076	-0.148	0.1085	-0.33	0.141		C19orf25	-0.896458	-0.522778	0
C19orf73	55150	-0.347	-0.489	0.606	-0.778	-0.524	-0.03	0.229	-0.287	0.061	0.274	-1.09	0.572	0.115	-0.037	0.1225	-0.064	-0.186		C19orf26	-0.280813	-0.316944	0
C19orf81	342918	-0.337	0.036	-0.155	0.451	0.699	0.188	-0.175	0.142	0.088	0.051	-0.273	0.065	0.18	0.447	0.3915	0.184	-0.185		C19orf33	-0.262406	-0.427389	0
C19orf84	147646	-0.349	-0.227	0.677	-1.042	0.054	-0.229	0.413	0.21	-0.013	0.002	-1.655	0.179	0.199	-1.277	-0.2675	0.608	0.253		C19orf35	-0.459083	-0.123556	0
C1D	10438	-0.493	-0.484	-1.075	0.162	-0.219	-0.442	0.426	-0.296	-2.079	0.315	-0.414	-0.586	-0.229	-0.14	-1.0555	-0.316	-0.439		C19orf38	-0.346656	-0.374306	0
C1GALT1	56913	0.366	0.729	0.044	-0.633	-0.29	-0.313	-0.183	-0.257	-0.453	-0.11	-0.56	-0.714	-0.035	-0.157	0.599	0.377	-0.964		C19orf40	-0.454531	-0.60475	0
C1GALT1C1	29071	0.125	0.053	-0.461	-0.696	-0.306	0.12	0.559	-0.035	-0.535	0.715	-0.641	0.113	-0.296	0.496	-0.206	0.403	-0.2		C19orf43	-0.783656	-1.31147	0
C1GALT1C1L	728819	-0.225	0.738	-1.062	0.991	-0.344	-0.148	-0.144	-0.42	-0.1	0.438	-0.8695	0.048	-0.499	-0.001	-0.099	0.327	-0.702		C19orf44	-0.595125	-0.565111	0
C1orf100	200159	-0.577	-0.56	-0.561	-0.914	-0.301	-0.007	-0.668	-0.388	-0.092	-0.235	-0.719	-0.341	-0.3635	0.322	-0.599	-1.184	-0.234		C19orf45	-0.234844	-0.289639	0
C1orf105	92346	0.153	0.017	-0.119	0.186	-0.408	0.077	-0.052	-0.229	-0.242	0.182	-0.219	0.334	-0.3075	0.166	-0.4805	-0.098	-0.871		C19orf47	-0.22525	-0.376667	0
C1orf106	55765	-1.135	0.131	-0.328	0.232	0.265	-0.133	-0.613	0.643	0.071	0.431	0.0005	-0.108	0.153	-0.325	-0.8325	0.21	0.935		C19orf48	0.0355625	0.0341389	0
C1orf109	54955	-2.667	-2.603	-2.464	-4.454	-4.049	-2.668	-1.862	-1.685	-2.232	-1.864	-2.3495	-0.893	-1.67	-2.926	-2.087	-2.069	-9.195		C19orf52	-2.28892	-2.80881	0
C1orf112	55732	-0.5	0.054	-0.419	-0.199	0.105	-0.331	0.137	-0.211	-0.4	0.127	-0.268	-0.406	-0.336	-0.508	-0.736	-0.197	-0.141		C19orf53	-0.8795	-0.904444	0
C1orf115	79762	0.425	-0.446	-0.404	0.328	-0.156	-0.019	-0.15	0.122	-0.376	0.259	-0.2145	0.307	0.3075	0.081	0.27	0.823	1.067		C19orf54	-0.346031	-0.0382778	0
C1orf116	79098	-0.761	0.398	-0.461	-0.63	-0.252	-0.092	-1.524	-0.714	-0.2	0.371	-0.919	0.182	0.2425	-0.364	0.199	0.017	-0.096		C19orf57	-0.107219	-0.343694	0
C1orf122	127687	-0.303	-0.191	-1.915	-0.755	-0.375	-0.527	-2.293	-0.284	0.183	0.367	-0.6195	0.424	-0.195	-0.951	-0.1335	-0.715	0.51		C19orf60	-0.545958	-0.478148	0
C1orf123	54987	-0.216	0.453	-0.747	-1.111	-0.371	-1.309	-1.741	-1.177	-0.3	-0.005	-0.095	-0.063	0.2605	-0.292	-0.324	-0.497	-0.818		C19orf66	-0.34975	-0.528278	0
C1orf127	148345	0.039	0.705	-0.021	-0.722	0.082	-0.202	-0.28	-0.062	-0.031	-0.362	0.1335	-0.17	-0.1705	0.103	0.015	0.053	-0.381		C19orf67	-0.376031	-0.173639	0
C1orf131	128061	-1.726	-1.169	-2.189	-1.741	-2.14	-2.712	-2.556	-2.351	-1.036	-2.726	-3.5825	-2.653	-2.742	-3.575	-2.9175	-1.394	-2.207		C19orf68	0.0223333	0.115741	0
C1orf137	388667	0.736	0.436	-0.561	-0.773	0.306	-0.54	-0.707	-0.937	-0.034	-0.078	-0.52	-0.51	0.08	-0.099	-0.113	0.597	-0.778		C19orf70	-1.19733	-1.08185	0
C1orf141	400757	0.313	0.172	-0.054	0.567	-0.313	0.046	0.134	-0.158	0.053	-0.247	-0.517	-0.501	0.059	-0.122	-0.067	-0.249	0.403		C19orf71	-0.106417	-0.109815	0
C1orf146	388649	-0.03	1.206	-0.21	-0.37	-0.433	-0.086	-0.89	-0.101	-0.078	-0.494	-0.053	0.254	0.068	-0.356	-0.2705	-0.631	-0.779		C19orf73	-0.235312	0.0231111	0
C1orf158	93190	-0.204	0.458	-0.06	0.811	0.257	-0.09	-0.736	0.219	-0.201	-0.054	0.3395	-0.058	0.1615	-0.533	0.0075	-0.033	0.58		C19orf80	-0.65	-0.891222	0
C1orf159	54991	-1.603	0.71	-0.33	-0.367	-0.053	-0.706	-1.817	-0.215	-0.638	-0.542	-0.056	-0.189	0.1535	-0.245	0.1665	-0.629	0.277		C19orf81	0.00158333	0.0417407	0
C1orf162	128346	0.374	-0.219	-0.24	-0.133	-0.225	-0.422	0.123	-1.453	-0.2	-0.932	-0.653	-0.616	-0.1275	-0.338	-0.6655	0.13	-0.498		C19orf84	-0.131406	-0.0804167	0
C1orf167	284498	-0.444	-1.178	-0.824	-1.232	-0.161	-0.502	0.441	-0.217	-0.319	-1.355	0.013	-0.659	0.2055	0.029	-0.0395	-2.307	-0.526		C1D	-0.342542	-0.459259	0
C1orf174	339448	0.675	-0.037	0.464	0.932	0.516	0.308	0.623	0.213	0.118	0.962	1.1725	0.471	0.1275	0.359	-0.001	0.609	-0.754		C1GALT1	-0.143292	-0.200963	0
C1orf185	284546	0.914	0.085	0.559	0.204	0.284	0.332	0.536	0.23	0.643	0.796	0.623	0.627	0.4655	0.137	0.2665	0.476	0.87		C1GALT1C1	-0.152375	0.00197222	0
C1orf186	440712	0.465	0.005	-0.58	0.699	-0.399	0.037	-0.409	0.627	-0.02	-0.055	0.123	-0.034	0.2575	-0.348	-0.0725	-0.038	-0.421		C1GALT1C1L	-0.169563	-0.243389	0
C1orf189	388701	-0.496	-0.472	-0.14	-0.363	-0.305	0.315	0.087	-0.165	-0.691	-0.499	-0.0335	0.042	-0.217	0.174	-0.7005	0.083	0.184		C1orf100	-0.467792	-0.283704	0
C1orf194	127003	0.161	0.049	0.075	-0.409	-0.198	-0.259	0.202	-0.129	-0.385	0.17	-0.0445	-0.374	0.1105	-0.241	0.2835	0.653	0.029		C1orf101	-0.131958	-0.129519	0
C1orf195	727684	0.2	-0.174	0.339	-0.276	-0.078	-0.116	-0.205	-0.457	0.088	-0.11	-0.318	-0.19	0.4015	0.021	0.1985	-0.064	0.292		C1orf105	-0.119625	-0.23575	0
C1orf198	84886	-0.117	0.475	0.057	0.197	0.1	0.161	-0.861	-0.089	0.3	0.303	-0.2015	-0.108	0.2275	-0.336	-0.2285	0.651	-0.283		C1orf106	-0.190719	-0.0123889	0
C1orf21	81563	-0.42	-0.33	-0.389	0.105	0.228	0.044	0.302	0.019	0.056	-0.307	-0.114	0.425	-0.1135	0.111	-0.3815	0.536	0.098		C1orf109	-2.33534	-2.68939	0
C1orf210	149466	-1.313	-0.722	0.109	-1.964	-0.372	-0.635	-5.421	0.589	-1.851	0.306	-0.9635	-1.212	-0.3375	-0.175	-0.5875	-1.424	-0.222		C1orf110	0.02125	0.0734074	0
C1orf216	127703	-0.515	-0.205	-0.141	-0.892	0.577	-0.261	-1.16	0.571	-0.947	0.246	0.0735	-0.389	-0.2655	-0.074	-0.3735	-1.266	0.399		C1orf111	-0.507281	-0.275917	0
C1orf226	400793	0.146	0.559	-0.16	0.171	-0.281	-0.015	-0.372	0.231	0.177	0.617	0.1895	0.168	0.129	-0.368	-0.759	0.798	0.723		C1orf112	-0.232188	-0.231833	0
C1orf228	339541	-0.501	0.347	-0.75	-0.055	-0.564	-0.909	0.042	-0.738	-1.333	-0.479	-0.153	-0.192	-0.1045	-0.275	-0.6805	-0.572	-0.689		C1orf115	-0.108031	0.0168611	0
C1orf229	388759	-2.2	0.269	-1.115	0.035	-0.407	-0.064	0.47	-0.367	-1.008	-1.249	0.0525	-0.106	-1.3515	-1.174	-0.692	-0.656	0.56		C1orf116	-0.478937	-0.0276667	0
C1orf27	54953	-2.176	-1.395	-2.296	-1.01	-0.654	-2.059	-0.449	-0.407	-0.942	-0.618	-0.9605	-0.641	-0.6375	-2.41	-1.315	-1.43	0.42		C1orf122	-0.740042	-0.0891481	0
C1orf43	25912	-1.004	1.227	-0.259	-0.086	-0.354	-0.692	-0.438	-0.854	-1.691	-1.108	-1.6395	-0.567	0.156	-1.164	-1.2675	-0.118	-0.423		C1orf123	-0.708781	-0.197278	0
C1orf50	79078	-0.626	-0.667	0.585	-0.27	-0.547	-0.782	-1.592	-0.211	-0.411	-0.686	-0.395	-0.499	-0.5705	-1.271	-0.2625	-0.962	-1.177		C1orf127	-0.135125	-0.0935926	0
C1orf52	148423	0.486	0.093	-0.598	0.593	0.579	-0.257	0.223	0.292	0.372	-0.021	0.0605	0.532	-0.351	-0.702	-0.041	-0.164	0.385		C1orf131	-1.75467	-2.22344	0
C1orf53	388722	-0.654	-0.781	-0.68	-1.229	0.172	-0.129	-1.289	-0.523	-0.08	-0.358	0.5135	0.215	-0.2645	-0.757	-1.172	-0.294	-0.519		C1orf137	-0.281188	-0.188639	0
C1orf54	79630	-0.133	0.015	-0.8	-0.709	-0.597	-0.778	0.14	-0.324	-1.444	-0.472	-0.1585	-0.627	-0.3185	-0.247	-0.8225	-0.212	0.052		C1orf141	-0.0165312	-0.0778611	0
C1orf56	54964	-0.819	0.079	-1.523	-2.074	-0.893	-0.586	-0.352	-1.327	-2.41	-0.5	-1.534	-0.396	-0.3245	-1.09	-2.044	-0.318	-1.098		C1orf146	-0.184083	-0.222296	0
C1orf61	10485	-0.81	-1.586	-0.45	-1.596	-0.378	-0.532	0.168	-0.471	-0.909	-0.211	0.267	-0.209	0.1985	-0.687	-0.552	-0.038	-0.983		C1orf158	-0.0242812	-0.0249167	0
C1orf64	149563	-0.261	-0.193	-0.475	-1.396	-0.119	-0.494	-1.025	-0.092	-0.328	-0.324	-0.281	-0.158	0.01	-0.1	-0.1185	-0.256	-0.357		C1orf159	-0.535219	-0.20975	0
C1orf68	100129271	0.037	0.399	0.204	0.743	-0.257	-0.116	-0.05	0.333	-0.506	0.169	0.2065	-0.036	-0.61	-0.287	-1.0025	0.131	-0.049		C1orf162	-0.296813	-0.283556	0
C1orf87	127795	0.577	0.555	-0.241	0.475	0.15	-0.098	0.05	-0.224	-0.154	-0.079	0.277	-0.549	0.247	-0.469	-0.3905	0.347	-0.109		C1orf167	-0.49425	-0.323389	0
C1orf94	84970	0.391	-0.29	0.2	0.081	0.439	-0.029	0.14	0.661	0.381	0.615	0.0835	0.474	0.2245	0.049	0.048	0.542	0.522		C1orf168	-0.119219	0.01175	0
C1QA	712	0.212	0.364	0.205	0.437	0.021	0.135	-0.08	0.331	0.089	0.065	-0.138	0.235	0.16	0.097	0.27	0.528	-0.036		C1orf174	0.289219	0.187889	0
C1QB	713	-1.258	-0.162	-0.33	-0.186	0.082	-0.653	-1.383	-0.531	-0.596	-1.23	-1.3345	-0.909	-0.5365	0.092	-1.1895	-0.12	-0.134		C1orf177	-0.617292	-0.184296	0
C1QBP	708	-1.778	-1.828	-2.359	-3.217	-0.874	-1.285	-1.09	-2.053	-2.105	-2.206	-2.379	-1.586	-3.192	-2.586	-0.818	-1.389	-4.157		C1orf185	0.239625	0.304444	0
C1QC	714	0.326	0.141	0.286	0.072	0.288	0.01	0.144	0.074	-0.305	-0.361	0.369	0.251	0.1575	-0.021	-0.014	0.557	0.514		C1orf186	-0.0437187	-0.0339722	0
C1QL1	10882	0.003	0.185	0.218	0.041	0.065	0.012	-0.502	-0.101	0.366	0.182	0.193	-0.553	-0.3245	0.439	0.493	0.404	0.428		C1orf189	-0.229208	-0.234444	0
C1QL2	165257	-1.072	1.603	-0.43	-0.799	-0.475	0.088	0.219	-0.596	-1.367	-0.964	-0.0525	-0.534	-0.4175	-1.145	-0.301	-1.486	0.237		C1orf194	-0.13725	0.00936111	0
C1QL3	389941	-0.256	0.313	-0.689	0.449	0.442	-0.091	0.639	0.091	0.323	-0.131	0.339	0.416	-0.199	0.086	-0.2075	0.288	0.476		C1orf195	-0.148344	0.0668611	0
C1QL4	338761	-0.029	-0.789	-0.949	0.436	0.119	-0.228	-1.405	-1.07	0.424	0.025	0.07	0.207	0.14	-0.872	0.174	0.36	0.052		C1orf198	-0.0855	-0.045963	0
C1QTNF1	114897	-0.531	-0.029	-0.686	-1.684	-0.214	0.007	-0.097	0.195	-0.819	-0.359	0.156	-0.081	-0.3365	-0.383	-0.4175	-0.139	-0.634		C1orf204	-0.829458	-0.303963	0
C1QTNF12	388581	0.117	0.184	-0.159	-0.916	-0.14	-0.303	-2.801	0.102	-0.031	-0.772	-0.0965	-0.744	-0.634	-0.335	0.071	-0.794	-0.03		C1orf21	-0.131719	-0.175472	0
C1QTNF2	114898	0.106	0.455	0.15	0.092	-0.099	0.175	-0.933	0.242	-0.177	0.192	-1.022	0.37	-0.047	-0.23	0.0755	-0.016	0.332		C1orf210	-0.998938	-0.372722	0
C1QTNF3	114899	0.163	0.158	0.172	0.023	0.553	0.095	0.003	-0.447	0.197	-0.232	0.266	-0.101	-0.03	-0.49	0.2115	-0.234	-0.775		C1orf216	-0.276438	-0.109722	0
C1QTNF4	114900	-0.361	-0.417	0.482	0.379	0.181	-0.25	-0.179	-1.237	-0.02	-0.141	-0.6675	0.002	-0.4135	-1.268	-0.131	0.078	-0.278		C1orf226	-0.0630937	0.09575	0
C1QTNF5	114902	-1.369	0.217	-0.185	-0.182	-0.577	-1.216	-2.625	-0.322	-0.28	-0.889	-1.3395	-0.534	-1.0415	-0.242	-0.154	-1.234	-0.785		C1orf228	-0.423438	-0.378389	0
C1QTNF6	114904	-0.254	-0.342	-0.798	-0.713	-0.447	-0.158	-0.315	-0.308	-1.186	-0.475	-0.0745	-0.523	-0.307	-0.35	-0.68	-0.434	0.402		C1orf229	-0.45725	-0.540833	0
C1QTNF7	114905	0.219	0.239	0.099	0.137	0.097	-0.115	-0.44	1.118	0.002	0.814	0.569	0.814	0.2065	-0.125	0.1645	-0.069	0.596		C1orf233	-0.117875	-0.171833	0
C1QTNF8	390664	0.323	-0.406	-0.039	0.176	-0.016	-0.001	-0.712	-0.215	-0.131	0.293	0.595	-0.185	-0.3865	-0.022	-0.035	-0.144	-0.67		C1orf234	-0.40375	-0.233583	0
C1QTNF9	338872	-2.095	-0.798	0.039	-0.417	-0.253	-0.844	-0.628	-0.051	-1.262	-1.062	-0.3345	-0.466	-0.36	-0.168	0.2515	0.459	-0.351		C1orf27	-1.16734	-1.01992	0
C1QTNF9B	387911	-2.043	-0.76	0.018	-0.486	-0.285	-0.921	-0.594	-0.036	-1.213	-1.076	-0.318	-0.502	-0.4285	-0.186	0.2045	0.44	-0.39		C1orf43	-0.359042	-0.585889	0
C1RL	51279	0.523	0.059	0.219	-0.028	0.228	0.302	0.345	0.367	0.321	0.08	0.1625	0.359	0.1745	-0.285	-0.137	0.31	0.274		C1orf50	-0.479094	-0.601444	0
C1S	716	-0.787	0.073	-0.546	-0.554	0.265	0.19	-0.115	-0.686	-0.405	0.15	-0.913	-0.47	-0.3165	-0.395	-0.7055	-0.203	-0.521		C1orf52	0.0460625	-0.1485	0
C2	717	-0.472	-0.161	-0.706	0.24	0.153	-0.374	-0.271	-0.28	-0.577	-0.562	-0.138	-0.072	0.0755	-0.083	0.185	-0.424	-0.095		C1orf53	-0.57025	-0.379111	0
C20orf141	128653	-0.035	-0.006	0.096	0.082	0.199	0.051	0.081	0.923	0.064	0.19	0.2635	0.418	-0.022	0.233	0.2015	0.3	0.501		C1orf54	-0.420594	-0.3725	0
C20orf144	128864	-0.325	-0.126	-0.263	-0.527	0.033	-0.31	-0.235	-1.329	0.122	-0.475	-0.7745	0.253	0.1035	0.13	0.265	-0.104	-1.148		C1orf56	-0.841417	-0.776222	0
C20orf173	140873	-0.207	-0.142	-0.445	-0.362	0.343	-0.238	0.171	0.686	-0.046	0.248	0.219	0.089	0.4155	0.131	0.1035	0.814	-0.025		C1orf61	-0.63675	-0.373222	0
C20orf194	25943	0.116	0.148	-0.362	0.035	0.111	0.008	0.094	0.071	0.125	-0.012	0.255	0.056	-0.022	-0.14	0.178	-0.075	-0.617		C1orf64	-0.480781	-0.19875	0
C20orf196	149840	0	-0.085	-0.522	0.699	-0.094	-0.112	0.065	-0.232	-0.467	-0.136	-0.0425	0.212	-0.59	-0.029	0.118	0.496	-0.072		C1orf68	0.0333125	-0.198278	0
C20orf197	284756	0.222	-0.678	0.101	0.889	0.041	0.249	0.33	0.351	-0.34	-0.297	-0.617	-0.258	0.473	-0.576	0.0475	0.456	-0.578		C1orf86	-0.292792	-0.672074	0
C20orf202	400831	0.12	-0.552	-0.227	-0.272	-0.102	-0.108	-2.308	0.747	-0.478	1.068	0.0555	-0.274	0.536	-0.185	-0.047	-0.036	0.004		C1orf87	0.033375	-0.0369444	0
C20orf203	284805	-0.5	-0.075	0.123	0.148	0.013	-0.403	-0.907	0.568	0.034	0.176	0.439	0.559	0.5295	-0.099	-0.069	0.664	-0.431		C1orf94	0.0795	0.176889	0
C20orf24	55969	-0.338	-0.413	-0.096	-0.928	-0.236	-0.061	0.09	-0.804	-0.608	0.095	-0.0255	-0.375	-1.109	-0.556	-0.2195	0.272	-0.856		C1orf95	0.00945833	0.300778	0
C20orf27	54976	-0.886	0.004	-1.223	-1.221	0.248	-1.272	-0.922	0.257	-0.579	-0.767	0.836	-1.147	0.1955	-1.29	-0.344	0.391	-0.717		C1QA	0.0761563	0.068	0
C20orf78	100128496	0.276	0.048	0.073	0.265	-0.145	0.413	-0.322	0.014	0	0.424	0.7515	-0.111	0.5535	0.39	0.5425	0.115	-0.246		C1QB	-0.526	-0.455611	0
C20orf85	128602	0.414	0.507	0.355	0.375	-0.116	-0.036	-0.793	-0.135	-0.099	-0.295	0.344	0.061	0.207	-0.216	-0.289	0.404	-0.413		C1QBP	-1.51928	-2.16408	0
C20orf96	140680	-0.42	0.459	-0.179	0.098	0.416	0.074	-0.885	-0.459	-0.166	0.333	-0.012	0.203	0.0635	-0.734	0.298	-0.269	-0.719		C1QC	0.052375	-0.00183333	0
C21orf140	101928147	0.234	-0.723	-0.4	-0.483	0.459	0.13	0.153	0.143	-0.695	0.207	0.273	0.497	-0.15	-0.378	0.2285	-0.019	-1.391		C1QL1	-0.0854687	0.201333	0
C21orf2	755	-1.252	0.565	-0.699	0.363	-0.129	-0.833	-2.726	-0.406	-0.57	0.193	0.0535	-0.098	-0.209	0.004	-0.672	-1.283	-1.005		C1QL2	-0.259167	-0.721778	0
C21orf33	8209	-0.644	0.184	-0.941	-0.557	-0.559	-0.095	-0.918	-0.547	-0.458	0.305	-0.5065	-0.134	-0.5935	-0.154	-0.2255	-0.85	-0.269		C1QL3	-0.0158125	-0.0336667	0
C21orf58	54058	0.731	0.224	-0.451	-0.075	-0.525	0.058	-1.677	-0.454	0.32	0.299	-0.447	-0.073	0.0415	-0.8	-0.017	-0.469	-0.49		C1QL4	-0.452667	-0.0497778	0
C21orf59	56683	-3.083	-1.754	-1.725	-1.137	-1.727	-2.179	-1.526	-1.061	-2.854	-1.899	-1.5245	-2.146	-2.3685	-1.502	-2.7855	-2.173	-0.549		C1QTNF1	-0.388375	-0.32263	0
C21orf62	56245	0.863	-0.13	-0.327	-0.433	0.371	0.192	0.426	0.83	-0.424	-0.028	-0.2785	-0.334	0.2835	-0.109	-0.099	-0.264	-0.127		C1QTNF2	-0.0577812	-0.0846667	0
C21orf91	54149	-0.29	-0.437	-0.278	-0.635	0.003	0.002	-1.152	0.025	-0.106	-0.301	-0.728	0.004	0.1295	0.332	-0.28	-0.644	0.072		C1QTNF3	-0.004	-0.145944	0
C22orf15	150248	-0.676	-0.073	-0.392	-0.651	0.209	0.14	-1.824	-0.305	-0.134	-0.145	-0.26	-0.299	0.0345	-0.266	-0.1975	-0.548	-0.974		C1QTNF4	-0.211292	-0.196296	0
C22orf23	84645	-0.105	0.113	-0.005	-0.549	-0.08	0.137	-0.258	-0.028	0.292	-0.47	-0.117	-0.194	0.0425	-0.078	-0.0385	-0.303	-0.271		C1QTNF5	-0.714125	-0.589694	0
C22orf24	25775	-0.135	0.376	-0.26	-0.968	-0.216	0.116	-1.354	-0.162	-0.405	-0.127	0.105	0.651	-0.098	-0.412	-0.507	0.969	0.042		C1QTNF6	-0.414813	-0.37825	0
C22orf31	25770	-0.323	-0.628	0.336	-0.694	0.27	0.159	-0.45	0.982	-0.337	-0.313	0.319	-0.158	0.0455	-0.206	0.083	0.597	0.238		C1QTNF7	0.046125	0.111972	0
C22orf34	348645	0.016	-0.412	-0.167	0.23	0.528	0.233	0.109	0.236	-0.338	0.355	-0.209	0.188	-0.4015	0.07	0.0545	-0.051	0.551		C1QTNF8	-0.155219	-0.0945556	0
C22orf39	128977	-0.282	0.992	-0.119	-0.475	0.283	0.309	0.621	-0.358	-0.143	-0.166	-0.7865	0	0.0345	0.265	0.012	-0.002	-1.126		C1QTNF9	-0.598687	-0.414167	0
C22orf42	150297	-0.049	-0.571	-0.284	-0.328	0.218	0.471	-0.114	0.599	0.131	-0.379	0.896	-0.15	0.38	0.367	0.0935	0.324	0.757		C1QTNF9B	-0.606375	-0.426389	0
C22orf46	79640	-0.332	1.257	0.245	0.273	-0.22	0.061	-0.686	-0.219	-0.184	-0.458	0.001	0.013	-0.2425	-0.063	0.399	0.062	-0.32		C1QTNF9B-AS1	-0.663208	-0.52563	0
C2CD2	25966	-0.297	0.375	-0.574	0.014	0.037	-0.502	-0.848	-0.296	-0.599	-1.081	0.106	0.019	0.001	-0.078	0.238	0.19	0.283		C1RL	0.122938	0.1165	0
C2CD2L	9854	-1.087	-0.418	-0.237	0.453	0.771	-0.515	-0.586	1.155	-0.74	-0.486	0.0605	-0.101	-0.208	-0.353	0.1125	-1.238	-0.192		C1S	-0.297625	-0.217694	0
[truncated: 17,110 more rows]

## Sheet: Fig. 1d
Fig. 1d
Log2FC enrichment of indicated BioID2-RAS constructs/empty vector in the indicated MM cell lines. Data used to obtain average BioID2-RAS values (if present in 2 or more experiments) plotted by CSS in RAS-dependent MM cells (obtained from data in Fig. 1b).
Gene name	Gene ID	RPMI 8226 KRAS G12V	XG2 KRAS G12V	SKMM1 NRAS G12V	L363 NRAS G12V		Gene Name	AVE RAS-dependent CSS	AVE BioID2-RAS
AAAS	8086		0.173128	1.49477			AAAS	-1.16675	0.833948
AAK1	22848		2.64202	1.61155			AAK1	-0.0805	2.12679
AAR2	25980	0.27268	1.07231	0.352123			AAR2	-0.089125	0.565704
AARS	16	0.440595	0.834394	0.0746726			AARS	-1.45287	0.449887
AARS2	57505	-0.34788					AASDHPPT	-1.45625	0.909108
AARSD1	80755	1.38527					ABCB10	-0.2275	0.00375
AASDHPPT	60496	0.46289	1.02296	1.24147			ABCC1	-0.19475	3.29808
ABCA12	26154	0.619554					ABCC4	0.405375	0.473332
ABCB10	23456	0.99735	-0.98985				ABCD3	0.14475	0.215142
ABCB6	10058			0.23756			ABCE1	-1.34275	0.664586
ABCB7	22	-1.2536					ABCF1	-1.65075	0.321068
ABCC1	4363	3.32841	3.78338	2.78244			ABCF2	-0.302875	-0.149416
ABCC4	10257		0.799749	0.146916			ABCF3	-1.22875	0.375991
ABCD3	5825	0.370309	0.314058	-0.0389417			ABHD12	-0.080125	-0.556241
ABCE1	6059	0.485772	1.2053	0.302691			ABHD14B	-0.225625	-0.294356
ABCF1	23	-0.211253	0.707723	0.466733			ABHD16A	-0.012375	-0.267452
ABCF2	10061	-0.528552		0.22972			ABI1	-0.002	2.52998
ABCF3	55324	0.78633	0.455634	-0.113989			ABL2	-0.683125	1.94893
ABCG2	9429			1.96684			ABT1	-1.84363	-0.111098
ABHD10	55347		0.409038				ACAA1	-0.457125	0.0384886
ABHD11	83451	-1.23654					ACAA2	0.03375	-0.676025
ABHD12	26090	-1.79591	-0.146746	0.273934			ACACA	-1.02725	-0.106839
ABHD14B	84836	-0.767814	0.0904917	0.488382	-0.988486		ACACB	0.06725	0.52706
ABHD16A	7920	-0.681863		0.146958			ACAD9	-0.15925	-0.275298
ABHD17B	51104		-0.0274103				ACADM	0.10075	0.445973
ABHD3	171586	-0.622154					ACADSB	-0.05	-0.155925
ABI1	10006	1.38808	2.6447	3.55716			ACADVL	0.004375	-0.484062
ABI2	10152		1.91318				ACAP1	0.5065	1.17031
ABL1	25		-0.691849				ACAP2	-0.054875	1.48659
ABL2	27		2.03865	1.85921			ACAT1	-0.247875	-0.379019
ABR	29	-1.1144					ACAT2	-0.251875	0.972094
ABT1	29777	-0.765818		0.543623			ACBD3	0.1455	1.72929
ACAA1	30	0.781653	-0.349439	-0.316748			ACBD5	0.1545	2.63658
ACAA2	10449	-0.512271	-0.820718	-0.991886	-0.379226		ACO2	-0.6195	-0.912013
ACACA	31	-0.299966	-0.126694	0.106145			ACOT13	-0.361	-0.203365
ACACB	32	2.09561	-0.221963	-0.292463			ACOT7	-0.175375	0.00893375
ACAD10	80724	-0.764869					ACOT8	-0.213625	0.157692
ACAD8	27034	-0.195682					ACOT9	0.288625	-0.168796
ACAD9	28976	-0.220818	-0.240129	-0.364948			ACP1	-0.071375	-0.00829579
ACADM	34	0.167743	0.918474	0.251701			ACSL3	-0.51375	0.413896
ACADS	35		-0.481304				ACSL4	-0.914125	1.17846
ACADSB	36	0.4294	-0.427407	-0.469766			ACTA1	-0.3375	0.486821
ACADVL	37	-0.491482	-0.295896	0.244077	-1.39295		ACTG1	-1.093	0.281072
ACAP1	9744		0.886275	1.45433			ACTL6A	-0.96825	0.205516
ACAP2	23527	1.98065	2.21491	0.264203			ACTN1	-0.08475	0.603992
ACAT1	38	-0.58869	-0.12438	-0.423988			ACTN4	-0.464625	1.05076
ACAT2	39		1.10887	0.835321			ACTR1A	-0.833375	0.0837549
ACBD3	64746		1.63259	1.82598			ACTR1B	-0.29075	-0.0596408
ACBD5	91452		4.38874	0.884426			ACTR2	-1.805	0.766579
ACIN1	22985	-1.19327					ACTR3	-0.37975	1.24202
ACLY	47	1.42407	2.59318	1.4707	0.251758		ADAM15	-0.373625	1.57339
ACO1	48		-0.545782				ADAM9	-0.21325	2.82589
ACO2	50	-0.362885	-1.03968		-1.33347		ADAR	-0.878875	0.114479
ACOT13	55856	-1.6244	1.21767				ADCY9	-0.04125	1.37653
ACOT7	11332	0.1141	0.165517	-0.252816			ADD1	-0.0055	2.43388
ACOT8	10005	0.17624	-0.185908	0.482745			ADD2	0.0315	2.49626
ACOT9	23597	-0.356121	-0.155694	0.0054273			ADD3	-0.22025	2.34102
ACP1	52	-0.0601375	-0.106632	0.141883			ADI1	-0.0985	-0.314134
ACSL1	2180	-0.816825					ADIPOR1	-0.141375	0.677232
ACSL3	2181	0.34926	0.478533				ADRM1	-1.36425	0.136205
ACSL4	2182	-0.116692	1.8159	1.83617			ADSL	-3.40175	0.287703
ACSL6	23305		0.186374				ADSS	-1.06913	0.527956
ACTA1	58	0.522123	0.0556107	0.23362	1.13593		AFDN	-0.2435	3.1217
ACTG1	71	0.397255	0.183201	0.262761			AFG3L2	-1.46788	0.0291533
ACTL6A	86	0.147636	0.263395				AFTPH	-0.2355	0.885547
ACTN1	87		0.460016	1.20778	0.144177		AGAP1	-0.180125	0.579789
ACTN4	81		0.918073	1.18344			AGAP2	-0.44925	1.5983
ACTR1A	10121	-0.220284	0.154479	0.31707			AGAP3	0.04175	1.796
ACTR1B	10120	-0.358457		0.239176			AGFG1	0.133125	3.62758
ACTR2	10097	0.045113	1.28107	0.973553			AGK	-0.447125	-0.413856
ACTR3	10096	0.414457	1.9666	1.34499			AGO2	-0.51775	0.0815398
ACY1	95		-0.104853				AGPAT1	-0.873125	-0.675268
ADA	100		-0.255804				AGPAT5	-1.56488	-0.201486
ADAM15	8751		1.55065	1.59612			AGPS	-0.79425	0.297885
ADAM17	6868		1.05374				AGTPBP1	-0.0505	1.67653
ADAM22	53616			1.63871			AHCY	-2.011	0.41246
ADAM9	8754		2.45699	3.19478			AHCYL1	-0.970875	2.4847
ADAMTS14	140766		2.08151				AHCYL2	-0.258	3.03841
ADAR	103	-0.271754	0.357706	0.257485			AHNAK	0.302125	3.06013
ADCY3	109			1.36227			AHSA1	-0.09125	0.186386
ADCY9	115		1.61877	1.13429			AIFM1	-0.912125	-0.409501
ADD1	118	1.42667	3.73189	2.14308			AIFM2	-0.0395	-0.602992
ADD2	119	0.964215	5.08932	1.43525			AIMP1	-0.066375	0.112077
ADD3	120	1.61575	4.2921	1.11519			AIMP2	-2.13837	0.125886
ADGRL2	23266			1.62359			AIP	-0.49025	0.572603
ADI1	55256	-0.447446	-0.180821				AK1	-0.075625	-1.23659
ADIPOR1	51094		0.490287	0.864177			AK2	-1.80038	-0.425633
ADNP	23394	1.15678					AK4	-0.232875	0.240858
ADRM1	11047	0.107316	0.107212	0.194087			AK6	-1.12037	0.05208
ADSL	158	0.417036	0.339707	0.106366			AKAP1	-0.267875	1.33999
ADSS	159		0.334339	0.721574			AKAP13	0.024875	0.534534
AFAP1L2	84632		1.71699				AKAP8	-0.139625	-1.53333e-05
AFDN	4301	2.93727	3.30614				AKAP8L	-0.642625	0.015194
AFG3L2	10939	-0.27598	0.100136	0.263304			AKR1A1	-0.2895	-0.0962232
AFTPH	54812	-0.273955	2.03576	0.894837			AKR1B1	-0.44725	0.176275
AGAP1	116987		1.71243	-0.552855			AKT1	-0.128375	0.553983
AGAP2	116986		1.77297	1.42363			ALDH16A1	-0.14825	-0.517753
AGAP3	116988	1.222	2.37				ALDH18A1	0.136125	-0.276541
AGBL1	123624		1.45691				ALDH1B1	0.171625	-0.375657
AGFG1	3267	2.68986	4.91901	3.27387			ALDH1L1	-0.092125	-0.994962
AGK	55750	-0.451643	-0.272608	-0.517317			ALDH1L2	0.105	-0.722112
AGL	178			-0.33368			ALDOA	-1.38662	0.28674
AGMAT	79814	-0.845598					ALDOC	-0.138625	-0.154079
AGO2	27161	0.103392	0.00819075	0.133037			ALG1	-1.03788	-0.314257
AGPAT1	10554	-1.3323	-0.018235				ALG2	-2.83462	-0.170387
AGPAT2	10555	-0.185999					ALG3	-0.708625	0.2689
AGPAT5	55326	-0.540373	0.21233	-0.276416			ALG5	-1.28125	-0.705008
AGPS	8540	0.7592	0.128568	0.00588725			ALKBH4	0.23875	0.13684
AGRN	375790			3.62172			ALKBH5	-0.633625	0.137047
AGTPBP1	23287	1.5545	1.79855				ALYREF	-2.6175	0.00668592
AHCY	191	0.394058	0.617178	0.376172	0.262433		AMDHD2	-0.425375	1.84061
AHCYL1	10768	2.11257	2.8635	2.47802			AMPD1	-0.090375	0.418175
AHCYL2	23382		3.74776	2.32905			AMPD2	-0.166875	1.18441
AHNAK	79026	2.57045	3.94729	2.66265			ANAPC5	-1.845	0.229994
AHNAK2	113146		5.25875				ANAPC7	0.125625	1.34325
AHSA1	10598	-0.081581	0.18539	0.455348			ANKFY1	-0.5495	0.66271
AIDA	64853			2.87633			ANKRD28	-0.911375	0.416487
AIF1L	83543	0.178364					ANKRD50	0.291125	1.48582
AIFM1	9131	-0.6187	-0.210701	-0.399102			ANKS1A	-0.162375	0.0806168
AIFM2	84883	-1.31955	0.113567				ANO6	-0.194625	1.87462
AIM2	9447		0.236217				ANP32A	-0.356125	0.200753
AIMP1	9255	0.0529635	-0.0767763	0.360045			ANP32B	0.083625	0.415033
AIMP2	7965	0.131022	0.25359	0.346418	-0.227487		ANP32E	-0.903375	0.22034
AIP	9049	-0.385394	1.01097	1.09223			ANXA1	0.155625	2.19419
AJUBA	84962			2.27542			ANXA11	-0.4635	-0.22238
AK1	203	-2.1566	-0.316582				ANXA2	0.16825	1.3886
AK2	204	-0.300392	-0.732299	-0.220564	-0.449277		ANXA4	-0.037125	1.18568
AK3	50808		-0.117647				ANXA5	0.076375	0.664273
AK4	205	1.2942	-0.002602	-0.569025			ANXA6	0.291875	-0.059919
AK6	102157402	-0.188151	0.292311				ANXA7	-0.368	-0.270621
AKAP1	8165	0.71888	1.73136	1.56973			AP1B1	-0.2405	0.632054
AKAP10	11216		1.64805				AP1G1	-0.432625	0.588889
AKAP13	11214	-0.127542	1.19661				AP1M1	-0.94525	0.950461
AKAP5	9495			1.48378			AP2A1	-0.0595	0.457039
AKAP8	10270	-0.216657	-0.123211	0.339821			AP2A2	0.18125	0.316731
AKAP8L	26993	0.128315	-0.0413902	-0.0413429			AP2B1	-0.7445	0.573392
AKAP9	10142	-1.16246					AP2M1	-1.49575	0.693197
AKR1A1	10327		-0.170979	-0.0214675			AP2S1	-1.33825	0.205556
AKR1B1	231		0.0662615	0.286288			AP3B1	-0.643875	0.0558642
AKR7A2	8574		-0.00730407				AP3D1	-0.4615	0.887937
AKT1	207	0.8521	1.07936	-0.269512			AP3M1	-0.600875	-0.0615143
AKT2	208			1.83151			AP3S1	-0.196	0.374058
ALAD	210		-0.27659				AP4E1	0.124625	-0.245905
ALCAM	214		1.44015				APBB1	-0.408125	2.26136
ALDH16A1	126133	0.33371	-1.00211	-0.88486			APEH	-0.163125	0.830681
ALDH18A1	5832	-0.176935	-0.245249	-0.40744			APMAP	0.273375	-0.234508
ALDH1A1	216		-0.384829				APOBEC3C	0.047625	-0.105407
ALDH1B1	219	-0.718498	-0.0328167				APOL2	-0.004375	-0.287883
ALDH1L1	10840	-0.674248	-0.835188	-1.47545			APOOL	-0.114125	-0.216481
ALDH1L2	160428	-0.445998	-0.688217	-1.03212			APPL1	-0.072125	1.24554
ALDH4A1	8659	-1.51866					APRT	-0.253875	-0.555902
ALDH5A1	7915			-0.892178			AQR	-1.95388	-0.324375
ALDH9A1	223		0.249749				ARAF	0.248875	0.369138
ALDOA	226	-0.582195	1.00497	0.437441			ARCN1	-1.37088	0.79396
ALDOC	230	-0.0372659	-0.328109	0.504457	-0.755399		ARF1	-3.0145	0.920722
ALG1	56052	-0.714324	-0.204899	-0.0235484			ARF4	-0.509125	0.167106
ALG13	79868		0.666393				ARF5	-0.66425	0.506136
ALG2	85365	-0.1964	-0.171547	-0.143213			ARF6	-0.94	0.797274
ALG3	10195		0.0490731	0.488727			ARFGAP1	-0.413625	2.45241
ALG5	29880	-0.25079	-0.393065	-1.47117			ARFGAP2	-0.292375	1.71044
ALG8	79053		-0.425714				ARFGAP3	0.403625	1.70646
ALKBH4	54784	0.131985	0.141694				ARFGEF2	-0.669625	1.04835
ALKBH5	54890	-0.87464		1.14873			ARFIP2	-0.01225	1.89355
ALMS1	7840		1.15329				ARGLU1	-0.990875	0.369439
ALYREF	10189	0.028198	-0.242396	0.234256			ARHGAP1	-0.950125	1.70265
AMACR	23600		0.00331442				ARHGAP12	0.130125	1.56792
AMDHD2	51005		2.09569	1.58554			ARHGAP18	0.21	1.60608
AMOTL1	154810		1.20326				ARHGAP30	-0.22825	1.69536
AMPD1	270		1.10964	-0.273289			ARHGAP31	0.74675	1.51581
AMPD2	271	0.398131	2.19292	0.962171			ARHGAP4	0.102	0.935631
ANAPC1	64682	0.97585	0.549181	3.84575			ARHGAP45	-0.391	2.29565
ANAPC10	10393	0.923339	1.20652	1.79273			ARHGDIA	-0.428375	1.24734
ANAPC4	29945		0.490057				ARHGDIB	0.132875	1.66569
ANAPC5	51433	0.589859	-0.12987				ARHGEF1	-0.039875	0.946182
ANAPC7	51434	0.583859	1.51661	1.9293			ARHGEF12	-0.083	1.78667
ANKFY1	51479	0.14438	1.18104				ARHGEF2	-0.214625	0.360206
ANKHD1	54882	0.214622					ARHGEF7	0.119625	2.42654
ANKLE2	23141		1.42352				ARL1	-0.197625	-0.262687
ANKRD13D	338692		0.952557				ARL13B	0.024375	2.45519
ANKRD17	26057		1.02205				ARL2	-1.72225	-0.0292385
ANKRD27	84079		0.507313				ARL3	-0.063375	0.666489
ANKRD28	23243	0.826355	0.867053	-0.443948			ARL5B	-0.194875	-0.0135275
ANKRD44	91526	1.3429					ARL6	0.242375	0.262847
ANKRD50	57182		1.78819	1.18345			ARL6IP6	-0.525125	0.214112
ANKS1A	23294	0.29778	1.48986	-1.54579			ARMC1	0.092625	0.664965
ANKZF1	55139	0.39991					ARPC1B	-0.33275	1.44414
ANLN	54443		1.21431				ARPC2	-0.488	0.962812
ANO6	196527		1.79177	1.95747			ARPC3	-1.004	0.761575
ANP32A	8125	0.857719	0.0302654	0.0778831	-0.162856		ARPC4	-0.828875	1.2576
ANP32B	10541		0.200504	0.111699	0.932897		ARPC4-TTLL3	-0.087875	0.895383
ANP32E	81611	0.578987	0.00446549	0.414896	-0.116989		ARPC5	-0.281375	2.45505
ANTXR1	84168			1.68336			ARPC5L	-0.535	1.62706
ANXA1	301		-0.868121	3.20837	4.24231		ARRDC1	-0.68575	2.26095
ANXA11	311		-0.0827133	-0.362047			ASAH1	0.128125	0.0243856
ANXA2	302	1.58188	2.52831	0.0556293			ASAP1	-0.144875	0.581124
ANXA4	307		0.202386	2.16896			ASCC1	-0.51425	1.36777
ANXA5	308		1.14839	0.0292761	0.815152		ASCC2	-0.204625	0.113056
ANXA6	309	-0.663528	0.68051		-0.19674		ASCC3	-0.71	1.28802
ANXA7	310		-0.0164098	-0.524832			ASF1A	-0.277125	-0.432484
AP1B1	162		0.818229	0.445878			ASMTL	-0.12925	1.31026
AP1G1	164	-0.138054	1.50471	0.400007			ASNA1	-1.03025	-0.0258959
AP1M1	8907	0.297015	0.640991	1.91338			ASNS	-0.32275	0.609219
AP1M2	10053		1.69501				ASPSCR1	-0.794125	1.12516
AP1S1	1174			0.729753			ASS1	-0.414	-0.246784
AP1S2	8905		1.63455				ATAD1	-0.625	0.354533
AP2A1	160	0.261243	0.356283	0.75359			ATAD3A	0.074125	-0.0558282
AP2A2	161	-0.04448	0.517632	0.477042			ATAD3B	0.002375	0.636573
AP2B1	163	0.353145	0.582556	0.784477			ATG101	0.08575	-0.084032
AP2M1	1173	0.43988	0.738721	0.900992			ATG2B	0.04625	1.32179
AP2S1	1175	-0.959879	0.80331	1.22126	-0.242465		ATG3	-0.3245	1.15732
AP3B1	8546	-0.378643	0.499884	0.0463517			ATIC	-2.08387	0.188938
AP3B2	8120		0.0142124				ATL3	0.087125	0.325772
AP3D1	8943	0.07276	1.4262	1.16485			ATM	-0.211	-0.431048
AP3M1	26985	-0.199097	-0.005976	0.0205296			ATP11C	0.135625	0.873569
AP3S1	1176	-0.20334	1.05714	0.268375			ATP13A1	-0.461875	0.0426651
AP3S2	10239		1.25417				ATP13A3	-0.237375	1.6298
AP4E1	23431	-0.36638	-0.125431				ATP2A2	-2.23712	-0.398462
AP4M1	9179			0.955164			ATP2B1	-0.83475	2.01807
AP4S1	11154			0.692784			ATP2B4	-0.148875	1.58847
APBB1	322		3.19166	1.33105			ATP2C1	-0.198125	0.578757
APC	324		1.88475				ATP5A1	-2.24737	-0.151961
APEH	327		0.202762	1.4586			ATP5B	-1.92613	-0.594065
APEX1	328		-0.349235				ATP5C1	-1.2365	-0.354124
APMAP	57136		-0.451011	-0.0180049			ATP5F1	-0.593625	-0.280439
APOB	338		-0.130839				ATP5H	-2.34687	-0.148969
APOBEC3C	27350	-1.29453	0.0962619	0.882046			ATP5I	-2.358	-0.677676
APOBEC3F	200316		0.283329				ATP5J2	-3.89737	-0.647596
APOBR	55911		1.72321				ATP5L	-1.76425	-0.605744
APOL2	23780	-0.542689	-0.033077				ATP5O	-1.17312	-0.410724
APOOL	139322	-0.350747	-0.509956	0.211261			ATP6AP2	-1.9445	0.924161
APPL1	26060	0.499578	0.42164	2.81541			ATP6V0D1	-2.9785	0.859487
APRT	353	-0.3943	0.0317868	0.132725	-1.99382		ATP6V1A	-1.7555	0.53602
AQR	9716		-0.971487	0.322736			ATP6V1B2	-4.29913	0.800603
ARAF	369	-0.493578	0.87053	0.73046			ATP6V1C1	-0.978875	0.247894
ARAP1	116985		-0.0636051				ATP6V1H	-1.12837	-0.0872303
ARAP2	116984		0.886121				ATP7A	-0.20125	2.5914
ARCN1	372	-0.043631	1.02965	1.39586			ATPAF2	-0.502875	-0.448934
ARF1	375	0.452615	1.85854	1.2148	0.156932		ATXN10	-0.767125	-0.00842361
ARF4	378	-0.195126	0.0153325	0.571421	0.276797		ATXN2L	-1.113	0.473152
ARF5	381	0.264413	0.928958	0.325036			AUP1	-0.52775	-0.0817101
ARF6	382	0.350648	0.737887	1.30329			AURKB	-1.56475	0.456865
ARFGAP1	55738		1.9304	2.97442			AVL9	0.282375	1.08988
ARFGAP2	84364	1.22138	2.24559	1.66437			B2M	-0.027125	3.53989
ARFGAP3	26286	0.918337	2.87428	1.32675			BABAM1	-0.599875	0.335109
ARFGEF1	10565			0.675455			BAG2	0.088875	0.448005
ARFGEF2	10564	0.720224	0.95796	1.46688			BAG6	-0.578	0.114377
ARFGEF3	57221		1.89811				BAIAP2L1	-0.240375	2.25157
ARFIP1	27236		1.32293				BAX	0.077	0.998628
ARFIP2	23647	1.3755	1.63742	2.66774			BCAP31	-0.143875	0.316371
ARFRP1	10139		0.521654				BCAR1	-0.177625	0.924877
ARG1	383			-0.823652			BCAS2	-1.39888	0.58858
ARGLU1	55082	0.48223	0.256648				BCAS3	-0.02275	0.565349
ARHGAP1	392		2.01275	1.39255			BCCIP	-1.14863	0.99233
ARHGAP10	79658		1.82417				BCKDHA	-0.434375	-0.582664
ARHGAP12	94134		1.85216	1.28368			BCKDHB	-0.37025	-0.529315
ARHGAP17	55114			-0.346331			BCLAF1	-1.3785	0.895501
ARHGAP18	93663		1.49661	1.71554			BCR	-0.466625	2.99608
ARHGAP21	57584		2.14081				BDH1	-0.036875	-0.095592
ARHGAP23	57636		1.01113				BECN1	-0.64675	1.2975
ARHGAP26	23092		0.119405				BICD2	-0.429125	1.37637
ARHGAP27	201176		1.82815				BIRC6	-0.2815	0.958574
ARHGAP30	257106	1.22565	3.62899	0.231432			BLOC1S1	-0.50525	4.33628
ARHGAP31	57514	1.35383	2.60103	0.59258			BLOC1S2	-0.46025	2.51183
ARHGAP4	393	0.070457	1.44481	1.29163			BLOC1S3	-0.3155	2.50189
ARHGAP42	143872		1.06695				BLOC1S4	-0.065625	3.71648
ARHGAP45	23526	2.15523	3.80708	0.924632			BLOC1S5	-0.33675	2.1187
ARHGAP9	64333		0.820404				BLVRA	-0.00275	-0.157906
ARHGDIA	396	1.61504	2.68109	1.32685	-0.633613		BNIP1	-1.3175	0.689583
ARHGDIB	397	1.63606	1.69533				BNIP2	-0.088375	2.52339
ARHGEF1	9138	0.733359	1.29881	0.806381			BOLA2	-0.821375	0.395802
ARHGEF10L	55160	1.5878					BPNT1	-0.500125	0.476116
ARHGEF11	9826		2.59448				BRAF	-0.50425	1.95974
ARHGEF12	23365		1.59472	1.97863			BRCC3	0.07525	0.9427
ARHGEF18	23370		1.02708				BRIX1	-2.1455	0.481947
ARHGEF2	9181	-0.292733	0.231128	1.14222			BSG	0.028875	3.43082
ARHGEF26	26084			-0.343643			BST2	-0.20275	1.39036
ARHGEF40	55701		0.386267				BTAF1	-0.708125	0.605738
ARHGEF7	8874	1.9966	1.83174	3.45128			BTN3A2	-0.030375	2.021
ARID1A	8289	4.8151					BTN3A3	-0.19475	1.97759
ARID3B	10620		1.51116				BUB3	-3.19413	0.0739937
ARID4A	5926	1.83952					BYSL	-0.962375	-0.132288
ARL1	400	-0.535836	-0.0295629	-0.222664			BZW1	-0.619625	1.10686
ARL13B	200894		1.95163	2.95875			BZW2	-0.1525	0.107707
ARL15	54622		1.21618				C12orf4	-0.04425	0.893561
ARL2	402	-0.65789	0.599413				C14orf166	0.061	0.311642
ARL3	403	-0.984437	1.57364	1.41026			C16orf58	-0.191125	-0.265866
ARL5B	221079	-0.197236	0.170181				C16orf62	-1.0885	0.668802
ARL6	84100	-0.78716	0.297954	1.27775			C17orf62	-0.041625	-0.310252
ARL6IP1	23204		0.22132				C17orf75	-0.653	1.69132
ARL6IP6	151188	-0.156161		0.584385			C18orf8	-0.302875	1.43477
ARL8A	127829		1.68648				C1orf123	-0.777375	2.51105
ARL8B	55207		0.114367				C1orf198	-0.009625	1.79367
ARMC1	55156		0.351515	0.978415			C1orf21	-0.055125	3.72031
ARMC10	83787			2.72519			C1orf43	-0.3075	1.67059
ARPC1A	10552		1.22576				C1orf68	0.161625	-3.09287
ARPC1B	10095	0.576448	2.49756	1.25841			C1QBP	-1.8105	0.158182
ARPC2	10109	0.571889	1.81154	1.19927	0.268554		C20orf27	-0.626875	2.42965
ARPC3	10094	-0.19982	1.66071	1.95719	-0.371777		C2CD2L	-0.058	0.166812
ARPC4	10093	0.489805	2.37788	0.905126			C2CD5	-0.072375	2.6744
ARPC4-TTLL3	100526693			2.27793	-0.487162		C3orf38	-0.149	0.317912
ARPC5	10092		2.07457	2.83554			C5orf51	-0.4665	0.272861
ARPC5L	81873	0.22949	1.29936	3.35233			C7orf43	-0.556375	1.75142
ARRB2	409		1.22045				C7orf50	0.098625	-0.42685
ARRDC1	92714		2.34795	2.17395			C8orf33	-0.7745	-0.278019
ARVCF	421		-0.439011				CABLES2	-0.010375	2.02588
ASAH1	427		-0.729698	0.778469			CACYBP	-0.59	1.60005
ASAP1	50807		1.66214	-0.499891			CAD	-2.51575	0.41456
ASB6	140459	-0.359212					CALR	-0.121875	0.0582813
ASCC1	51008	0.253263	1.89321	1.95684			CALU	-0.353625	-0.217151
ASCC2	84164		0.457863	-0.231752			CAMSAP1	0.11725	2.19869
ASCC3	10973	1.7638	1.3784	0.721854			CAMSAP3	-0.378375	0.813712
ASF1A	25842	-1.1192	0.254231				CAND1	-0.804875	-0.0566699
ASF1B	55723	0.821465					CANX	-0.066875	0.0573971
ASMTL	8623	0.688941		1.93157			CAP1	-0.6345	0.834306
ASNA1	439	-0.317164	0.55151	-0.312034			CAPN1	-0.425375	0.217455
ASNS	440	0.618788	0.874964	0.524665	0.41846		CAPNS1	-0.13825	1.06042
ASNSD1	54529		0.667483				CAPRIN1	-1.43162	0.323232
ASPRV1	151516			-1.17414			CAPZA1	-0.238875	0.292085
ASPSCR1	79058	0.435735	1.46144	1.4783			CAPZA2	0.263125	0.379261
ASS1	445	-0.39089	0.746758	-1.09622			CAPZB	-1.97513	0.37456
ATAD1	84896	1.1931	0.167615	-0.297117			CARD11	0.061625	2.06572
ATAD3A	55210	-0.397606	0.0774169	0.152705			CARHSP1	0.300875	0.3338
ATAD3B	83858	0.113754	0.142126	1.65384			CARM1	-1.94213	0.257622
ATE1	11101			1.76833			CARMIL1	-0.194875	1.04297
ATG101	60673	-0.934786	0.766722				CARMIL2	-0.655625	1.03134
ATG2A	23130		1.95189				CASK	0.109375	1.90803
ATG2B	55102	1.25737	1.77473	0.933275			CASP3	0.175125	1.83233
ATG3	64422	0.899872	1.65729	0.914806			CASP8	-0.0795	0.0130307
ATG4B	23192		-0.123104				CAT	0.051375	0.554755
ATIC	471	0.133827	0.038998	0.196481	0.386446		CBFB	-1.04775	0.309882
ATL3	25923	0.567222	-0.0172273	0.427321			CBL	-0.36975	0.948384
ATM	472	-0.534893	-0.327204				CBR1	0.023875	0.54505
ATP10B	23120		1.47571				CBR4	-0.2605	0.361096
ATP10D	57205			1.4669			CBS	-0.087625	0.22186
ATP11A	23250		0.602172				CBWD2	-1.821	0.1594
ATP11C	286410		0.855406	0.891732			CBX3	-0.467	0.516289
ATP12A	479			2.4894			CBX4	-0.267625	0.392804
ATP13A1	57130	-0.95953	0.40163	0.685895			CBX5	-0.12325	0.513131
ATP13A3	79572		2.01494	1.24465			CC2D1A	0.07575	1.91396
ATP1A1	476	0.484341	2.27834	1.89065			CCAR1	-0.577375	0.275356
ATP1A3	478		1.45565				CCAR2	-0.345875	0.392668
ATP1B3	483	0.556466	3.20069	1.97898			CCDC124	0.017625	1.58222
ATP2A1	487		-0.0039005				CCDC22	0.036375	1.8076
ATP2A2	488	-0.341587	-0.460251	-0.393548			CCDC25	-0.2615	2.60558
ATP2A3	489			0.306612			CCDC43	-0.365875	1.64565
ATP2B1	490	1.33976	3.27681	1.43764			CCDC47	-0.745	0.270023
ATP2B4	493	0.662023	1.64591	2.45747			CCDC50	0.128125	1.78376
ATP2C1	27032	-0.227962	0.901657	1.06258			CCDC6	-0.323875	0.953189
ATP5A1	498	-0.24045	-0.0736357	-0.141796			CCNT1	-1.12875	0.914617
ATP5B	506	-0.2064	-0.174923	-0.223338	-1.7716		CCT3	-2.40775	0.857394
ATP5C1	509	-0.160054	-0.0480221	-0.254065	-0.954354		CCT8	-0.686625	1.51968
ATP5D	513	-0.535332					CD151	-0.17175	2.91719
ATP5F1	515	-0.30597	-0.112732	0.00964069	-0.712693		CD276	-0.3165	1.18573
ATP5H	10476	-0.440397	-0.152777	0.146268			CD28	0.014375	1.69545
ATP5I	521			-0.869913	-0.485438		CD2AP	0.125625	1.32335
ATP5J2	9551	-1.2741	-0.189236	-0.479452			CD2BP2	-0.522625	0.162397
ATP5L	10632	-0.7743	-0.523629	0.0306788	-1.15573		CD44	-0.322125	3.46671
ATP5O	539	-0.382873	-0.188578	0.0828896	-1.15434		CD46	-0.18025	2.18085
ATP6AP2	10159		0.853597	0.994725			CD47	-0.619875	1.27551
ATP6V0D1	9114		0.865458	0.853517			CDC27	-2.17588	0.970623
ATP6V1A	523	-0.041177	0.626611	1.02263			CDC42	-1.67037	0.0872036
ATP6V1B1	525		0.889707				CDC42BPA	-0.249125	2.48924
ATP6V1B2	526		0.584482	1.01672			CDC42BPB	0.034625	1.75443
ATP6V1C1	528		0.109026	0.386762			CDC42EP3	-0.2335	1.59911
ATP6V1C2	245973		0.743127				CDC5L	-1.11237	0.299358
ATP6V1E1	529		1.05259	1.49968			CDC73	-1.31937	0.414558
ATP6V1H	51606	-0.194802	0.094977	-0.161866			CDIPT	-1.28212	-0.29836
ATP7A	538	2.22743	3.41167	2.13509			CDK1	-3.41637	0.271411
ATP8B2	57198	1.10635	5.15099	0.366477			CDK17	-0.122625	1.77656
ATPAF2	91647	-0.86765	-0.254565	-0.224587			CDK2	-2.07837	-0.00544093
ATRIP	84126	0.981853					CDK4	-0.33875	0.56069
ATRX	546	-0.88281					CDK5	-0.361	1.37828
ATXN10	25814	0.488824	-0.238099	-0.275996			CDK6	-3.81013	0.2357
ATXN2L	11273	0.245479	1.12555	0.0484223			CDK7	-2.574	-0.075983
AUP1	550	-0.376041	0.403571	-0.27266			CDK9	-2.0565	0.669967
AURKA	6790		0.596172				CDKAL1	0.028	0.0655152
AURKB	9212	0.323774	0.589955				CDKN2AIP	-0.09525	0.559761
AVL9	23080	0.13337	1.18817	1.94811			CDV3	-0.175375	3.39722
B2M	567	3.67084	4.11409	2.83475			CEBPZ	-3.222	0.105013
B4GALT3	8703		0.242401				CENPM	-3.03925	0.615765
BABAM1	29086	0.733538	0.115132	0.156655			CEP170	0.064	0.993679
BABAM2	9577		0.810649				CERS2	-1.98875	0.259943
BACH1	571		2.42731				CFAP20	-0.957	1.41845
BAG2	9532	0.250641	0.514444	0.57893			CFL1	-1.12862	0.383159
BAG6	7917	-0.0558105	0.329788	0.0691523			CGN	-0.61	1.83533
BAIAP2L1	55971		3.0587	1.44443			CHAMP1	-0.13725	1.07511
BAX	581	1.13119	0.884333	0.980362			CHCHD2	-0.8505	-0.666168
BAZ1A	11177			-0.123623			CHCHD3	-1.13025	0.00581267
BCAP31	10134	0.336512	1.00971	1.05058	-1.13131		CHCHD4	-0.749375	-0.305439
BCAR1	9564	0.655718	0.650039	1.46887			CHCHD6	0.12475	0.734511
BCAS2	10286	0.157297	0.451593	1.15685			CHD1L	-0.723125	-0.0697912
BCAS3	54828	0.624071	0.659157	0.412819			CHEK1	-2.31425	0.411884
BCAT2	587		0.00360232				CHMP2B	0.270375	2.67608
BCCIP	56647	0.95888	0.704286	1.31382			CHMP4A	-0.523375	0.65537
BCHE	590	2.4614					CHORDC1	-1.95675	0.956984
BCKDHA	593	-0.804875	-0.62227	-0.320846			CHP1	-0.72425	1.5952
BCKDHB	594	-0.481727	-0.576903				CHRM3	-0.117	2.20711
BCKDK	10295			-0.233835			CHTF18	-1.04262	-0.23437
BCL2	596	0.0886785					CHTOP	-0.6325	0.176646
BCL2L11	10018	2.17795					CHUK	-0.782875	0.424943
BCLAF1	9774	1.13888	0.632906	0.914718			CIAO1	-1.881	0.122761
BCR	613	1.98535	4.66697	2.33593			CIAPIN1	-0.389125	2.2104
BCS1L	617		0.132223				CIB1	0.124875	2.38741
BDH1	622	0.399655	-0.219323	-0.467108			CISD2	-0.02375	0.864516
BECN1	8678	0.86844	1.57051	1.45354			CKAP4	0.48975	0.205234
BET1	10282		0.307428				CLASP1	0.127125	0.498265
BICD2	23299	1.2983	1.8435	0.987298			CLASP2	-1.00588	0.663758
BIN1	274		2.69291				CLDN3	-0.260875	2.56511
BIN2	51411	2.10491					CLDND1	0.022125	1.61363
BIN3	55909		3.34852				CLEC16A	-0.136	1.26375
BIRC2	329		0.893828				CLIC1	0.042875	0.379881
BIRC6	57448	0.544584	1.18303	1.14811			CLINT1	-0.120375	2.04075
BLK	640		2.13822				CLMN	0.17925	2.25265
BLMH	642			-1.29757			CLN6	-0.239	0.106918
BLOC1S1	2647		5.32319	3.34937			CLNS1A	-2.36725	-0.106897
BLOC1S2	282991		3.86305	1.16061			CLP1	-1.732	0.536994
BLOC1S3	388552		1.36765	3.63613			CLPP	-0.954125	-0.272579
BLOC1S4	55330		2.10949	5.32347			CLPTM1	-0.09075	-0.991568
BLOC1S5	63915		1.57017	2.66723			CLPTM1L	-0.198	-0.288727
BLOC1S6	26258		1.44509				CLPX	-0.87225	-0.148006
BLVRA	644	-0.651509	-0.312427	0.490218			CLTA	-0.081125	-0.22872
BLVRB	645		-0.366949				CLTB	0.036	-0.109051
BMP2K	55589			-1.39794			CLTC	-1.92175	0.0934739
BNIP1	662		0.420509	0.958657			CLUH	-0.3325	0.319678
BNIP2	663		1.2835	3.76327			CMPK1	-2.9045	0.100204
BOD1L1	259282	-0.761555					CMSS1	-0.107	-0.38388
BOLA2	552900	0.91536		-0.123755			CNBP	-0.263875	0.29329
BOP1	23246	0.383165					CNDP2	0.007625	-0.134124
BORCS5	118426		2.41726				CNKSR2	-0.116625	2.83968
BORCS6	54785		1.34673				CNN2	0.12025	1.90403
BPHL	670			-0.125956			CNNM3	-0.6525	2.48536
BPNT1	10380	0.22528	1.38196	-0.178894			CNNM4	0.16775	1.00823
BPTF	2186	0.253142					CNOT1	-2.3965	0.786669
BRAF	673	2.85044	0.610884	2.4179			CNOT10	-0.784875	1.42004
BRCC3	79184	0.933573	1.10175	0.792773			CNOT11	-0.88525	0.806115
BRI3BP	140707		0.857288				CNOT2	-1.22125	0.91788
BRIX1	55299	1.24027	-0.27638				CNOT3	-3.11137	0.316346
BRMS1	25855	-0.8777					CNOT6L	0.1705	1.07341
BSDC1	55108			1.36345			CNOT7	-0.04925	1.41012
BSG	682	3.514	4.63467	2.1438			CNP	-0.237125	0.516448
BST2	684	0.75873	0.843019	2.56933			COASY	-2.106	0.00760438
BTAF1	9044	1.55557	0.267253	-0.00560858			COBLL1	0.014	1.63804
BTBD11	121551		2.43392				COG1	-0.839625	-0.168295
BTF3	689	2.00333	4.39176	3.85163			COG2	-0.852	0.742868
BTF3L4	91408	4.39547	5.89863	3.39333			COG4	-2.39175	-0.218512
BTN3A1	11119			3.63993			COG5	-0.644	-0.056691
BTN3A2	11118		1.49436	2.54765			COLGALT1	-0.314125	0.0162414
BTN3A3	10384	2.21344	1.26412	2.45522			COMMD2	-0.203	-0.249794
BUB1	699		1.15711				COMMD3	-0.709375	0.410102
BUB1B	701	1.7149	1.07868				COMMD4	-0.047625	1.49365
BUB3	9184	0.185131	0.174206	-0.137356			COMMD5	-0.084625	2.17608
BUD13	84811	0.81567					COMMD7	-0.277625	0.386605
BYSL	705	-0.18425	-0.0459507	-0.166665			COMT	-0.003	0.149588
BZW1	9689	0.79732	1.25542	1.26784			COMTD1	-0.791	-0.361091
BZW2	28969	-0.0677515	0.383711	0.00716219			COPA	-1.68762	0.104967
C11orf54	28970			-0.472809			COPB1	-2.58375	-0.17807
C12orf4	57102		-0.701834	2.48896			COPB2	-3.6025	-0.064675
C14orf166	51637	0.144697	0.12096	0.669268			COPE	-2.30613	0.373547
C15orf39	56905	-0.7436					COPG1	-2.39275	-0.0458653
C15orf52	388115			0.575506			COPG2	-0.557625	-0.242568
C15orf61	145853	-1.4144					COPS3	-1.13587	0.651802
C16orf58	64755	-0.637259	-0.287991	0.12765			COPS7A	-0.104	1.23693
C16orf62	57020	0.611645		0.725959			COPZ1	-2.30112	0.623085
C16orf70	80262		0.38416				COQ5	-0.734125	-0.165689
C17orf62	79415	-0.558612	-0.216543	-0.155601			COQ8A	-0.071625	-0.285401
C17orf75	64149		2.03702	1.34562			CORO1A	-0.896125	1.07691
C18orf8	29919	0.555423	1.49919	2.24969			CORO1C	-0.371375	0.567206
C19orf70	125988			-0.224723			CORO7	0.124875	0.0339898
C1orf109	54955		2.10715				COX11	-2.53812	-0.510631
C1orf123	54987	1.35461	3.15837	3.02018			COX4I1	-1.44837	-0.04639
C1orf198	84886		1.63058	1.95676			COX5A	-0.87025	-0.248606
C1orf21	81563		3.82244	3.61818			CPD	-0.458	0.389327
C1orf226	400793		2.19723				CPEB4	-0.254625	-0.808708
C1orf43	25912		1.64261	1.69857			CPNE1	0.04225	0.428836
C1orf68	100129271	-2.46442		-3.72132			CPNE3	-0.16725	-0.115496
C1QBP	708	0.0263265	-0.0491901	-0.181108	0.836697		CPOX	-0.337375	-0.384242
C20orf27	54976	0.234992	3.56656	3.48741			CPS1	-0.07075	-0.587179
C21orf33	8209			0.218365			CPSF1	-1.34325	0.816813
C2CD2	25966		1.34557				CPSF2	-1.577	0.290075
C2CD2L	9854		1.97928	-1.64566			CPSF3	-0.98575	0.421315
C2CD5	9847	1.60417	4.77421	1.64483			CPSF6	-1.98388	0.529661
C2orf72	257407			1.28674			CPSF7	-0.822875	0.441013
C3orf38	285237	0.459117	0.176706				CRACR2A	-0.079375	2.42077
C3orf58	205428			1.42996			CRKL	-0.01225	2.18455
C5orf51	285636	0.476433	0.0692898				CROCC	-0.487625	1.5523
C7orf43	55262		2.26933	1.23352			CRYBG3	0.302	2.10334
C7orf50	84310	-0.477948	-0.375752				CRYZ	0.088	-0.0915098
C8orf33	65265	0.17819	-0.734227				CRYZL1	0.01475	1.61404
C8orf82	414919	0.35954					CS	-0.49825	-0.00500168
C9orf64	84267		-0.735932				CSDE1	-0.744375	0.00700496
CA9	768			2.17383			CSE1L	-2.83937	-0.0487972
CAB39	51719		2.91153	2.4922			CSK	-0.230375	0.314984
CABLES1	91768		1.93905				CSNK1A1L	-0.034375	1.40347
CABLES2	81928		2.42962	1.62213			CSNK1G2	0.014625	3.20032
CACHD1	57685		0.901881				CSNK1G3	-0.00425	2.76201
CACYBP	27101	1.42548	2.89635	1.71583	0.362554		CSNK2A1	0.0485	0.190853
CAD	790	0.356132	0.405557	-0.0625746	0.959124		CSNK2A2	0.11225	0.202921
CALM3	808			0.761156			CSNK2B	-1.06438	0.278141
CALML5	51806	-1.47217					CSRP1	-0.579375	1.95378
CALR	811	-0.284351	-0.160734	0.619929			CSTF2	-0.215625	0.483244
CALU	813		-0.599345	0.165044			CTBP1	-0.9545	-0.116158
CAMK1D	57118		-2.16786				CTDNEP1	-1.07012	0.233412
CAMK2D	817			2.47762			CTDP1	0.006125	-0.198863
CAMSAP1	157922	1.7936	2.53669	2.26577			CTDSP1	-0.117625	3.1556
CAMSAP3	57662	0.466444	1.16098				CTDSP2	0.0655	1.58746
CAND1	55832	-0.0962105	-0.00492105	-0.0688781			CTH	-0.1025	0.581216
CAND2	23066			0.00432164			CTPS1	-1.75025	0.198525
CANX	821	-0.362123	1.13666	0.128375	-0.673325		CTPS2	0.188625	0.805934
CAP1	10487	0.296652	1.51132	0.962101	0.56715		CTR9	-1.97588	0.383618
CAP2	10486		2.01714				CTSA	-0.293625	0.606159
CAPN1	823	-0.59826	0.0251707	1.22545			CTSC	0.062125	0.296735
CAPN2	824		0.224411				CTSD	0.2675	-1.20016
CAPNS1	826		0.94723	1.17362			CTTN	-0.026125	1.50963
CAPRIN1	4076	-0.095874	0.517427	0.338111	0.533264		CTU1	-1.01887	-0.235496
CAPZA1	829	0.167795	0.328715	0.379744			CTU2	-1.609	-0.271931
CAPZA2	830	0.034507	0.527779	0.575497			CUL1	-1.92613	-0.00840816
CAPZB	832	0.214701	0.379619	0.52936			CUL2	-0.136	0.158157
CARD11	84433		3.37712	0.754319			CUL3	-1.654	0.754957
CARD8	22900			1.52147			CUL4A	-0.346375	0.603136
CARD9	64170		4.27456				CUL4B	-0.3625	-0.539896
CARHSP1	23589	-0.142226	0.809826				CUL5	-0.579	0.103605
CARM1	10498	0.491733	0.0503148	0.230818			CWC22	-1.93287	0.0270095
CARMIL1	55604	0.862828	1.22311				CXADR	-0.0545	3.43962
CARMIL2	146206	0.817705	1.55804	0.718263			CYB5B	-2.29738	0.387319
CARS	833	0.633943	1.14251	2.99945			CYB5R3	0.238625	-0.204545
CASK	8573	2.35231		1.46376			CYBA	-0.392125	-0.10048
CASKIN2	57513		1.71251				CYC1	-2.926	-0.600511
CASP10	843		2.12651				CYFIP1	0.137875	1.68626
CASP14	23581			-0.390718			CYFIP2	-0.396375	2.06065
CASP3	836	0.822934	2.90658	1.76749			CYTH1	-0.176125	1.50219
CASP7	840		2.67483				CYTIP	-0.489625	1.42499
CASP8	841	-1.56738	1.33983	0.266637			DAAM1	0.253375	1.7717
CAST	831	3.6428					DAD1	-5.50537	-0.593045
CAT	847		0.459159	0.650351			DAG1	-0.15	3.52941
CAV1	857			2.93509			DAP3	-1.17625	-0.400505
CBFB	865	-0.059048	0.306567	0.682127			DARS	-1.90088	-0.00600273
CBL	867		0.534617	1.36215			DARS2	-0.721125	-0.358596
CBR1	873	0.306729		0.783371			DAZAP1	-0.116375	0.105424
CBR4	84869	0.473527	0.032799	0.576963			DBN1	-0.618125	0.990444
CBS	875	0.716332		-0.272612			DBNL	0.197125	2.1553
CBWD1	55871	-0.23435					DBT	-0.23875	-0.327874
CBWD2	150472	0.320427	0.238909	-0.0811347			DCAF7	-1.25487	0.236342
CBX3	11335	0.492374	0.764383	0.29211			DCBLD1	0.026	2.17092
CBX4	8535	0.57984	0.205768				DCBLD2	0.0225	0.971604
CBX5	23468	0.478713	0.547548				DCD	0.186125	-3.1582
CBX8	57332			-0.371945			DCK	0.037125	0.880058
CC2D1A	54862	0.72366	2.06672	2.95149			DCP1A	-0.191875	0.580951
CC2D1B	200014		1.55751				DCP1B	0.3155	0.695552
CCAR1	55749	0.525317	0.347212	-0.0464591			DCPS	-1.79913	0.0953996
CCAR2	57805	0.320588	0.0908715	0.766545			DCTN1	-1.76412	0.18994
CCDC12	151903		0.901185				DCTN2	-1.07038	0.0960445
CCDC124	115098	1.01403	2.15041				DCTN3	-0.562	0.852663
CCDC22	28952		1.99682	1.61838			DCTN5	-1.70925	0.331378
CCDC25	55246		1.78664	3.42452			DCTPP1	0.11625	0.505654
CCDC28A	25901		2.21097				DCUN1D3	0.4105	2.17785
CCDC43	124808		0.966061	2.32524			DCUN1D5	-0.1215	0.646952
CCDC47	57003	-0.56278	0.0739573	1.29889			DCXR	-0.059375	-0.261735
CCDC50	152137		0.975737	2.59178			DDB1	-2.16763	-0.074391
CCDC6	8030		1.32826	0.578118			DDHD1	-0.16775	0.540336
CCDC88B	283234			-0.145398			DDOST	-1.27238	-0.284027
CCDC88C	440193		1.35963				DDRGK1	-0.248	1.36402
CCM2	83605	1.16999	3.85837	1.77936			DDX1	-0.718625	0.151624
CCNB2	9133		1.00144				DDX17	-0.471	-0.271125
CCNT1	904	0.435522	0.675364	1.63297			DDX19A	-0.135875	0.180163
CCNY	219771			1.96162			DDX19B	-0.604	0.449745
CCNYL1	151195		0.340961				DDX20	-3.225	0.172141
CCSER1	401145		2.51528				DDX21	-2.12613	0.641937
CCT2	10576	1.35053	2.15131	1.12062	0.883628		DDX23	-2.20213	-0.178007
CCT3	7203	0.659497	1.38377	0.469141	0.917164		DDX24	-1.91712	0.0604203
CCT4	10575	0.824413	1.70039	0.59247	1.53389		DDX28	-1.55763	0.734618
CCT5	22948	0.984916	2.03599	0.880614	1.87476		DDX39A	-0.7355	0.206287
CCT6A	908	0.883981	1.54196	0.604531	1.33371		DDX3X	-1.86062	0.526929
CCT7	10574	0.910335	1.92354	0.697351	1.22977		DDX41	-1.07225	0.532833
CCT8	10694	1.32539	2.15352	1.44304	1.15676		DDX42	-1.51113	0.652017
CCZ1	51622			1.13139			DDX47	-2.5355	-0.52497
CD101	9398			1.70989			DDX49	-3.12138	0.399701
CD151	977		1.86592	3.96846			DDX5	-0.866125	0.164054
CD200R1	131450		-0.751295				DDX6	-2.55388	0.200014
CD244	51744			5.16189			DECR1	0.17475	-0.416402
CD276	80381	1.20652	1.16493				DECR2	-0.08775	-0.23021
CD28	940		2.25879	1.13212			DEF6	0.071125	2.90904
CD2AP	23607	0.612951	1.72748	1.62962			DENND1A	-0.15075	-0.065277
CD2BP2	10421	-0.310889	0.201759	0.596322			DENND4A	-0.4755	1.88958
CD38	952		0.869717				DENND4B	-0.66875	1.71242
CD3D	915			2.01884			DENND4C	-0.13075	1.93993
CD3E	916			2.18282			DENND6A	-0.036375	0.96065
CD44	960		4.03263	2.90078			DERL1	-0.685625	-0.0877644
CD46	4179	3.48504	2.26307	0.794437			DERL2	-0.41175	-0.63091
CD47	961		0.903193	1.64782			DGKH	-0.09975	1.0519
CD6	923			2.04759			DHCR7	0.089125	-0.38363
CD7	924			3.51248			DHFR	-3.11612	0.0837725
CD70	970		0.685266				DHRS1	-0.214	-0.672515
CD81	975		0.300885				DHRS7	0.163125	0.16651
CD8B	926	-3.3325					DHRS7B	-0.1225	0.437924
CD99	4267	1.83665					DHX15	-1.77412	0.0703753
CD99L2	83692			1.29488			DHX16	-1.19175	0.692787
CDC16	8881	0.811471	0.987786	1.32343			DHX30	-0.976625	-0.0967125
CDC20	991		0.369941				DHX36	-0.94175	0.17324
CDC23	8697	0.413498	1.19819	1.8425			DHX37	-2.39588	0.236165
CDC27	996	1.39479	0.777836	0.739243			DHX9	-1.8585	0.112999
CDC37	11140	0.503552	1.43776	2.29669			DIABLO	0.163125	-0.428245
CDC42	998	-0.203304	0.589668	0.237766	-0.275315		DIAPH1	0.170125	2.39351
CDC42BPA	8476		2.01457	2.96391			DIMT1	-1.95463	-0.311274
CDC42BPB	9578		0.839929	2.66892			DIP2B	-0.444125	4.4124
CDC42EP3	10602		1.90443	1.29378			DIS3	-3.43737	-0.126903
CDC5L	988	0.230811	0.367905				DIS3L	-0.4305	1.38648
CDC7	8317	1.32521					DLAT	-0.13075	-0.624071
CDC73	79577	-0.55516	0.861717	0.937118			DLD	-0.914	-0.0859509
CDCA3	83461		2.2262	2.98719			DLG1	-0.332625	2.08891
CDH2	1000		1.82642				DLST	-2.40338	-0.0303682
CDIPT	10423	-0.623164	-0.0639275	-0.207988			DMD	0.075125	0.822748
CDK1	983	-0.106385	0.600827	0.319792			DMXL2	-0.386125	-0.673031
CDK11A	728642		0.466131				DNAAF5	-0.399125	-0.199878
CDK11B	984	-0.196971					DNAJA1	-0.731625	0.245031
CDK16	5127		0.450274				DNAJA2	-0.9475	0.0688609
CDK17	5128		0.708657	2.84447			DNAJA3	-0.952125	-0.20455
CDK2	1017	0.054878	0.118313	-0.189513			DNAJA4	0.1725	0.567365
CDK4	1019	0.71735	0.404031				DNAJB11	-0.873	-0.703287
CDK5	1020	0.523757	1.95291	1.65819			DNAJB12	-0.047625	-0.133372
CDK5RAP1	51654		-0.447623				DNAJB2	-0.55	-0.0955406
CDK5RAP3	80279		0.029305				DNAJB4	0.039375	0.0266359
CDK6	1021	0.177302	0.555287	-0.0254885			DNAJB6	-0.737625	0.020331
CDK7	1022	-0.916482	0.764516				DNAJB9	-0.324375	-0.283833
CDK9	1025	0.151859	0.211048	1.64699			DNAJC10	-0.117125	-0.41765
CDKAL1	54901	-0.488633	0.169027	0.516151			DNAJC11	-1.48225	-0.00576472
CDKN1C	1028	-1.23128					DNAJC13	-0.2615	0.560876
CDKN2A	1029		0.208422				DNAJC7	-0.327125	0.527973
CDKN2AIP	55602	0.748461	0.104135	0.826687			DNAJC9	-5.17338	0.0835853
CDV3	55573		4.22101	2.57343			DNM1	0.168625	0.820474
CDYL	9425	-0.12229					DNM2	-1.84975	0.542703
CEBPZ	10153	0.34634	-0.136315				DNPH1	-0.633	-0.634666
CENPM	79019	0.97476	0.256769				DOCK10	-0.4325	2.11718
CEP170	9859		0.954071	1.03329			DOCK11	0.160875	1.85484
CEP192	55125		1.37812				DOCK2	0.059875	2.12845
CEP350	9857	0.673466					DOCK4	-0.231375	1.88309
CEP44	80817			-0.862776			DOCK5	0.16475	2.28633
CEP55	55165		1.87495	2.74976			DOCK7	0.19625	1.239
CEP89	84902		1.74898				DOCK8	0.14775	2.744
CEP97	79598	0.688762					DOCK9	-0.02725	1.53139
CEPT1	10390			0.574749			DOK1	-0.093625	2.82509
CERS2	29956	-0.41422	0.458788	0.735262			DOK2	0.02425	2.70915
CERS6	253782		0.708014				DPCD	0.0785	0.441291
CFAP20	29105	0.65526	1.98035	1.61974			DPM1	-0.854125	-0.0203341
CFL1	1072	0.257603	0.257981	0.672224	0.344828		DPP3	-0.464	-1.57194
CFLAR	8837		0.755144				DPYSL2	-0.022375	1.23789
CGN	57530	1.64173	2.02894				DRG1	-0.1445	1.46562
CHAC2	494143		0.90566				DRG2	-0.262625	1.69397
CHAF1B	8208	0.691981					DSG1	-0.2045	-2.70664
CHAMP1	283489	1.37968	0.77054				DSG2	0.182625	1.05976
CHCHD2	51142	-1.9925	-0.37248	0.366477			DSP	-0.14175	-0.992575
CHCHD3	54927	-0.171471	0.244588	0.275101	-0.324967		DST	-0.64325	2.93233
CHCHD4	131474	-0.4591	-0.151779				DSTN	-0.273625	0.0327025
CHCHD6	84303	0.409147	0.313246	1.48114			DTD1	0.03225	2.7079
CHD1L	9557	-0.0204725	-0.376995	0.188094			DTNA	0.22975	1.61813
CHD3	1107		6.55122				DUSP11	-0.732125	-0.434594
CHD4	1108	1.56135					DUSP12	-1.031	0.110783
CHD7	55636		-0.618761				DUSP14	-0.171375	0.0721405
CHD8	57680	0.527471					DUT	-4.64412	0.468315
CHD9	80205	0.298189					DVL1	-0.370375	1.12836
CHEK1	1111	1.43914	0.444455	-0.647943			DVL2	-0.088875	2.00127
CHEK2	11200	0.197991					DVL3	-0.9995	2.40554
CHERP	10523	1.18479	1.00662	2.2974			DYNC1H1	-2.0345	0.0236247
CHML	1122			-1.52828			DYNC1I2	-1.19	-0.112065
CHMP2A	27243			2.82638			DYNC1LI1	-0.620125	0.309195
CHMP2B	25978		2.52262	2.82955			DYNLRB2	-0.17475	0.166524
CHMP4A	29082		0.0436244	1.26712			EARS2	-1.391	-0.348231
CHMP4B	128866	1.67811	3.67083	2.81434			EBF2	-0.081875	2.36175
CHMP5	51510		1.37935				EBP	0.160875	-0.34211
CHMP6	79643		2.2118	2.64086			ECH1	-0.089375	0.306938
CHMP7	91782			2.91558			ECHDC1	-0.084875	0.993664
CHORDC1	26973	1.2283	0.952635	0.690018			ECHS1	0.524875	0.527711
CHP1	11261	0.071375	3.34851	1.36572			ECI1	0.151625	-0.865573
CHPF	79586		-0.193948				ECT2	-1.78763	-0.214914
CHRM3	1131		1.15458	3.25964			EDC3	-0.107125	0.493125
CHTF18	63922	-0.788589	0.319849				EDC4	-0.61425	0.895384
CHTOP	26097	-0.441987	0.379288	0.592636			EDEM3	-0.619875	0.208472
CHUK	1147	0.935535	0.681764	-0.34247			EDF1	-0.41225	1.0838
CIAO1	9391	0.236462	0.00906045				EEF1A1	-4.39313	-0.0725316
CIAPIN1	57019	1.7444	1.92438	2.96242			EEF1B2	-1.16237	0.689608
CIB1	10519	2.5709	2.54496	2.04636			EEF1D	-0.699375	0.375815
CIRBP	1153		-0.15756				EEF1E1	-0.14125	0.0716329
CISD1	55847		1.5064				EEF1G	-1.6385	0.356578
CISD2	493856	-0.841327	2.12796	1.63868	0.532755		EEF2	-3.29237	0.224645
CKAP2	26586		0.364348				EEFSEC	-0.437875	-0.0487042
CKAP4	10970		-0.17798	0.588448			EEPD1	-0.179375	1.91186
CKAP5	9793	1.08818	1.43468	0.712667			EFHD2	0.021875	2.4391
CLASP1	23332	0.34175	0.65478				EFNB1	0.329375	3.12646
CLASP2	23122	0.844386	0.961529	0.185359			EFR3A	-0.255625	0.231014
CLCC1	23155			1.26454			EFTUD2	-2.27013	0.356713
CLDN3	1365	2.15059	2.19197	3.35276			EHBP1	0.20875	3.12016
CLDN4	1364		2.91296				EHBP1L1	-0.639375	1.95501
CLDND1	56650	-0.813398	2.35884	3.29545			EHD1	0.06675	2.13617
CLEC16A	23274	0.565987	1.96152				EHD4	0.36625	1.30444
CLGN	1047		1.05214				EIF1AX	-3.05287	0.111961
CLIC1	1192	-0.229226	0.895014	0.996377	-0.14264		EIF2AK2	-0.170875	0.651412
CLIC2	1193	-0.850353					EIF2B1	-1.14613	0.0592248
CLIC4	25932		0.0618453				EIF2B2	-2.324	0.164274
CLINT1	9685	0.550505	2.82124	2.7505			EIF2B3	-2.04162	0.195745
CLK3	1198			1.33297			EIF2B4	-2.1	0.0113683
CLMN	79789		2.78581	1.71949			EIF2B5	-2.87175	-0.1253
CLN6	54982	-0.378957	0.117733	0.581978			EIF2D	-0.142875	0.341522
CLNK	116449		1.72888				EIF2S1	-2.1755	0.34628
CLNS1A	1207	-0.536106	0.0680466	0.147367			EIF2S2	-3.58825	0.20664
CLP1	10978	0.396999		0.676989			EIF2S3	-3.66863	0.107258
CLPB	81570	-0.297999					EIF3A	-1.54075	0.40442
CLPP	8192	-0.235328	-0.140745	-0.441663			EIF3B	-3.68475	0.151983
CLPTM1	1209	-1.48157	-0.501565				EIF3C	-3.00212	0.715444
CLPTM1L	81037	-0.822799	-0.432178	0.388796			EIF3CL	-2.55163	0.3901
CLPX	10845	-0.281639	-0.109079	-0.0532999			EIF3D	-2.0535	0.188043
CLTA	1211	-0.557773	-0.0572861	-0.0711016			EIF3E	-1.11413	0.295826
CLTB	1212	-0.41398	0.195877				EIF3F	-2.27725	0.453959
CLTC	1213	0.099115	0.148319	0.0111617	0.1153		EIF3G	-1.95562	0.634217
CLU	1191		-0.0507415				EIF3H	-1.95525	0.728195
CLUH	23277	0.624616	0.0147405				EIF3I	-2.43562	0.645724
CMPK1	51727	-0.108358	0.242664	0.166308			EIF3J	-1.295	0.704744
CMSS1	84319	-0.442427	-0.0308403	-0.678372			EIF3K	-1.024	0.445741
CMTM7	112616		1.85703				EIF3L	-1.1385	0.464075
CMTR1	23070	0.621618					EIF3M	-1.01137	0.679043
CNBP	7555	0.143263	0.443317				EIF4A1	-1.792	0.186375
CNDP2	55748	-0.84349	0.169932	0.271187			EIF4A2	-0.177	0.333849
CNKSR2	22866		3.10348	2.57588			EIF4A3	-2.93587	0.328273
CNKSR3	154043		3.15497				EIF4B	-0.56575	2.01888
CNN2	1265	0.941354	2.65815	2.1126			EIF4E	-1.93938	0.75292
CNNM1	26507			0.942533			EIF4E2	-0.586125	0.779859
CNNM2	54805			-0.522265			EIF4G1	-2.51213	0.793309
CNNM3	26505	2.14427	2.18745	3.12436			EIF4G2	-0.652875	0.517901
CNNM4	26504	1.18447	2.51394	-0.673716			EIF4G3	-0.004875	3.47591
CNOT1	23019	0.721711	1.80365	-0.165355			EIF4H	-0.460875	1.47847
CNOT10	25904	0.892761	1.52263	1.84473			EIF5A	-1.19487	0.598603
CNOT11	55571	0.224905	1.41044	0.782996			EIF5AL1	-0.293	0.819379
CNOT2	4848		1.22336	0.6124			EIF5B	-0.945	0.877805
CNOT3	4849	0.68317	0.68918	-0.423313			EIF6	-3.92638	-0.0150733
CNOT6L	246175		1.35769	0.789132			ELAC2	-1.32375	0.820768
CNOT7	29883	0.566545	0.942485	2.72133			ELAVL1	-1.23063	0.396736
CNOT8	9337	1.3232					ELFN1	0.02925	1.50193
CNOT9	9125	0.350158	1.87835	1.24269			ELMO1	0.04725	1.93418
CNP	1267	-0.136763	0.953021	0.733087			ELOB	-3.03	0.138167
CNPY2	10330		-0.304256				ELOC	-0.8785	0.152801
COASY	80347	-0.679873	0.58975	0.112936			ELOVL5	-0.283	-0.142624
COBLL1	22837		1.62734	1.64874			ELP3	-1.34825	0.413847
COG1	9382	-0.036869	-0.0525358	-0.41548			ELP4	-0.505	2.29457
COG2	22796	0.965318	0.520419				ELP6	-0.92025	1.76415
COG3	83548	-0.142643					EMB	-0.01675	1.83754
COG4	25839	0.23421	-0.671234				EMC1	-0.878875	0.226901
COG5	10466	-0.733124	0.619742				EMC2	-0.399375	0.705861
COG7	91949	-0.252896					EMC3	-1.87462	0.219717
COLGALT1	79709	-0.394598	-0.337995	0.781318			EMC4	-0.2685	0.167667
COMMD1	150684		2.28363				EMD	-0.21775	1.13514
COMMD2	51122	-0.592264	0.0926761				EMG1	-1.32412	0.293501
COMMD3	23412	-0.289932	0.636416	0.883821			ENO1	-1.0735	0.458719
COMMD4	54939		1.16844	1.81885			EPB41	-0.24975	2.10119
COMMD5	28991		2.01457	2.3376			EPB41L1	-0.788	3.55574
COMMD7	149951	0.15544	0.617769				EPB41L2	0.018375	3.65964
COMMD8	54951		2.18539				EPB41L3	0.14125	3.0526
COMMD9	29099		1.15618				EPB41L5	-0.0335	2.98135
COMT	1312	0.458487	-0.159311				EPHA3	0.0595	3.00167
COMTD1	118881	-0.172945	-0.192468	-0.717859			EPHB2	-0.099375	2.10606
COPA	1314	0.014469	0.833857	0.233369	-0.661829		EPN2	0.084375	1.53422
COPB1	1315	-0.29189	0.268078	-0.0487291	-0.639737		EPPK1	-0.416875	-0.672171
COPB2	9276	-0.299953	0.154165	-0.0482368			EPRS	-1.87712	-0.00688893
COPE	11316	-0.292648	0.780269	0.633018			EPS15	-0.061375	1.88184
COPG1	22820	-0.314538	-0.0274495	0.204391			EPS15L1	-0.371625	1.99713
COPG2	26958	0.409662	-0.894798				ERAL1	-1.31337	-0.436092
COPS2	9318	0.519985	1.43411	1.99198			ERAP1	-0.01575	-0.582468
COPS3	8533	0.403405	1.4986	0.966365	-0.261165		ERAP2	0.145875	0.0660043
COPS4	51138	0.373609	1.86694	0.760927			ERBIN	-0.29475	2.86289
COPS5	10987	0.598651	1.62805	1.83858			ERCC2	-2.51337	-0.328321
COPS6	10980	1.6716	1.57749	1.44833			ERCC3	-2.28563	-0.404234
COPS7A	50813		1.01558	1.45828			ERCC6L	-0.5085	1.08977
COPS7B	64708		1.73845				ERGIC1	-0.3725	-0.246968
COPS8	10920	0.273576	1.82811	1.75758			ERGIC2	-2.06087	-0.333716
COPZ1	22818	-0.0551915	0.943213	0.981233			ERGIC3	-0.977625	-0.351801
COPZ2	51226	-0.572329					ERH	-3.56462	0.0451923
COQ10B	80219	-2.52433					ERI1	-0.324	-0.35655
COQ5	84274	-0.530697	0.049194	-0.0155654			ERLIN1	-0.399625	-0.248844
COQ6	51004			0.161565			ERLIN2	-0.302375	-0.354758
COQ8A	56997	-0.367881	-0.346637	-0.141685			ERN1	-0.553125	-0.455415
CORO1A	11151	1.05481		1.099			ERO1A	-0.04875	-0.232735
CORO1C	23603		-0.586495	1.72091			ERP29	-0.105875	-0.348439
CORO7	79585	-0.538504	0.606484				ERP44	0.07175	-0.0397826
COTL1	23406			1.13146			ESF1	-0.941875	0.62916
COX11	1353	-0.715723	-0.305539				ESYT1	-0.297125	2.87673
COX20	116228	-1.22959					ESYT2	0.187875	2.23442
COX4I1	1327	0.16337		-0.25615			ETF1	-3.00188	0.0163692
COX5A	9377			0.216242	-0.713454		ETFA	0.078375	-0.00514494
COX5B	1329			-0.268663			ETFB	-0.137375	0.1727
CPD	1362		-0.420703	1.19936			ETHE1	0.020875	-0.451012
CPEB2	132864		-0.489585				EWSR1	-1.0365	0.103876
CPEB4	80315	-1.59959	-0.017826				EXOC1	-1.058	0.853192
CPNE1	8904	0.658189	-0.130597	0.758915			EXOC4	-0.818375	0.769746
CPNE3	8895	-0.921472		0.69048			EXOC6	-0.5805	0.998512
CPNE4	131034		0.755657				EXOC6B	0.232125	1.30068
CPOX	1371		-0.304042	-0.464442			EXOC7	-0.12025	1.85924
CPS1	1373	-1.27547	0.101112				EXOC8	-0.70575	1.26017
CPSF1	29894	1.05459	0.59519	0.800662			EXOSC1	-1.22388	0.763941
CPSF2	53981	0.310159	0.269991				EYA3	-0.3185	-0.322398
CPSF3	51692	0.258375	0.65589	0.34968			EZR	0.15325	2.16517
CPSF4	10898		1.8354				F11R	-0.82	2.52546
CPSF6	11052	0.459713	0.704356	0.424916			FABP5	-1.0645	-0.364671
CPSF7	79869	0.58936	-0.193374	1.55685	-0.188781		FADS1	0.14925	-0.761447
CPT1A	1374	-0.84577					FAF2	-0.668625	-0.487824
CRACR2A	84766		2.86156	1.97999			FAM114A2	0.103375	1.86156
CRAT	1384	-1.7426					FAM120A	-0.2385	-0.0137984
CREG1	8804			0.849759			FAM126A	0.145625	2.65369
CRKL	1399	1.53336	2.47608	2.54421			FAM126B	-0.45725	1.86409
CRMP1	1400		-5.16163				FAM129A	-0.544375	2.72144
CRNKL1	51340		0.40969				FAM129B	0.054875	2.64063
CROCC	9696		0.763157	2.34145			FAM171A2	-0.461125	3.00921
CRTC2	200186	-0.24544					FAM192A	-0.328875	1.03891
CRYBB1	1414		1.76261				FAM234A	-0.119875	1.54763
CRYBG3	131544		1.98412	2.22256			FAM3C	0.15975	-0.199227
CRYZ	1429		-0.545906	0.362887			FAM49B	-0.365125	1.52779
CRYZL1	9946	0.825786	1.52665	2.48967			FAM91A1	0.010875	1.08742
CS	1431	-0.0905045	0.817085	-0.097424	-0.649163		FAM96A	-0.359125	-0.56449
CSDE1	7812	-0.232697	0.648825	-0.395113			FAM96B	-3.03087	0.00268982
CSE1L	1434	0.252227	0.245276	0.2325	-0.925192		FAM98A	-0.2495	0.526581
CSK	1445	0.154604	0.28361	0.506737			FANCI	-0.593875	0.56115
CSNK1A1	1452	0.143524		1.98146			FAR1	0.1305	-0.230219
CSNK1A1L	122011	0.586597	2.63024	0.993566			FARP2	-0.038875	1.18705
CSNK1D	1453			0.384499			FARS2	-0.86875	-0.876214
CSNK1E	1454	-0.14985					FARSA	-1.79575	0.183593
CSNK1G2	1455		3.86066	2.53999			FARSB	-0.759125	0.186732
CSNK1G3	1456		1.76469	3.75932			FASN	-0.511125	0.690925
CSNK2A1	1457	0.237262	0.460713	-0.125418			FASTKD1	-0.103125	-0.311862
CSNK2A2	1459	0.205263	0.240773	0.162726			FASTKD2	-0.032125	0.481456
CSNK2B	1460	0.0187136	0.514811	0.300898			FASTKD5	-0.345375	0.180325
CSPG4	1464		1.16137				FBL	-2.86013	-0.028904
CSRP1	1465	0.241962	2.96382	2.65555			FBXL12	-0.654625	0.0976575
CSTB	1476			0.228973			FBXL20	-0.350375	1.8433
CSTF2	1478	0.91881	0.0476779				FCHO1	-0.486	0.93093
CTAG1A	246100			0.0163			FCHSD2	-0.343625	0.937933
CTAG2	30848		0.238611				FDPS	-2.015	0.203066
CTBP1	1487	-0.377421	0.0924872	-0.0635392			FDXR	-1.45538	-0.903104
CTDNEP1	23399	0.524866	0.0475383	0.127832			FECH	-0.716625	-0.848387
CTDP1	9150	-0.653287	0.255561				FEN1	-1.3625	-0.00744574
CTDSP1	58190		2.32126	3.98995			FERMT2	0.057375	2.50108
CTDSP2	10106	2.23591	0.939002				FERMT3	-0.938875	2.25063
CTDSPL	10217		2.28351				FGFR1OP2	-0.297125	1.185
CTH	1491	1.58357	0.571637	-0.41156			FH	-0.53675	-0.078767
CTNNA1	1495		0.052555				FHL1	0.219125	1.09543
CTNNAL1	8727		2.04579				FHL2	0.10925	0.307704
CTNND2	1501		1.86192				FHL3	-0.173375	1.3107
CTPS1	1503	0.263934	0.207146	0.0393958	0.283625		FHOD1	-0.01925	0.597626
CTPS2	56474	2.12247	-0.510601				FIBP	0.427625	2.36075
CTR9	9646	0.48142	0.285816				FIP1L1	-2.05938	0.558346
CTSA	5476		0.722466	0.489851			FKBP11	0.1665	-0.328696
CTSB	1508	-0.955246					FKBP3	-0.062	0.678079
CTSC	1075	0.12352	0.406292	0.360393			FKBP4	-0.248375	0.621086
CTSD	1509	-1.5684	-0.93082	-1.10126			FKBP5	0.215875	0.506411
CTSS	1520		-0.223542				FLAD1	-1.63	-0.164833
CTTN	2017	0.359634	2.50045	1.6688			FLII	-1.52	0.573863
CTU1	90353	-0.631913	0.16092				FLNA	0.177625	1.94019
CTU2	348180	-0.658629	0.114767				FLOT1	-0.785	1.89779
CUL1	8454	-0.223165	-0.086456	0.284396			FLOT2	-0.387875	0.165168
CUL2	8453	0.444561	0.704429	-0.674518			FLYWCH2	0.3195	-0.0439677
CUL3	8452		1.24712	0.262794			FMNL1	-0.897625	2.37074
CUL4A	8451	0.966873	0.239398				FMNL2	-0.2395	1.92284
CUL4B	8450	-0.426936	-0.652856				FMR1	0.107	0.349243
CUL5	8065	-0.271078	0.818363	-0.23647			FN3KRP	0.218375	-0.0920806
CUX1	1523	0.3949					FNBP1	0.06825	1.67735
CWC22	57703	-0.43285	0.486869				FNDC3B	0.041	-0.423042
CWC27	10283	-0.44778					FOCAD	-0.120875	0.265451
CXADR	1525	1.54567	5.45861	3.31457			FOXK1	-0.608125	0.191574
CXorf56	63932		1.01721				FOXRED1	-1.111	-0.420349
CXXC1	30827	-0.345766					FPGS	-2.88112	-0.047092
CYB5B	80777	0.39846	0.376179				FRG1	-0.88425	0.749179
CYB5R1	51706			1.64566			FRYL	0.276125	1.17068
CYB5R3	1727	-0.459378	-0.275682	0.849615	-0.932735		FTL	-0.836875	0.332007
CYB5R4	51167		1.1147				FUBP1	-0.541625	0.222548
CYBA	1535	-0.935943	-0.622988	1.25749			FUBP3	-0.014375	-0.349075
CYC1	1537	-0.376611	-0.585843	-0.83908			FUK	0.342875	0.0973155
CYCS	54205		-0.0644196				FUS	-0.814375	0.479065
CYFIP1	23191	0.3983	2.97421				FXR1	0.0435	0.0286688
CYFIP2	26999	1.48818	3.76515	0.928626			FXR2	-0.009875	-0.29368
CYLD	1540		1.94443				G3BP1	-0.78075	0.888583
CYP20A1	57404	-0.691849					G3BP2	-0.57125	0.259106
CYP2U1	113612			0.0859685			G6PD	-0.01725	1.01086
CYTH1	9267	0.252537	2.05748	2.19654			GAB1	0.099625	1.94192
CYTH4	27128		2.30565				GAK	0.035	0.868676
CYTIP	9595		1.40281	1.44717			GALK1	-0.16975	-0.311427
DAAM1	23002		2.05013	1.49328			GALK2	-0.4015	-0.603809
DAB2IP	153090		1.38984				GANAB	-0.244	-0.348202
DAD1	1603	-1.34289	-0.0851446	-0.19479	-0.749354		GAPDH	-3.00413	0.0107201
DAG1	1605		4.59192	2.46691			GAPVD1	-0.019375	1.09659
DAGLB	221955	0.472696					GARS	-2.27175	-0.128984
DAP3	7818	-0.292417	-0.0639555	-0.845142			GART	-3.23475	0.54945
DAPP1	27071		2.04327				GATAD2B	-0.643875	0.458909
DARS	1615	-0.043015	0.255951	-0.348914	0.111967		GATD1	-0.084125	0.766132
DARS2	55157	-0.510279	-0.327258	-0.238249			GBE1	-0.267625	0.928835
DAZAP1	26528	0.129409	-0.093381	0.280244			GCAT	-0.304625	-0.373988
DBN1	1627	2.2727		-0.291812			GCDH	-0.18525	-0.511962
DBNL	28988	1.88339	2.94063	1.64187			GCLM	-0.38775	0.473733
DBT	1629	-0.339111		-0.316636			GCN1	-1.19025	0.126622
DCAF7	10238	0.14251	0.450816	0.115699			GDI2	-0.55375	0.335738
DCAF8	50717	-0.692665					GEMIN4	-1.73875	0.284346
DCAF8L1	139425		0.329066				GEN1	-0.0615	1.13845
DCBLD1	285761		4.16517	0.176672			GFM2	-0.2825	-0.663044
DCBLD2	131566		0.503625	1.43958			GFOD1	0.14475	1.66306
DCC	1630			1.82436			GFOD2	-0.446375	1.77725
DCD	117159	-3.6217		-2.69469			GFPT1	-2.30088	0.00395916
DCK	1633	2.31478	0.841329	-0.515935			GGA2	-0.106	1.6708
DCP1A	55802	0.47415	0.687751				GGH	-0.195625	0.299908
DCP1B	196513		0.0159258	1.37518			GID8	0.132375	1.58888
DCPS	28960		-0.185555	0.376354			GIGYF2	-0.158875	0.23977
DCTN1	1639	0.275639	0.10424				GINS1	-1.32587	0.543151
DCTN2	10540	-0.00715905	0.199248				GIT1	0.113875	1.12266
DCTN3	11258	0.589476	1.01902	0.949493			GLB1	0.063125	0.655322
DCTN5	84516	0.1517	0.529071	0.313362			GLDC	0.3185	-0.541849
DCTPP1	79077	0.515511	0.495797				GLO1	0.28175	2.07172
DCUN1D3	123879		2.76432	1.59138			GLRX3	-0.2305	0.381773
DCUN1D4	23142		0.935535				GLS	-0.667125	-0.320691
DCUN1D5	84259	0.93562	0.358284				GLT8D1	-0.736	-0.83491
DCXR	51181	-0.800859	0.0872051	-0.0715528			GLUD1	-0.00675	-0.00513869
DDB1	1642	-0.3125	0.143481	-0.0541533			GMDS	0.048	-0.624993
DDB2	1643		0.0461418				GMFB	0.051	0.271
DDHD1	80821		0.104418	0.976255			GMFG	-0.380375	0.637772
DDOST	1650	-0.770128	0.100399	0.0171089	-0.483485		GMPPA	0.052375	0.123366
DDR2	4921		1.58582				GMPPB	-4.236	-0.0540568
DDRGK1	65992		0.75531	1.97274			GMPS	-1.8945	0.960759
DDX1	1653	-0.082514	0.236735	0.300651			GNA13	0.017	0.444502
DDX10	1662		2.58301				GNAI2	-0.372875	0.572079
DDX17	10521	-0.259329	-0.109281	-0.444765			GNAI3	-0.243375	0.993671
DDX18	8886	0.117961					GNAS	0.371875	0.344833
DDX19A	55308	0.14386		0.216467			GNB1	-0.65375	0.767968
DDX19B	11269	0.521553	0.753861	0.0738202			GNB2	-0.006375	0.522863
DDX20	11218	-0.459854	0.574538	0.40174			GNE	-0.099125	1.59019
DDX21	9188	0.868735	0.745108		0.311969		GNL3	-2.17975	0.0300067
DDX23	9416	-0.493248	0.0792224	-0.119996			GNL3L	-1.27113	0.102771
DDX24	57062	0.185293	0.033564	-0.037596			GNPAT	0.08025	0.890312
DDX25	29118		0.343123				GNPDA1	0.08125	1.91065
DDX27	55661	0.019718					GNPDA2	0.080375	1.45169
DDX28	55794	-0.618495	2.08773				GOLGA2	-0.465	0.359228
DDX39A	10212	0.156852	0.171255	0.213357	0.283685		GOLGA3	-0.353625	0.656631
DDX39B	7919	0.206605					GOLGA5	-0.241625	0.498305
DDX3X	1654	0.009377	1.27783	0.526851	0.293659		GOLPH3	-0.14825	0.406462
DDX41	51428	-0.454269	0.275484	1.77728			GOLT1B	0.3575	-0.351967
DDX42	11325	0.55531	0.140386	1.26035			GOPC	-0.041125	2.21961
DDX46	9879	1.8733					GOSR1	-0.2345	1.77648
DDX47	51202	-0.822197	-0.227743				GOSR2	-1.28475	0.730982
DDX49	54555	0.54844	0.250962				GOT1	-0.296625	-0.0248635
DDX5	1655	0.305584	0.075407	-0.269897	0.545122		GOT2	-0.921625	-0.435885
DDX50	79009		-1.09931				GPD1L	0.12825	0.237746
DDX52	11056		0.396707				GPHN	0.104625	0.765995
DDX55	57696	1.56769					GPI	-1.59712	0.118748
DDX56	54606		-0.285751				GPKOW	-1.17437	0.415405
DDX6	1656	0.0712235	0.657431	-0.128613			GPN1	-2.62787	0.999371
DECR1	1666	0.128376	-0.810395	-0.567187			GPRIN1	-0.360375	3.35277
DECR2	26063	-0.75128	-0.264807	0.325458			GPRIN3	0.325375	2.13206
DEF6	50619		2.95162	2.86647			GPX1	-0.23225	-0.530714
DEK	7913	0.0344974					GPX4	-0.39575	-0.744891
DENND1A	57706	0.154976		-0.28553			GRB2	-0.328875	0.307058
DENND1B	163486		2.12888				GRIPAP1	0.132875	1.73349
DENND2A	27147		0.291132				GRK6	-0.6855	1.69793
DENND2C	163259		2.54603				GRPEL1	-2.81062	-0.150128
DENND2D	79961			0.699729			GRWD1	-0.633125	0.0705
DENND3	22898		1.69274				GSE1	0.22625	-0.00932867
DENND4A	10260	1.27504	2.95807	1.43563			GSK3B	0.08925	0.415756
DENND4B	9909		1.52452	1.90031			GSPT2	0.1455	0.091948
DENND4C	55667	1.5672	1.28406	2.96851			GSTK1	-0.2555	-0.4696
DENND6A	201627		1.08263	0.838669			GSTO1	-0.051875	-0.110266
DEPTOR	64798	0.271395					GSTP1	-0.01325	0.0968469
DERA	51071	0.965396					GSTZ1	-0.1005	-0.366526
DERL1	79139	-0.410521	-0.0481875	0.195415			GTF2B	-1.1565	-0.142629
DERL2	51009	-0.627873	-1.08727	-0.177588			GTF2E2	-1.01788	0.424827
DES	1674		-0.0268369				GTF2F1	-0.31625	1.19399
DFFA	1676		1.14097				GTF2F2	-0.757125	1.63833
DGKH	160851		1.39946	0.704341			GTF2I	-0.977625	0.433492
DHCR24	1718		0.46425				GTF3C1	-1.18362	0.575759
DHCR7	1717	-0.373013	-0.393858	-0.126294	-0.641356		GTF3C3	-1.775	0.706605
DHFR	1719	-0.117206	0.284751				GTF3C4	-0.451125	-0.299849
DHPS	1725		1.41007	2.31176			GTPBP1	-0.57075	-0.120061
DHRS1	115817	-1.1678	-0.177229				GTPBP2	-0.787625	0.272029
DHRS13	147015		0.0611541				GTPBP4	-2.37263	0.519489
DHRS3	9249			1.96962			GTPBP6	-1.19287	-0.293801
DHRS4	10901	-0.32646					GTSF1	0.28	0.910615
DHRS7	51635			-0.278532	0.611551		GUF1	-0.360875	0.189582
DHRS7B	25979	0.848693	0.0271541				H1FX	-1.28363	-0.502092
DHX15	1665	0.127107	-0.0437485	0.127767			H2AFV	-0.783875	0.998649
DHX16	8449	-0.455356	1.84093				H2AFY	-0.87325	0.0584687
DHX29	54505	2.85076	3.62783	1.69901			HADH	0.220125	0.00441387
DHX30	22907	-0.8111	0.617675				HADHA	-0.01925	-0.368312
DHX35	60625		2.13609				HADHB	-0.239125	-0.18163
DHX36	170506	-0.547969	0.894449				HAGH	-0.365125	-0.531734
DHX37	57647	-0.16866	0.640991				HARS	-2.79212	0.807787
DHX38	9785	0.468635					HAT1	0.09375	0.199133
DHX9	1660	-0.019788	0.177915	0.0819162	0.211954		HAUS2	-0.8235	2.19984
DIABLO	56616	-0.709108	-0.147382				HAUS6	-0.671375	1.95349
DIAPH1	1729	1.22613	3.85659	2.09779			HAX1	-0.8005	-0.0695921
DIAPH2	1730			2.60202			HBS1L	-0.31525	0.627785
DIAPH3	81624		1.03963				HCLS1	-0.733125	2.15963
DIDO1	11083	0.71368					HDAC1	-0.838625	0.619981
DIEXF	27042	-0.52117					HDAC2	-0.56775	0.864613
DIMT1	27292	-0.677739	-0.0446073	-0.211477			HDDC2	0.050375	1.16413
DIP2B	57609	1.31875	10.4546	1.46386			HDGF	-0.60175	0.232221
DIP2C	22982		8.80842				HDHD5	-0.03425	-0.190161
DIS3	22894	0.191759	-0.0538082	-0.51866			HDLBP	-0.8665	1.24243
DIS3L	115752	0.944634	1.3004	1.91441			HEATR1	-1.60488	0.0899898
DISP2	85455		1.56394				HELLS	-0.576	0.346181
DKC1	1736	0.697094					HEXB	0.087125	0.271103
DLAT	1737	-0.276199	-0.184435	-0.0384612	-1.99719		HGS	-0.33075	1.8484
DLD	1738	-0.317848	0.232013	-0.172018			HIP1R	-0.0285	0.12943
DLG1	1739	1.45407	3.01872	1.79393			HIST1H1B	-0.431125	0.780302
DLG5	9231		1.231				HIST1H1C	-0.735625	-0.136446
DLST	1743	0.525575	-0.450873	-0.707964	0.511789		HIST1H1D	-0.00725	-0.766322
DMAC2	55101		0.209765				HIST1H1E	-0.806375	-0.116389
DMAP1	55929	1.32556					HIST1H2AA	-0.34425	-0.251952
DMD	1756	0.523261	1.95101	-0.00602789			HIST1H2AB	-0.6205	-0.353005
DMPK	1760		4.61223				HIST1H2AH	-4.20825	0.00592166
DMXL1	1657		1.62494	2.16639			HIST1H2AK	-1.67538	-0.318046
DMXL2	23312	-2.16573	0.819668				HIST1H2BC	-1.30275	-0.0270806
DNAAF5	54919	-0.18979	-0.221775	-0.188069			HIST1H2BG	-0.26	-0.207954
DNAH1	25981		0.519944				HIST1H2BJ	-3.46263	-0.143428
DNAH17	8632	-0.485741					HIST1H3D	-1.01638	0.0328868
DNAH8	1769			1.53268			HIST1H4H	-0.169375	-0.166992
DNAJA1	3301	0.142439	0.433757	0.158898			HIST2H2AB	-1.07725	-0.547569
DNAJA2	10294	0.061397	0.334487	-0.189301			HIST2H3A	-4.544	0.796618
DNAJA3	9093	-0.35096	-0.114877	-0.147812			HIST2H4B	-2.59013	-0.124331
DNAJA4	55466		0.553235	0.581496			HIST3H2BB	-1.79725	0.169524
DNAJB1	3337	0.817866	2.74335	2.31219			HK1	-0.322	0.455403
DNAJB11	51726	-0.471786	-0.215903	-0.196826	-1.92863		HK2	-2.21638	-0.521087
DNAJB12	54788	-0.364125	-0.548944	0.512952			HLA-A	0.456	1.03194
DNAJB2	3300	-0.636439	-0.0157096	0.365526			HLA-B	0.18625	2.53309
DNAJB4	11080	-0.0793713	0.132643				HLA-C	-0.126625	2.48788
DNAJB6	10049	-0.435448	0.236318	0.260123			HLA-DRA	-0.14375	1.21657
DNAJB8	165721		0.0729976				HLTF	0.105625	0.544099
DNAJB9	4189	-0.5968	0.0291349				HM13	-0.441375	-0.159938
DNAJC1	64215		1.11541				HMCES	-0.206	-0.400142
DNAJC10	54431	-0.402007	-0.433292				HMG20A	0.070125	-0.0735194
DNAJC11	55735	-0.288052	0.0905425	0.180215			HMGA1	-1.921	-0.19828
DNAJC13	23317	0.28362	0.951885	0.447124			HMGB1	-1.005	0.703783
DNAJC16	23341	-1.1853					HMGB2	-0.2235	-0.0709805
DNAJC2	27000	0.38259					HMGCL	0.0365	0.258801
DNAJC3	5611		-0.0220362				HMOX2	-0.330125	1.98598
DNAJC30	84277	-1.33621					HNRNPA0	-0.53125	0.0768179
DNAJC6	9829		1.34591				HNRNPA1	-1.09825	0.48367
DNAJC7	7266	0.196409	0.617499	0.77001			HNRNPA1L2	-1.381	0.130852
DNAJC8	22826		0.592062				HNRNPA2B1	-0.447875	0.0265689
DNAJC9	23234		0.656837	-0.489666			HNRNPA3	-1.05238	0.0188958
DNM1	1759		0.359521	1.28143			HNRNPAB	-0.436875	0.118926
DNM1L	10059	0.4278	1.80007	0.881442			HNRNPC	-2.84775	0.445316
DNM2	1785	-0.11566	1.33834	0.405429			HNRNPD	-0.925875	0.126425
DNM3	26052		-0.281246				HNRNPDL	-0.0615	0.403905
DNMBP	23268		1.62387				HNRNPF	-0.191375	0.159167
DNPH1	10591	-1.9117	0.642368				HNRNPH1	-1.0225	0.0392857
DOCK1	1793		3.86456				HNRNPH2	0.14875	0.372425
DOCK10	55619	2.40567	3.05366	0.892225			HNRNPH3	-0.697375	0.0817241
DOCK11	139818		2.63049	1.07919			HNRNPK	-1.47113	0.186072
DOCK2	1794	3.49557	1.05728	1.8325			HNRNPL	-2.10525	-0.171624
DOCK3	1795		0.515107				HNRNPLL	0.01075	-0.908155
DOCK4	9732	1.3182	2.44798				HNRNPM	-0.272625	0.0151258
DOCK5	80005		2.23385	2.3388			HNRNPR	-0.2705	0.224465
DOCK7	85440	1.40203	1.22645	1.08852			HNRNPU	-2.36813	-0.115248
DOCK8	81704		3.45587	2.03214			HNRNPUL1	0.14	-0.316557
DOCK9	23348	0.683202	3.17366	0.737289			HP1BP3	-0.443125	-0.143105
DOK1	1796		2.31433	3.33585			HPCA	-0.153125	1.98765
DOK2	9046		3.29272	2.12557			HPCAL1	0.002375	0.575631
DPCD	25911	0.32875	0.167872	0.82725			HPDL	-0.67925	0.139849
DPM1	8813	-0.180139	-0.207092	0.326229			HPRT1	0.15075	0.45267
DPP3	10072	-3.1558	0.0119249				HSD17B10	-3.30425	-0.575629
DPP7	29952			1.16544			HSD17B11	-0.256875	-0.743019
DPYSL2	1808	0.708136	2.55535	2.58588	-0.897785		HSD17B12	-1.20175	0.059946
DPYSL3	1809		0.7508				HSD17B4	-0.472875	0.593667
DPYSL5	56896				-0.215128		HSD17B7	-0.397125	-0.319292
DRG1	4733	0.629659	2.62787	1.13933			HSD17B8	-0.212625	-0.305032
DRG2	1819		1.69222	1.69573			HSD3B7	-0.398375	-4.4416
DSCR3	10311			1.63339			HSDL1	-0.178625	-0.265727
DSG1	1828	-2.03753		-3.37575			HSDL2	-0.235	-0.176676
DSG2	1829		2.12047	-0.000942644			HSP90AA1	-1.5315	0.800382
DSP	1832	-2.1519	1.24879	-2.07461			HSP90AB1	-0.528	0.184882
DST	667	3.97957	2.64454	2.17288			HSP90B1	-1.26525	-0.120514
DSTN	11034	-0.0325205	0.0920514	0.0385766			HSPA1B	-0.36675	0.523099
DTD1	92675		3.4661	1.9497			HSPA1L	-0.17925	0.153541
DTNA	1837		1.34451	1.89174			HSPA4	0.03625	0.0351795
DTNBP1	84062			3.31268			HSPA5	-5.036	0.298245
DTWD2	285605	0.472592					HSPA6	-0.24575	0.283798
DTYMK	1841		0.583659				HSPA8	-2.93425	0.472908
DUSP11	8446	-0.76666	-0.102527				HSPA9	-2.734	-0.097801
DUSP12	11266	-0.41754	0.310613	0.439275			HSPB1	-0.243	0.343873
DUSP14	11072	-0.627182	0.771463				HSPBP1	-0.143	-0.0259391
DUSP2	1844		1.26321				HSPD1	-3.54438	-0.104168
DUSP23	54935		0.0765591				HSPE1	-5.47663	0.649896
DUSP5	1847		0.849199				HSPH1	-0.022	0.815253
DUT	1854	0.226664	0.413022	0.76526			HTT	-0.63325	0.712031
DVL1	1855	0.762561	1.49416				HUS1	-1.67338	0.0074425
DVL2	1856	2.54564	2.84382	0.614361			HUWE1	-1.332	0.168889
DVL3	1857	2.29944	3.44707	1.47009			HYOU1	-1.64175	-0.457938
DYM	54808	-0.547805					IARS	-2.24037	0.00452457
DYNC1H1	1778	-0.336695	0.45896	-0.0513918			IARS2	-3.241	-0.48123
DYNC1I2	1781	-0.175957		-0.0481735			IBA57	-1.84662	0.264012
DYNC1LI1	51143	0.174512	0.38671	0.366362			ICAM1	-0.347375	1.31359
DYNLL1	8655			0.251325			IDH1	-0.098	0.0906227
DYNLL2	140735		0.66948				IDH2	-0.584375	-0.091182
DYNLRB2	83657		0.382833	-0.0497854			IDH3A	-0.916625	-0.0757102
DYNLT1	6993			1.38305			IDH3B	-0.409375	-0.189776
DYRK1A	1859		0.68921				IDH3G	0.3035	-0.0677303
EARS2	124454	-0.41163	-0.470329	-0.162735			IDI1	-0.0025	0.510248
EBF1	1879	2.9587					IFI16	0.228375	0.117591
EBF2	64641		1.97611	2.74739			IGF2BP1	-0.52325	0.917844
EBP	10682	-0.706836	-0.22394	-0.0955538			IGF2BP2	-0.068125	-0.429504
ECE1	1889		0.705757				IGF2BP3	-0.387	-0.419112
ECH1	1891	0.341327	0.228986	1.30225	-0.644816		IGF2R	-0.157375	1.72516
ECHDC1	55862	0.146916	0.701402	2.13268			IGSF3	0.201	1.39803
ECHS1	1892	1.11829	0.0384361	0.426406			IGSF8	-0.310875	1.59109
ECI1	1632	-1.03986	-0.279914		-1.27695		IKBKB	-0.142875	0.380703
ECI2	10455	2.7892					IKZF1	-0.89625	1.72053
ECT2	1894	-0.15875	-0.271078				IKZF3	-1.1575	0.192595
EDC3	80153	-0.4162	1.40245				ILF2	-1.39225	0.0490554
EDC4	23644	0.986223	0.84624	0.853688			ILF3	-1.05262	-0.39928
EDEM3	80267		-0.664665	1.08161			ILK	-0.07625	0.529445
EDF1	8721	-0.26529	1.84254	1.67415			ILKAP	-0.132	0.886516
EEF1A1	1915	-0.35159	0.195489	0.0984364	-0.232462		ILVBL	-0.387625	-0.232492
EEF1A2	1917	-0.424681					IMMT	-1.063	-0.254634
EEF1AKMT2	399818		-0.482351				IMP3	-3.442	-0.106944
EEF1B2	1933	0.119332	0.709154	1.24034			IMP4	-2.08125	-0.108306
EEF1D	1936	0.42791	0.817542	0.571376	-0.313567		IMPA1	0.309875	1.20679
EEF1E1	9521	-0.0077845	0.368519	-0.145836			IMPDH2	-1.45637	0.296007
EEF1G	1937	0.212792	0.676028	0.699631	-0.162137		INPP4A	-0.0595	0.0785025
EEF2	1938	-0.0139745	0.552938	-0.194529	0.554147		INPP5D	-0.185875	1.85794
EEF2K	29904	0.668664					INPP5F	-0.330875	1.59349
EEFSEC	60678	-0.127274	0.363676	-0.382515			INPPL1	-0.18225	0.821045
EEPD1	80820		2.44652	1.3772			INSR	-0.688625	4.19623
EFHD2	79180	1.28925	3.29304	2.73499			INTS3	-1.69013	-0.265842
EFL1	79631		-1.43109				INTS4	-2.39838	-0.287611
EFNB1	1947		3.27507	2.97785			INTS7	-1.46975	-0.0991556
EFNB2	1948		2.44154				IPO11	-1.60912	-0.563328
EFR3A	23167	0.536882	0.671583	-0.515423			IPO13	-1.50863	-0.522796
EFTUD2	9343	0.293991	0.3245	0.451646			IPO5	-0.18475	0.216981
EGLN1	54583			1.65246			IPO7	-1.17775	0.227349
EHBP1	23301		4.79777	1.44255			IPO8	0.19825	0.82533
EHBP1L1	254102		1.99065	1.91937			IQGAP1	-0.2695	0.624155
EHD1	10938	1.91827	2.79251	1.69773			IQGAP2	-0.41275	1.59195
EHD3	30845			0.95813			IQSEC1	-0.033625	-0.393238
EHD4	30844	0.44565	2.16228	1.30539			IRAK1	-0.060125	0.60873
EHHADH	1962			-0.563625			IRF2BP2	-0.9135	-0.417724
EHMT1	79813	1.763					IRF3	0.099	1.32468
EHMT2	10919	2.35857					IRF4	-4.59925	-0.1145
EIF1AD	84285		1.07444				ISCU	-0.91275	-1.09825
EIF1AX	1964	-0.447584	0.252796	0.53067			ISG20	-0.580875	-0.145002
EIF1AY	9086			-0.316348			ISOC2	-0.156375	-0.64032
EIF2A	83939			5.12112			ITCH	-0.279125	0.100859
EIF2AK2	5610	-0.295447	0.483088		1.7666		ITGA2	-0.32425	2.04335
EIF2AK3	9451		0.378845				ITGA3	0.060875	2.25373
EIF2B1	1967	0.681494	0.0945718	-0.598391			ITGA4	0.27775	4.06315
EIF2B2	8892	0.42191	-0.0752768	0.146189			ITGA5	-0.38825	3.16206
EIF2B3	8891	0.367595	0.542902	-0.323263			ITGA6	-0.85775	2.10924
EIF2B4	8890	-0.0273365	-0.0252405	0.0866819			ITGA7	-0.48225	3.18957
EIF2B5	8893	0.443242	-0.693901	-0.125242			ITGAL	-0.5745	1.18433
EIF2D	1939	-0.425652	0.282602	1.16761			ITGAV	-0.181375	2.72039
EIF2S1	1965	0.103185	0.38936	0.546295			ITGB1	0.040375	3.60985
EIF2S2	8894	0.0233165	0.252227	0.344375			ITGB1BP1	0.042625	3.49921
EIF2S3	1968	0.120789	0.264159	-0.0631732			ITGB2	-0.469	2.87318
EIF3A	8661	0.87611	1.0439	0.236489	-0.538815		ITGB5	0.179625	1.85333
EIF3B	8662	0.47794	0.569091	-0.301969	-0.137129		ITGB6	-0.042	3.91241
EIF3C	8663	0.868529		1.15426	0.123541		ITGB7	0.05325	-0.131256
EIF3CL	728689	-0.0711939	1.04564	0.195852			ITM2A	0.56725	1.19199
EIF3D	8664	-0.260439	0.622398	0.202169			ITM2C	0.046375	0.369325
EIF3E	3646	0.318922	0.819012	0.464063	-0.418693		ITPA	-0.67325	-0.182735
EIF3F	8665	0.959728	0.596288	0.0224991	0.237319		ITPK1	-1.326	0.434664
EIF3G	8666	0.363596	1.02317	0.515881			ITPR2	0.3455	0.537235
EIF3H	8667	0.667501	1.08862	0.428464			ITSN2	0.083125	2.82082
EIF3I	8668	0.438634	1.22648	0.272059			JAG1	0.227375	0.951033
EIF3J	8669		1.24676	0.162726			JAGN1	-0.553	0.0956342
EIF3K	27335	0.352103	0.664223	0.320896			JAK1	-0.72275	0.451898
EIF3L	51386	0.697603	1.17671	0.109816	-0.127825		JAM3	-0.1015	2.37742
EIF3M	10480	0.629904	0.869126	0.5381			JCHAIN	0.20125	0.651578
EIF4A1	1973	0.147823	0.143992	-0.0690814	0.522768		JPH1	-0.083	2.90916
EIF4A2	1974	0.473989	0.193709				JUP	-0.12025	-0.584466
EIF4A3	9775	0.861499	0.272712	-0.149393			KARS	-2.14075	-0.202849
EIF4B	1975	1.17302	2.95852	1.92511			KATNAL2	0.028375	1.25369
EIF4E	1977	0.573596	0.999942	0.685222			KCNAB2	0.013375	1.47155
EIF4E2	9470	0.285343	1.10668	0.947554			KCNQ5	-0.383	1.50786
EIF4G1	1981	0.477278	1.22303	0.679617			KCTD3	0.181875	1.00621
EIF4G2	1982	0.294184	0.816875	0.442643			KDELR1	-1.10825	-0.246724
EIF4G3	8672	5.75916	1.19266				KDM1A	-1.48863	0.119868
EIF4H	7458	0.744941	1.93211	1.75836			KEAP1	-0.136375	-0.728827
EIF5	1983		1.43403	2.25496			KHDRBS1	-0.721875	0.373846
EIF5A	1984	-0.1342		1.70104	0.228973		KHSRP	-0.70525	-0.194261
EIF5AL1	143244	0.450169	1.48752	0.520447			KIAA0319L	-0.264875	1.68051
EIF5B	9669	0.265232	1.55562	0.812563			KIAA0368	-0.28375	0.496674
EIF6	3692	-0.0108375	0.0656409	-0.100023			KIAA1109	-0.03775	2.38783
ELAC2	60528	0.1153	2.24495	0.102053			KIDINS220	-0.29625	2.83175
ELAVL1	1994	-0.01263	0.0535284	0.233801	1.31225		KIF13B	0.071625	0.892821
ELAVL2	1993		-0.105225				KIF2A	-0.774	0.253721
ELF1	1997	1.62349					KIF2C	-0.732375	0.466972
ELFN1	392617	2.57662	0.427238				KIF5B	0.041125	1.00715
ELMO1	9844	0.589284	3.09616	2.11709			KIFC1	-0.2035	0.441021
ELMO2	63916		4.92756				KNTC1	-0.6295	1.02763
ELOA	6924		0.764006				KPNA1	0.078	0.371236
ELOB	6923	-0.270434	0.546768				KPNA2	-1.02012	0.468971
ELOC	6921	-0.158349	0.564195	0.052555			KPNA4	0.068625	-0.11979
ELOVL1	64834		-0.485863				KPNA6	-0.339	-0.258849
ELOVL5	60481		0.576667	-0.861915			KPNB1	-4.55412	-0.249286
ELP1	8518		0.949777				KPRP	-0.21975	-3.40851
ELP2	55250		0.73292				KTI12	-1.63563	0.335509
ELP3	55140	0.46933	0.825149	-0.0529388			KTN1	-0.417625	1.2967
ELP4	26610		1.67419	2.91495			L2HGDH	-0.27775	-0.507932
ELP5	23587		1.37614				LAGE3	-2.06787	0.0550851
ELP6	54859		2.03945	1.48886			LANCL1	-0.417	-0.100922
EMB	133418		2.26246	1.41262			LANCL2	-0.13575	-0.181389
EMC1	23065	-0.50924	0.450207	0.739736			LAP3	-0.074	0.421754
EMC2	9694	-0.73455	1.08102	1.77112			LARP1	-0.553625	0.484283
EMC3	55831	-0.777467	1.08476	0.351854			LARP4	-0.331125	0.0767468
EMC4	51234	-1.16156	0.729404	0.935158			LARP4B	-0.20025	0.0340668
EMC7	56851		1.12231				LARS	-2.37513	0.0335078
EMC8	10328		1.44642				LARS2	-1.15975	-0.242388
EMD	2010	0.0573755	1.55593	1.79213			LASP1	-0.50725	2.8012
EMG1	10436	-0.0135527	0.600555				LAX1	-0.28825	2.59812
EML3	256364		0.0733805				LBR	-0.109125	0.702596
EML4	27436	0.77238					LCLAT1	-0.243125	-0.180853
ENO1	2023	-0.302717	0.848112	0.397986	0.891497		LCP1	-0.237875	2.20511
ENO2	2026	-1.44772					LDAH	0.37125	-0.461087
ENSA	2029		2.43827	2.91331			LDHA	-0.03475	-0.0571482
EP400	57634	0.929185					LDHB	-0.124125	-0.0917425
EPB41	2035	1.65037	4.77947	2.55436	-0.579448		LDLRAP1	-0.384375	0.938012
EPB41L1	2036	2.77768	3.42258	4.46695			LEMD3	-0.798375	1.5855
EPB41L2	2037	4.08704	3.31742	3.57445			LENG8	-0.8645	-0.323054
EPB41L3	23136		3.65134	2.45387			LGALS1	-0.463875	0.450502
EPB41L4B	54566		3.20221				LGALS3	0.0065	0.411639
EPB41L5	57669		3.0306	2.9321			LIG1	-0.540375	0.426741
EPDR1	54749		-0.0692702				LIG3	-1.34062	-0.50157
EPHA3	2042		5.40613	0.597218			LILRB1	0.211	2.0507
EPHB1	2047		2.32354				LILRB4	-0.016	3.2891
EPHB2	2048		2.99798	1.21414			LIMA1	-0.353625	1.86173
EPHB6	2051			0.535157			LIMD1	0.0425	2.07647
EPM2AIP1	9852			0.193778			LIMS1	-0.7485	1.46721
EPN2	22905		1.40915	1.6593			LIN7C	0.015625	2.39214
EPPK1	83481	-0.16757		-1.17677			LLGL1	-0.215125	2.08685
EPRS	2058	0.225645	0.0843332	-0.075411	-0.262123		LMAN1	-0.57775	-0.322824
EPS15	2060	1.65065	2.39569	1.59918			LMF2	-0.18425	-0.841073
EPS15L1	58513	1.38993	2.13024	2.47121			LMNA	-0.617125	-0.124242
EPS8L2	64787		2.54546				LMNB1	-0.351625	0.0496876
ERAL1	26284	-0.41251	-0.459675				LMNB2	-0.415625	-0.455527
ERAP1	51752	0.047413	-1.12982	-0.664998			LMO7	0.06875	1.01901
ERAP2	64167	0.16546		-0.0334514			LNPEP	-0.40125	1.83346
ERBB2	2064		2.40231				LONP1	-1.51075	-0.371027
ERBIN	55914	1.89029	3.8355				LPCAT1	0.2385	-0.0292182
ERC1	23085		0.909888				LPIN1	-0.071125	0.00516675
ERCC2	2068	0.659559	-1.3162				LPP	-0.107875	1.75075
ERCC3	2071	0.173383	-0.98185				LPXN	0.257875	1.9718
ERCC6L	54821	0.45485	1.44986	1.3646			LRBA	0.134	1.87974
ERGIC1	57222	-0.545551	-0.236582	0.0412285			LRCH1	0.19975	2.14827
ERGIC2	51290	-0.896535	-0.32741	0.222797			LRCH2	0.02175	2.75966
ERGIC3	51614	-1.3729		0.669299			LRCH3	-0.09075	1.18389
ERH	2079	0.104331	-0.0139459				LRCH4	0.060625	3.08866
ERI1	90459	-0.728455	0.0153548				LRPPRC	-1.52825	0.0392203
ERI3	79033		0.397365				LRRC1	-0.048625	1.81683
ERLIN1	10613	-0.340112	-0.412467	0.0060466			LRRC40	0.10325	0.458439
ERLIN2	11160	-0.031199	-0.23271	-0.427862	-0.727261		LRRC47	-0.738375	0.165151
ERN1	2081	-0.714199	-0.238279	-0.413768			LRRC57	-0.37675	2.85652
ERO1A	30001		-0.370975	-0.094495			LRRC59	-0.32925	1.2359
ERP29	10961	-0.0975481	-0.202107	0.140124	-1.23422		LRRC7	-0.325375	0.168602
ERP44	23071	-0.217047	-0.0471817	0.14488			LRRC8A	0.29525	2.45938
ESAM	90952		5.9475				LRRC8C	0.339125	0.855373
ESCO1	114799	-0.0435567					LRRC8D	-0.115625	1.82286
ESF1	51575	0.17951	1.07881				LRRFIP1	0.17625	0.496951
ESYT1	23344	2.12559	4.01745	2.48714			LRWD1	-0.097875	0.358749
ESYT2	57488	1.12742	3.30028	2.27555			LSG1	-1.52163	0.910354
ESYT3	83850			1.11683			LSM12	-1.29937	0.572513
ETF1	2107	0.177344	0.0135815	-0.141818			LSM14A	0.1495	0.0391385
ETFA	2108	-0.310796	0.008812	0.286549			LSP1	0.331125	3.17769
ETFB	2109	0.006931	0.00288126	0.508287			LSR	0.407625	2.7508
ETHE1	23474	-0.61326	-0.0902966	-0.64948			LTN1	-0.04375	0.384568
ETV3	2117		-0.132657				LY9	-0.37025	2.48989
EVC	2121		1.77152				LYN	-0.0395	2.28423
EVC2	132884		1.44923				LYPLA1	-0.24575	-0.0943048
EVI2B	2124		1.68415				LYPLA2	-1.221	0.574051
EVL	51466			2.64572			LYPLAL1	0.17	0.0644776
EWSR1	2130	0.0588555	0.148896				LZIC	-0.233875	0.380924
EXOC1	55763	0.325323	1.21487	1.01938			LZTFL1	0.07375	0.704579
EXOC2	55770	0.72349	1.71269	1.95687			LZTR1	1.063	0.227341
EXOC3	11336	0.731531	1.78235	0.54183			MACF1	-0.5135	2.71845
EXOC4	60412	-0.139186	1.55463	0.893793			MAD2L1	-2.2515	0.957945
EXOC5	10640		1.63352	1.97658			MAD2L2	-2.2815	0.0881167
EXOC6	54536	0.672561	2.03822	0.284751			MADD	-0.054875	1.78928
EXOC6B	23233		1.11902	1.48233			MAEA	-0.239	0.835733
EXOC7	23265		1.54414	2.17434			MAGEA1	-0.00875	-0.00676925
EXOC8	149371		1.27685	1.24349			MAGEA4	0.0925	0.121265
EXOSC1	51013	0.0416875	1.48619				MAGEC1	0.521625	0.335403
EXOSC10	5394	0.109525					MAGED2	0.058375	0.0957767
EXOSC2	23404	1.36435	1.41699	2.52416			MAGOH	-0.475625	1.08449
EXOSC3	51010	0.351931	0.820807	2.28445			MAGOHB	-0.96125	0.234065
EXOSC4	54512	0.768252	2.14574	1.51334			MAGT1	-0.34675	0.335981
EXOSC5	56915	0.221898	1.90309	2.44887			MAN1B1	-0.1115	-1.19767
EXOSC6	118460	0.493072	1.73603	2.37932			MANF	-1.61775	0.0447265
EXOSC7	23016	1.526	1.12868	2.6457			MAP1B	-0.0285	1.37076
EXOSC8	11340	1.6791	1.85028	1.62583			MAP1S	-0.421	0.612703
EXOSC9	5393	0.573405	2.87988	1.39329			MAP2K1	-0.326	0.249239
EXPH5	23086		1.69019				MAP2K2	-0.067125	0.090921
EYA3	2140	0.225645	-0.87044				MAP2K3	-0.11325	0.332205
EZR	7430	1.64584	3.41985	1.42982			MAP2K4	-0.341	0.788974
F11R	50848	2.47804	2.43982	2.65851			MAP2K7	-0.390625	-0.570344
F2R	2149		3.91715				MAP3K7	0.337375	1.18123
FABP5	2171	-2.47794	2.12128	-0.737354			MAP4	-0.32275	1.25735
FADS1	3992	-0.637581	-0.885313				MAP4K1	0.1305	-0.456857
FADS2	9415	-0.350363					MAP4K2	-0.00325	2.9866
FAF2	23197	-0.552017	-0.134955	-0.776499			MAP4K4	0.14	2.94175
FAH	2184		-0.263716				MAPK1	-0.340625	1.3478
FAHD2A	51011	-0.76794					MAPK3	-0.42275	-0.164391
FAHD2B	151313		-0.048594				MAPKAP1	-0.384875	2.83839
FAM107B	83641		1.78261				MAPRE1	-0.925	1.62595
FAM109A	144717		1.86021				MAPRE2	0.056375	0.365075
FAM114A2	10827	0.831391	2.89047	1.86281			MARCKS	0.107125	2.03472
FAM120A	23196	-0.376951	0.0843235	0.251232			MARCKSL1	-0.299625	1.50837
FAM126A	84668		3.35885	1.94854			MARK2	-0.28575	1.74842
FAM126B	285172		2.27259	1.4556			MARK3	0.08675	1.75689
FAM129A	116496	2.26039	3.18249				MARS	-3.61362	0.0878292
FAM129B	64855	2.1719	3.69479	2.0552			MAT2A	-3.46137	0.616066
FAM135A	57579		1.65997				MAT2B	0.063625	0.0980345
FAM160B1	57700			0.588996			MATR3	-1.01388	0.44584
FAM167A	83648			2.25951			MAVS	0.079625	2.24974
FAM171A1	221061		2.87657				MBD4	0.232625	0.674072
FAM171A2	284069		2.23518	3.78325			MBNL1	-1.4935	-0.0583705
FAM171B	165215	1.51253					MBOAT7	-0.5745	1.13279
FAM173A	65990		-0.690987				MCCC1	-0.14425	-0.238578
FAM192A	80011	0.652785	1.42503				MCCC2	-0.144	-0.137247
FAM207A	85395	-0.12884					MCL1	-4.87737	-0.751114
FAM208A	23272			0.956812			MCM2	-0.8955	-0.14813
FAM213A	84293			-0.583312			MCM3	-2.07138	-0.265448
FAM234A	83986	2.02521	1.07005				MCM3AP	-1.47025	-1.07801
FAM3C	10447		-0.051459	-0.346995			MCM4	-2.45025	-0.164331
FAM49A	81553		1.44625				MCM5	-1.36375	-0.0389831
FAM49B	51571	1.10181	1.66244	1.81912			MCM6	-2.30638	-0.123803
FAM50A	9130	1.53953	0.566961	1.84619			MCM7	-1.7605	-0.175044
FAM83H	286077	0.795658	1.27834				MCMBP	-1.307	-0.0060135
FAM91A1	157769	0.537192	2.26802	0.457047			MCRIP2	-0.45525	0.42578
FAM96A	84191	-1.6894	0.560421				MCU	-0.014625	0.131726
FAM96B	51647	0.0739075	-0.078132	0.0122939			MDFIC	-0.029125	2.65223
FAM98A	25940	0.248899	0.199123	1.13172			MDH1	-0.097625	0.476619
FAM98B	283742			0.37963			MDH2	-0.077625	-0.162636
FANCI	55215	0.394624	0.727676				MDN1	-2.62425	-2.21712
FAR1	84188	0.331046	-0.18019	-0.841514			ME2	-0.99225	-0.133518
FARP1	10160		2.29047				MECR	-0.794375	-0.407664
FARP2	9855		1.15924	1.21487			MED16	-1.27725	-0.237243
FARS2	10667	-1.51453	-0.237898				MED23	-1.4365	-0.0725445
FARSA	2193	-0.042279	0.238268	0.354791			MEF2D	-0.737625	2.30317
FARSB	10056	-0.082643	0.408207	0.0398107	0.381552		MEMO1	0.12575	-0.102537
FASN	2194	0.808497	0.908308	0.355971			MET	-0.0435	2.00402
FASTKD1	79675	-0.370738	-0.532562	-0.0322854			METTL13	-0.53725	0.0067005
FASTKD2	22868	0.744936	0.217975				METTL15	-0.19425	-0.185159
FASTKD5	60493	0.191216	0.328244	0.0215147			MFAP3	0.04275	1.767
FBL	2091	0.671627	-0.0322161	-0.423836	-0.331191		MFN1	-0.07075	-0.498142
FBXL12	54850	0.349365	-0.238068	0.181676			MFN2	-1.38888	-0.448708
FBXL2	25827		1.45733				MGA	-0.27075	1.3816
FBXL20	84961		1.4211	2.26549			MGEA5	-0.566	0.868485
FBXO22	26263		0.330673				MGST1	0.1295	0.0341369
FBXO28	23219		-0.130365				MGST3	0.0595	-0.778771
FBXO4	26272			2.75544			MICAL3	-0.316	1.57826
FBXO7	25793		0.398996				MICALL1	-0.032375	0.703763
FCHO1	23149	0.37163	0.861167	1.55999			MID1	-0.189125	0.881215
FCHSD1	89848		1.19751				MID1IP1	0.17525	0.311194
FCHSD2	9873		2.47068	-0.594814			MIF	-0.180875	-0.622727
FCRLA	84824	2.97589					MINK1	-0.158125	2.63732
FDFT1	2222		0.409147				MLEC	-0.126	-0.225134
FDPS	2224	2.18466	-0.140912	-0.28901	-0.942473		MLF2	-0.156375	-0.184298
FDXR	2232	-1.8581	-0.0318429	-0.819368			MLH1	-0.029875	0.62341
FECH	2235	-1.01852	-0.678257				MLST8	-0.891	1.94796
FEN1	2237	-0.0021915	0.124953	-0.145099			MMAA	-0.143875	1.15219
FER	2241		0.191436				MMGT1	-0.96825	1.37104
FERMT1	55612	-1.4421					MMS19	-0.875	-0.223033
FERMT2	10979		2.18637	2.81578			MOB1A	-0.0035	0.883002
FERMT3	83706	3.8336			0.667666		MOB3A	0.028	-0.115765
FGD3	89846	-0.24274					MOB4	-0.92075	1.78131
FGD6	55785		1.27178				MOGS	-0.950625	-0.571245
FGFR1OP2	26127	1.6931	0.676899				MON2	-0.4905	1.13095
FH	2271	-0.15334	-0.0177115	-0.0652489			MPC2	0.105125	-0.775722
FHL1	2273	-0.284415	1.08978	2.48094			MPDU1	-1.20162	-0.036326
FHL2	2274	-0.108145	0.379666	0.651591			MPG	-0.036	0.858725
FHL3	2275	2.07294	1.47737	0.381801			MPP5	-0.1185	2.2055
FHOD1	29109	-0.518184	1.71344				MPP6	-0.3455	2.14619
FIBP	9158	1.45538	3.35454	2.27233			MPST	0.060375	1.87099
FIP1L1	81608	1.26321	-0.146517				MPV17L2	-0.9605	-0.565068
FKBP11	51303		-0.258612	-0.39878			MPZL1	-0.265125	2.13374
FKBP15	23307	0.831148					MRE11	-0.236	1.19954
FKBP3	2287	0.00446549	0.434455	1.59532			MROH1	-0.026	0.196089
FKBP4	2288		0.382612	0.85956			MRPL1	-0.679625	-0.0932942
FKBP5	2289	0.5924	-0.065008	0.991841			MRPL10	-1.1835	-0.432532
FKBP8	23770			1.37729			MRPL11	-1.3915	-0.00461053
FLAD1	80308	-0.324535	-0.0122153	-0.15775			MRPL12	-1.47362	-0.0614385
FLII	2314	0.353423	0.794303				MRPL13	-1.23638	0.115041
FLJ44635	392490		0.290424				MRPL14	-1.19437	-0.319443
FLNA	2316	0.493391	2.87641	2.75937	1.63158		MRPL15	-1.44263	-0.0847902
FLOT1	10211	0.973354	1.54334	3.17667			MRPL16	-0.703625	-0.360289
FLOT2	2319	0.847035	-0.516698				MRPL17	-2.15362	-0.102707
FLVCR1	28982		1.71872	2.72796			MRPL18	-2.38112	-0.337446
FLYWCH2	114984	-0.233837	-0.0700415	0.171975			MRPL19	-1.69413	-0.326954
FMNL1	752	1.36623	4.16308	1.58292			MRPL20	-2.88187	0.0131594
FMNL2	114793		1.36678	2.47889			MRPL21	-1.22525	-0.224481
FMR1	2332	0.201258	0.497229				MRPL22	-1.023	-0.158018
FN1	2335	-1.16132					MRPL23	-1.76562	-0.524631
FN3KRP	79672	-0.13454	-0.0496212				MRPL28	-1.71412	-0.147197
FNBP1	23048	1.55773	1.14996	2.32435			MRPL3	-2.11713	-0.2543
FNBP1L	54874		3.40136				MRPL37	-1.40837	-0.295003
FNBP4	23360	1.17645					MRPL38	-2.004	-0.278872
FNDC3A	22862		0.523714				MRPL39	-1.45775	-0.002316
FNDC3B	64778	-0.313531	-0.532554				MRPL4	-1.79325	-0.0439089
FOCAD	54914	0.687867	-0.156965				MRPL40	-0.848875	-0.263768
FOXK1	221937	0.65892	-0.275772				MRPL43	-3.33025	-0.181499
FOXRED1	55572	-0.847414	-0.230076	-0.183556			MRPL44	-1.66312	0.088334
FPGS	2356	-0.597431	0.503247				MRPL47	-0.821125	-0.179719
FPGT	8790		-0.466257				MRPL49	-1.09525	-0.635862
FRG1	2483		0.542488	0.95587			MRPL58	-1.58375	-0.0624485
FRK	2444		2.38596				MRPL9	-0.754875	-0.408575
FRMD8	83786		1.83094				MRPS10	-1.47287	-0.120788
FRYL	285527		0.560128	1.78124			MRPS11	-1.089	-0.0227124
FTH1	2495	-0.872175					MRPS12	-2.01063	0.128804
FTL	2512	-1.14293	1.35545	0.783499			MRPS15	-0.433	-0.169809
FTSJ1	24140		0.402176				MRPS16	-2.34075	-0.364019
FUBP1	8880	0.165815	0.398679	0.103151			MRPS17	-0.863625	0.0933929
FUBP3	8939	-0.326012	0.0313951	-0.752607			MRPS18A	-1.76263	-0.496291
FUK	197258	-0.15156	0.346191				MRPS18B	-1.012	-0.14425
FUS	2521	0.838442	0.119688				MRPS2	-1.29825	-0.232279
FXR1	8087	-0.389179	-0.0835762	0.363885	0.223546		MRPS22	-1.48325	0.00521585
FXR2	9513	0.0537525	0.614669	-1.54946			MRPS23	-2.2745	-0.0472038
FYTTD1	84248			0.119954			MRPS25	-1.6735	-0.312509
G3BP1	10146	0.69298	1.77453	0.198243			MRPS26	-1.72237	0.0940709
G3BP2	9908	-0.032052	0.36426	0.445109			MRPS27	-1.05012	-0.124262
G6PD	2539	0.207968	0.917425	1.9072			MRPS31	-1.236	-0.142355
GAA	2548			0.571628			MRPS34	-1.87475	-0.213803
GAB1	2549	1.59584	2.78811	1.44182			MRPS35	-1.21612	-0.268608
GAB2	9846		2.44909				MRPS5	-1.17275	0.096641
GAB3	139716			1.78295			MRPS7	-0.7415	-0.0997822
GAK	2580	0.646347		1.09101			MRPS9	-0.711125	-0.182169
GALK1	2584	-0.36822	-0.288421	-0.277639			MRTO4	-0.58375	-0.0558167
GALK2	2585	-1.72877	0.521151				MSH2	-0.16725	-0.180436
GAMT	2593		1.57899				MSH3	-0.152625	0.119589
GANAB	23193	-0.696959	-0.492999	0.145351			MSH6	-0.706375	-0.104087
GAPDH	2597	-0.306909	-0.128511	0.46758			MSI2	0.05375	0.39302
GAPVD1	26130	0.993783	1.51718	0.778808			MSN	0.2045	2.27571
GAREM1	64762		2.57425				MSTO1	-2.3735	-0.321585
GARS	2617	0.431281	0.155432	0.0115262	-1.11417		MTA2	-0.73225	0.34565
GART	2618	0.703349	0.586507	0.358496			MTAP	0.308375	2.64391
GAS2	2620			-0.423236			MTCH2	-1.2885	0.291664
GAS6	2621	-0.93236					MTDH	-0.12875	0.871176
GATAD2B	57459	0.522626	0.635894	0.218206			MTFP1	-0.21625	-0.393853
GATD1	347862	0.718263	0.814001				MTG2	-1.34675	-0.355527
GATM	2628		-0.258028				MTHFD1	-1.98687	-0.347566
GBE1	2632	0.088605	0.842172	1.85573			MTHFD1L	0.026375	0.0593921
GBF1	8729	1.98459	0.812843	1.64874			MTHFD2	-0.2335	-0.243034
GCAT	23464	-0.761749	0.0137742				MTM1	0.058875	1.71473
GCDH	2639	-0.738939	-0.284985				MTMR1	0.07375	2.75838
GCLM	2730	-0.120773	0.502205	1.03977			MTMR10	-0.1635	1.84213
GCN1	10985	-0.0656722	0.500619	-0.0550816			MTMR12	-0.8325	3.08094
GDI1	2664		1.39204				MTMR2	-0.002625	1.65534
GDI2	2665	-0.416	0.651591	0.771624			MTO1	-0.288625	-0.0037455
GEMIN4	50628	0.589955		-0.0212626			MTPAP	-2.042	-0.118449
GEMIN5	25929	1.53263	1.3456	1.12048			MTX1	-1.04875	-0.293191
GEN1	348654	1.2858	1.34307	0.786466			MTX2	-0.123375	0.140874
GFM1	85476	-0.568217					MTX3	-0.0645	-0.08073
GFM2	84340	-0.477181	-0.848907				MUT	0.24475	-0.117577
GFOD1	54438	1.86231	1.57842	1.54844			MVB12A	0.06875	2.28374
GFOD2	81577		1.02629	2.52821			MVP	-0.7095	-0.927012
GFPT1	2673	0.208361	0.507142	0.156248	-0.855915		MX1	0.174375	0.693996
GGA1	26088			3.76352			MYBBP1A	-1.76638	-0.188979
GGA2	23062		0.944346	2.39726			MYD88	-0.003	0.675536
GGCT	79017	-1.31894					MYDGF	-0.631375	0.00243535
GGH	8836		0.102323	0.497493			MYEF2	-0.149	-0.137707
GGT7	2686	-2.56294					MYH10	-0.127125	0.0626342
GID8	54994	1.6784	0.814263	2.27399			MYH14	-0.09	0.502237
GIGYF2	26058	-0.21178	0.69132				MYH9	-0.597125	1.0554
GIMAP8	155038	-0.334498					MYL12A	0.09	2.02502
GINS1	9837	0.81232	0.0236102	0.793521			MYL6	-0.98075	1.31521
GINS3	64785	0.4267		1.9452			MYO18A	-0.19225	0.940136
GIPC1	10755	-0.56965					MYO19	-0.374375	-0.794907
GIT1	28964	1.24112	1.19134	0.935523			MYO1B	-0.191875	-0.2046
GK	2710			0.233397			MYO1C	-0.350375	-0.17414
GLB1	2720		0.626813	0.683831			MYO1D	0.528	-0.749038
GLDC	2731		-1.09605	0.0123541			MYO1E	0.02575	0.38561
GLIPR2	152007		2.72042				MYO1G	0.01125	1.73007
GLMN	11146	0.4246					MYO6	0.226625	0.895949
GLO1	2739	1.25683	2.62919	2.32913			MYO9A	-0.7135	2.11072
GLOD4	51031			0.96896			MYO9B	-0.143875	1.11578
GLRX3	10539		0.48632	0.277226			MYOF	-0.368625	1.35058
GLS	2744		-0.852485	0.211103			MZB1	-0.18275	-0.0227462
GLT8D1	55830	-1.46375	-0.206064				NAA10	-1.61938	0.174526
GLUD1	2746	0.646218	-0.00687	0.0284172	-0.688319		NAA15	-1.4205	0.248007
GLUL	2752	-2.3854					NADK2	-0.581625	-0.136429
GMDS	2762	-0.898784	-0.182049	-0.794146			NAE1	-1.29087	0.243112
GMFB	2764	0.96661	-0.42461				NAGK	-0.4825	0.361058
GMFG	9535	0.613394	0.341471	0.958451			NAGLU	-0.42875	-0.833068
GMIP	51291		0.288418				NAMPT	-1.95625	-0.184456
GMPPA	29926	0.82483	-0.189385	-0.265345			NANP	0.011	2.31043
GMPPB	29925	0.32832	-0.436434				NANS	-0.6075	0.807277
GMPS	8833	0.47836	0.381283	1.84445	1.13895		NAP1L1	-0.01975	0.954888
GNA12	2768		2.27361				NAP1L4	-0.43675	1.20927
GNA13	10672	0.15458	0.801745	0.377179			NAPA	-1.95087	0.760912
GNAI1	2770		2.15885				NAPSA	0.224375	1.95884
GNAI2	2771	0.35853	0.537644	0.820063			NARS	-1.89575	0.435228
GNAI3	2773		1.21977	0.767576			NARS2	-1.55575	-0.0394905
GNAL	2774		0.425459				NASP	-0.922375	0.594953
GNAS	2778	-0.00589	0.352646	0.687744			NAT1	0.01875	0.32972
GNB1	2782	0.512176	1.32401	0.467718			NAXE	-0.908875	-0.0191072
GNB1L	54584	2.4478	-0.0457143				NBAS	-1.58488	-0.300451
GNB2	2783	-0.198628	0.743683	1.02353			NBN	-0.063125	0.651839
GNB5	10681			0.861251			NCAM1	-0.1915	2.34832
GNE	10020		1.31912	1.86125			NCAPD2	-1.82625	0.433615
GNG5	2787			-0.143771			NCAPG	-1.63075	0.785336
GNL1	2794		1.89627				NCAPH	-1.15237	0.139998
GNL3	26354	0.176525	-0.116511				NCBP1	-1.95275	0.250554
GNL3L	54552	-0.482593	0.688136				NCK1	0.28875	1.3341
GNPAT	8443	-0.327367	0.861717	2.13659			NCKAP1	-0.597125	2.31657
GNPDA1	10007	1.10439	2.45439	2.17317			NCKAP1L	-0.394125	1.01802
GNPDA2	132789		1.10645	1.79693			NCKIPSD	-0.3765	-0.819125
GNS	2799		-1.31707				NCL	-1.519	-0.0776308
GOLGA2	2801	0.327457	0.390998				NCLN	-0.543375	-0.0830384
GOLGA3	2802		0.716497	0.596764			NCOR1	-0.80225	0.557484
GOLGA5	9950		0.650647	0.345964			NDRG1	0.1865	1.53861
GOLGA7	51125		2.36583				NDRG3	-0.538	0.796196
GOLGB1	2804		-1.2133				NDUFA10	-1.175	0.025456
GOLPH3	64083	-0.551416	0.632964	1.13784			NDUFA12	-0.003125	-0.0380299
GOLPH3L	55204			0.895798			NDUFA13	-0.54825	0.0599576
GOLT1B	51026		-0.383985	-0.319949			NDUFA4	-0.688375	-1.16801
GOPC	57120		1.85156	2.58767			NDUFA5	-2.203	-0.0635724
[truncated: 3,028 more rows]

## Sheet: Fig. 2a
Figure 2a
[truncated: 1 more rows]

## Sheet: Fig. 2b
Figure 2b
[truncated: 1,651 more rows]

## Sheet: Fig. 2c
Figure 2c
[truncated: 5 more rows]

[truncated: 55 more sheets: Fig. 2d, Fig. 2e, Fig. 2f, Fig. 3a, Fig. 3b, Fig. 3c, Fig. 3e, Fig. 3f, Fig. 3g, Fig. 3h, Fig. 3i, Fig. 4b, Fig. 4c, Fig. 4d, Fig. 4e, Fig. 4f, Fig. 4g, Fig. 4h, Fig. 5a, Fig. 5b …]
